# Supplementary material for: A posttranslational proteomic survey of a single anatomically preserved human 20‐week postconception brain
Source: J Anat. 2026 May 3:10.1111/joa.70170. Online ahead of print. doi: 10.1111/joa.70170 (PMC13399142; doi:10.1111/joa.70170)
Supplement: Supplementary file 6 — Table S1. [file JOA-9999-0-s006.xlsx]

## Sheet: Table S1a  non mod
Checked	Protein FDR Confidence: Combined	Master	Accession	Description	Exp. q-value: Combined	Sum PEP Score	Coverage [%]	Peptides	Isoforms	PSMs	Unique Peptides	AAs	MW [kDa]	calc. pI	Score Sequest HT: Sequest HT	# Peptides (by Search Engine): Sequest HT	Abundance Ratio: (Cingulate Cortex) / (Frontal Cortex)	Abundance Ratio: (Hippocampus (anterior)) / (Frontal Cortex)	Abundance Ratio: (Hippocampus (posterior)) / (Frontal Cortex)	Abundance Ratio: (Hypothalamus) / (Frontal Cortex)	Abundance Ratio: (Insular Cortex/Claustrum) / (Frontal Cortex)	Abundance Ratio: (Motor Cortex) / (Frontal Cortex)	Abundance Ratio: (Occipital Cortex) / (Frontal Cortex)	Abundance Ratio: (Perietal Cortex) / (Frontal Cortex)	Abundance Ratio: (Pia mater (medial)) / (Frontal Cortex)	Abundance Ratio: (Pia mater (posterior)) / (Frontal Cortex)	Abundance Ratio: (Pia matter (anterior)) / (Frontal Cortex)	Abundance Ratio: (Primary Visual Cortex) / (Frontal Cortex)	Abundance Ratio: (Somatosensory Cortex) / (Frontal Cortex)	Abundance Ratio: (Striatum) / (Frontal Cortex)	Abundance Ratio: (Thalamus (anterior)) / (Frontal Cortex)	Abundance Ratio: (Thalamus (medial)) / (Frontal Cortex)	Abundance Ratio: (Thalamus (posterior)) / (Frontal Cortex)	Abundance Ratio P-Value: (Cingulate Cortex) / (Frontal Cortex)	Abundance Ratio P-Value: (Hippocampus (anterior)) / (Frontal Cortex)	Abundance Ratio P-Value: (Hippocampus (posterior)) / (Frontal Cortex)	Abundance Ratio P-Value: (Hypothalamus) / (Frontal Cortex)	Abundance Ratio P-Value: (Insular Cortex/Claustrum) / (Frontal Cortex)	Abundance Ratio P-Value: (Motor Cortex) / (Frontal Cortex)	Abundance Ratio P-Value: (Occipital Cortex) / (Frontal Cortex)	Abundance Ratio P-Value: (Perietal Cortex) / (Frontal Cortex)	Abundance Ratio P-Value: (Pia mater (medial)) / (Frontal Cortex)	Abundance Ratio P-Value: (Pia mater (posterior)) / (Frontal Cortex)	Abundance Ratio P-Value: (Pia matter (anterior)) / (Frontal Cortex)	Abundance Ratio P-Value: (Primary Visual Cortex) / (Frontal Cortex)	Abundance Ratio P-Value: (Somatosensory Cortex) / (Frontal Cortex)	Abundance Ratio P-Value: (Striatum) / (Frontal Cortex)	Abundance Ratio P-Value: (Thalamus (anterior)) / (Frontal Cortex)	Abundance Ratio P-Value: (Thalamus (medial)) / (Frontal Cortex)
FALSE	High	Master Protein	P13646	Keratin, type I cytoskeletal 13 OS=Homo sapiens OX=9606 GN=KRT13 PE=1 SV=4	0	34.963	22	12	12	14	4	458	49.6	4.96	34.86	12	0.121	0.016	0.014	0.011	0.03	0.01	0.01	0.039	0.118	0.291	0.125	0.012	0.016	0.014	0.047	0.598	0.089	1e-17	1e-17	1e-17	1e-17	1e-17	1e-17	1e-17	1e-17	0.00018289	0.00667899	0.000290817	1e-17	1e-17	1e-17	1.17324e-09	0.187469
FALSE	High	Master Protein	Q96CC6	Inactive rhomboid protein 1 OS=Homo sapiens OX=9606 GN=RHBDF1 PE=1 SV=2	0.001	7.121	5	3	3	3	3	855	97.3	8.44	7.55	3	0.01	0.01	0.87	2.7	2.675	0.01	0.032	0.663	25.154	17.701	20.595	0.248	0.773	0.01	1.712	0.01	1.544	1e-17	1e-17	0.974572	0.132647	0.0740246	1e-17	1.39444e-13	0.26996	3.03608e-07	1.08415e-06	1.30614e-05	0.00347107	0.418501	1e-17	0.457098	1e-17
FALSE	High	Master Protein	P29762	Cellular retinoic acid-binding protein 1 OS=Homo sapiens OX=9606 GN=CRABP1 PE=1 SV=2	0	55.401	54	11	11	30	10	137	15.6	5.38	97.46	11	0.433	0.522	0.251	1.533	11.633	0.574	0.306	0.412	13.925	16.76	18.061	0.517	0.908	17.369	13.259	32.209	8.542	8.61615e-10	0.00267478	7.36408e-06	0.409701	1e-17	0.000486757	1.95125e-08	2.25952e-06	9.05778e-08	6.23945e-14	1.36095e-09	0.000336463	0.630247	1e-17	2.1206e-07	1e-17
FALSE	High	Master Protein	P57771	Regulator of G-protein signaling 8 OS=Homo sapiens OX=9606 GN=RGS8 PE=1 SV=1	0	8.228	16	3	3	3	3	180	20.9	9.26	8.24	3	0.599	0.317	0.178	7.132	12.617	0.599	0.129	0.013	0.032	0.265	0.455	0.03	0.055	17.997	2.713	5.587	0.669	0.00104222	6.70221e-06	3.82977e-06	0.000138081	1e-17	0.00378047	1e-17	1e-17	1.66883e-07	0.0104138	0.20155	1e-17	1e-17	1e-17	0.0766352	0.00046299
FALSE	High	Master Protein	P00352	Aldehyde dehydrogenase 1A1 OS=Homo sapiens OX=9606 GN=ALDH1A1 PE=1 SV=2	0	58.238	28	13	13	25	12	501	54.8	6.73	78.59	13	0.597	0.707	0.567	1.202	26.888	0.727	0.601	0.01	15.442	12.457	19.584	0.474	0.132	62.751	4.616	3.619	0.236	0.00142127	0.164017	0.131633	0.725371	1e-17	0.0902731	0.0405983	1e-17	5.4199e-07	7.1344e-10	7.11211e-09	8.22273e-05	1e-17	1e-17	0.00229846	0.0100589
FALSE	High	Master Protein	Q9UPW6	DNA-binding protein SATB2 OS=Homo sapiens OX=9606 GN=SATB2 PE=1 SV=2	0	76.771	31	18	18	42	15	733	82.5	6.9	135.14	18	0.793	0.424	0.455	0.026	0.702	0.764	0.838	0.635	0.323	0.629	0.351	1.064	0.925	0.039	0.016	0.026	0.037	0.0192601	2.19463e-05	0.000118069	1e-17	0.0611609	0.0373958	0.299776	0.00286038	0.0931765	0.461521	0.121558	0.744054	0.660427	1e-17	1e-17	3.77476e-15
FALSE	High	Master Protein	P48539	Calmodulin regulator protein PCP4 OS=Homo sapiens OX=9606 GN=PCP4 PE=1 SV=3	0	33.062	76	6	6	14	6	62	6.8	6.71	48.28	6	1.304	1.018	1.553	14.364	24.877	2	1.921	1.349	1.47	1.648	1.241	1.111	4.289	37.897	11.779	13.635	1.827	0.0562048	0.943385	0.10253	1.8816e-09	1e-17	5.14587e-05	0.000759752	0.195453	0.440891	0.247649	0.608088	0.780641	1e-17	1e-17	9.31553e-09	2.00647e-08
FALSE	High	Master Protein	Q16650	T-box brain protein 1 OS=Homo sapiens OX=9606 GN=TBR1 PE=1 SV=1	0	70.875	29	14	14	28	11	682	74	7.33	108.12	14	0.821	0.523	0.474	0.034	0.584	0.773	0.659	0.61	0.188	0.19	0.259	0.671	0.722	0.057	0.025	0.028	0.042	0.0842092	0.00163291	0.00235683	9.20153e-13	0.00931067	0.0727171	0.0324584	0.00163612	0.00682308	0.00048911	0.0358673	0.00717677	0.0665004	1e-17	1e-17	1e-17
FALSE	High	Master Protein	P07101	Tyrosine 3-monooxygenase OS=Homo sapiens OX=9606 GN=TH PE=1 SV=5	0	28.756	19	7	7	10	7	528	58.6	6.3	32.62	7	1.329	1.168	0.814	1.687	25.44	1.599	1.034	0.577	1.202	1.073	1.704	0.97	1.242	32.742	13.501	20.548	1.471	0.121799	0.578006	0.679332	0.385326	1e-17	0.0312436	0.822204	0.0329261	0.723439	0.876562	0.35897	0.797367	0.324144	1e-17	3.97579e-08	3.03175e-11
FALSE	High	Master Protein	Q9UI36	Dachshund homolog 1 OS=Homo sapiens OX=9606 GN=DACH1 PE=1 SV=4	0	26.562	12	10	10	12	10	758	78.5	8.51	31.71	10	1.249	1.537	0.095	0.18	15.989	1.44	1.44	1.626	2.976	2.675	3.193	1.835	0.532	32	32.517	36.762	5.276	0.129471	0.0608321	2.6902e-11	0.00256691	1e-17	0.0489366	0.041016	0.0410622	0.0503693	0.0367813	0.039755	0.00417355	0.00721832	1e-17	3.55271e-15	3.55271e-15
FALSE	High	Master Protein	P29475	Nitric oxide synthase, brain OS=Homo sapiens OX=9606 GN=NOS1 PE=1 SV=2	0	67.586	17	24	24	28	24	1434	160.9	7.42	76.9	24	1.197	2.29	2.547	1.275	6.229	1.218	0.297	1.246	0.858	0.274	0.607	0.192	0.721	10.834	2.269	3.8	1.314	0.157208	9.64588e-05	0.000700672	0.644158	1e-17	0.207727	3.39273e-09	0.214241	0.948062	0.0111193	0.502222	1e-17	0.0832556	1e-17	0.102717	0.0038917
FALSE	High	Master Protein	Q12778	Forkhead box protein O1 OS=Homo sapiens OX=9606 GN=FOXO1 PE=1 SV=2	0	11.415	7	5	5	6	3	655	69.6	6.77	16.21	5	0.753	1.028	0.32	2.583	17.463	0.938	0.939	0.01	4.983	4.535	4.561	0.897	0.233	36.217	19.044	21.573	2.329	0.212278	0.910935	0.00697549	0.0930844	1e-17	0.764483	0.913371	1e-17	0.010863	0.0110659	0.0121232	0.539839	1.77919e-07	1e-17	1.14297e-08	2.32148e-12
FALSE	High	Master Protein	Q04741	Homeobox protein EMX1 OS=Homo sapiens OX=9606 GN=EMX1 PE=1 SV=3	0	9.29	17	4	4	4	4	290	31.3	10.15	11.83	4	0.839	0.57	0.57	0.09	0.329	0.802	1.126	0.789	0.303	0.577	0.261	2.283	0.919	0.022	0.015	0.01	0.094	0.285251	0.0247069	0.106789	7.46789e-06	9.8254e-05	0.259639	0.457026	0.274876	0.0258217	0.275126	0.0236921	7.82775e-05	0.746305	1e-17	1e-17	1e-17
FALSE	High	Master Protein	Q9ULQ0	Striatin-interacting protein 2 OS=Homo sapiens OX=9606 GN=STRIP2 PE=1 SV=2	0	12.088	5	3	3	7	2	834	95.3	5.91	21.13	3	0.692	1.44	0.296	5.624	59.82	0.709	0.669	0.089	3.53	1.843	3.745	0.01	0.01	95.538	61.916	67.766	6.366	0.304214	0.359739	0.0287685	0.00600183	1e-17	0.370441	0.449542	3.65212e-09	0.0516486	0.309506	0.0247333	1e-17	1e-17	1e-17	1.69065e-12	1e-17
FALSE	High	Master Protein	Q15784	Neurogenic differentiation factor 2 OS=Homo sapiens OX=9606 GN=NEUROD2 PE=1 SV=2	0	25.636	23	6	6	9	6	382	41.3	6.76	24.59	6	0.894	0.567	0.552	0.01	0.444	0.859	0.985	0.836	0.228	0.564	0.318	1.76	0.922	0.023	0.01	0.01	0.055	0.308132	0.00679573	0.0292867	1e-17	0.000663991	0.335273	0.986678	0.296177	0.0317353	0.268709	0.0677147	0.000950903	0.717827	1e-17	1e-17	1e-17
FALSE	High	Master Protein	Q01959	Sodium-dependent dopamine transporter OS=Homo sapiens OX=9606 GN=SLC6A3 PE=1 SV=1	0	9.974	6	4	4	4	4	620	68.5	6.92	9.97	4	1.184	1.002	0.311	0.492	43.157	1.153	1.173	0.58	1.175	0.697	0.366	0.297	0.344	56.391	24.721	29.745	1.67	0.420485	0.941053	0.0105074	0.217479	1e-17	0.60582	0.464058	0.0557494	0.773328	0.502471	0.174505	2.10938e-05	0.000147301	1e-17	2.69754e-10	4.44089e-16
FALSE	High	Master Protein	Q9Y6T7	Diacylglycerol kinase beta OS=Homo sapiens OX=9606 GN=DGKB PE=1 SV=2	0	12.66	7	5	5	5	5	804	90.5	7.85	13.8	5	1.131	1.717	1.453	6.984	15.491	1.104	1.03	0.995	1.619	1.036	0.627	1.798	1.344	18.088	9.385	10.462	2.592	0.467301	0.0265127	0.203859	0.000215229	1e-17	0.654441	0.773514	0.883629	0.429083	0.94501	0.533399	0.0104523	0.136772	1e-17	2.7552e-06	5.73501e-08
FALSE	High	Master Protein	Q92686	Neurogranin OS=Homo sapiens OX=9606 GN=NRGN PE=1 SV=1	0	14.974	32	3	3	11	3	78	7.6	7.87	25.43	3	1.099	1.946	3.185	5.271	28.567	1.788	4.263	0.755	0.769	1.67	0.415	4.954	4.475	33.148	8.523	9.635	3.142	0.48748	0.00443489	0.000226211	0.00210117	1e-17	0.00115427	4.29901e-12	0.241444	0.736787	0.27706	0.211108	5.55112e-14	8.88178e-16	1e-17	1.15317e-05	2.52579e-06
FALSE	High	Master Protein	A6NKN8	Purkinje cell protein 4-like protein 1 OS=Homo sapiens OX=9606 GN=PCP4L1 PE=3 SV=3	0	15.925	49	2	2	5	2	68	7.5	6.74	18.21	2	0.891	0.912	1.053	8.26	25.431	0.99	1.675	0.213	2.175	1.633	2.218	1.825	1.532	33.095	19.488	21.92	1.806	0.578627	0.808371	0.725298	4.41224e-05	1e-17	0.993978	0.00949431	1.94773e-08	0.132525	0.231707	0.16188	0.00499699	0.0313161	1e-17	1.23615e-10	3.062e-11
FALSE	High	Master Protein	Q9UBL0	cAMP-regulated phosphoprotein 21 OS=Homo sapiens OX=9606 GN=ARPP21 PE=1 SV=2	0	26.857	7	5	5	15	5	812	89.1	6.95	49.88	5	1.039	0.814	0.936	0.461	12.228	0.907	0.904	0.503	0.362	0.59	0.289	1.017	1.276	19.992	10.57	10.556	0.448	0.741416	0.411153	0.986063	0.193772	1e-17	0.676421	0.793632	0.00906128	0.14983	0.372342	0.0808219	0.897407	0.203365	1e-17	2.36986e-06	8.18397e-07
FALSE	High	Master Protein	O75936	Gamma-butyrobetaine dioxygenase OS=Homo sapiens OX=9606 GN=BBOX1 PE=1 SV=1	0	7.811	7	2	2	2	2	387	44.7	6.74	7.41	2	0.911	17.807	22.909	71.843	22.049	4.161	5.565	8.17	6.465	0.01	0.993	10.184	4.815	39.082	27.463	19.151	32.248	0.798981	1e-17	1e-17	1.33227e-15	1e-17	0.000138539	4.4266e-06	2.25579e-09	0.00309735	1e-17	0.833706	2.19602e-13	1.29235e-06	1e-17	8.9934e-08	4.62305e-07
FALSE	High	Master Protein	P55087	Aquaporin-4 OS=Homo sapiens OX=9606 GN=AQP4 PE=1 SV=2	0	25.837	20	6	6	12	6	323	34.8	7.66	35.87	6	1.023	14.024	12.092	49.9	31.098	2.256	3.589	9.062	16.629	2.499	1.951	4.906	4.403	36.196	38.899	21.204	32.884	0.868403	1e-17	1e-17	1e-17	1e-17	2.07252e-05	4.70524e-10	1e-17	8.17532e-07	0.0529682	0.229505	8.65974e-15	6.75016e-14	1e-17	2.22045e-16	4.81926e-12
FALSE	High	Master Protein	Q16890	Tumor protein D53 OS=Homo sapiens OX=9606 GN=TPD52L1 PE=1 SV=1	0	25.041	29	6	6	9	5	204	22.4	5.62	22.47	6	1.001	1.786	1.969	5.627	8.751	0.701	0.192	0.335	0.853	0.575	0.968	0.024	0.128	14.673	6.038	5.088	2.635	0.937061	0.0230427	0.0189838	0.00164644	1e-17	0.0520734	1.81855e-13	4.52593e-07	0.856275	0.252578	0.945412	1e-17	1e-17	1e-17	0.000358827	0.00108521
FALSE	High	Master Protein	C9JTQ0	Ankyrin repeat domain-containing protein 63 OS=Homo sapiens OX=9606 GN=ANKRD63 PE=3 SV=1	0	11.097	13	4	4	4	4	380	39.6	11.03	10.15	4	0.981	0.907	0.552	0.101	32.581	1.06	0.316	0.01	0.572	0.386	0.409	0.01	0.01	46.325	15.784	20.772	0.187	0.992946	0.789357	0.251854	0.000235399	1e-17	0.846655	0.0012644	1e-17	0.425105	0.0893272	0.24931	1e-17	1e-17	1e-17	1.56558e-06	1.80489e-10
FALSE	High	Master Protein	Q6ZMJ2	Scavenger receptor class A member 5 OS=Homo sapiens OX=9606 GN=SCARA5 PE=1 SV=1	0	15.815	8	3	3	5	3	495	54	7.09	18.05	3				100	100				100	100	100		100	100			100				1e-17	1e-17				1e-17	1e-17	1e-17		1e-17	1e-17
FALSE	High	Master Protein	Q9NQV8	PR domain zinc finger protein 8 OS=Homo sapiens OX=9606 GN=PRDM8 PE=1 SV=3	0	35.285	20	9	9	13	9	689	71.6	7.84	48.63	9	0.628	0.443	0.585	0.173	1.218	0.59	1.017	0.622	0.299	0.562	0.308	1.255	1.034	0.052	0.045	0.051	0.051	0.000208294	0.000109723	0.0850387	0.000430258	0.405721	0.00118331	0.744238	0.00758633	0.0276178	0.273778	0.025191	0.199938	0.778311	2.22045e-16	4.91807e-10	4.51639e-13
FALSE	High	Master Protein	P07196	Neurofilament light polypeptide OS=Homo sapiens OX=9606 GN=NEFL PE=1 SV=3	0	135.123	44	30	30	99	26	543	61.5	4.65	291.35	30	1.475	1.201	2.674	6.733	3.167	3.324	6.168	4.485	0.109	0.412	0.124	4.974	9.601	10.157	0.871	1.51	0.689	0.00203623	0.425307	4.14926e-05	2.47554e-07	2.22045e-14	1e-17	1e-17	1e-17	2.70414e-05	0.0739998	0.000106968	1e-17	1e-17	4.44089e-16	0.719952	0.416107
FALSE	High	Master Protein	O60315	Zinc finger E-box-binding homeobox 2 OS=Homo sapiens OX=9606 GN=ZEB2 PE=1 SV=1	0	83.673	19	20	20	33	20	1214	136.4	6.32	95.81	20	0.761	0.618	0.552	0.044	0.651	0.726	0.561	0.727	0.515	0.519	0.537	0.698	0.75	0.08	0.62	0.614	0.975	0.00660827	0.00789269	0.00366356	6.21725e-15	0.0181229	0.0139192	0.000956545	0.0289349	0.340509	0.210553	0.365554	0.00426973	0.0556333	6.66134e-16	0.304074	0.246898
FALSE	High	Master Protein	Q9P219	Protein Daple OS=Homo sapiens OX=9606 GN=CCDC88C PE=1 SV=3	0	164.335	27	47	47	60	46	2028	228.1	6.23	183.89	47	1.277	1.285	1.319	1.637	5.247	1.784	1.266	1.536	1.14	1.058	0.856	1.321	1.279	9.944	4.624	6.131	1.244	0.0529428	0.257642	0.324962	0.170933	1e-17	7.22009e-05	0.179182	0.0049594	0.552688	0.631638	0.983093	0.116001	0.124604	6.66134e-16	0.000328561	1.58414e-05
FALSE	High	Master Protein	Q9Y233	cAMP and cAMP-inhibited cGMP 3',5'-cyclic phosphodiesterase 10A OS=Homo sapiens OX=9606 GN=PDE10A PE=1 SV=1	0	82.096	29	20	20	33	20	779	88.4	6.6	110.39	20	1.075	1.205	1.223	1.114	6.427	1.156	1.171	0.802	0.305	0.418	0.382	0.958	1.114	9.877	1.836	3.363	0.469	0.567204	0.418067	0.491969	0.817459	1e-17	0.354585	0.363238	0.201559	0.0386132	0.0746292	0.0964684	0.65506	0.457092	8.88178e-16	0.192303	0.011298
FALSE	High	Master Protein	P01303	Pro-neuropeptide Y OS=Homo sapiens OX=9606 GN=NPY PE=1 SV=1	0	8.466	22	2	2	3	2	97	10.8	7.18	10.28	2	1.196	1.338	1.375	1.204	11.639	1.824	5.774	1.632	1.047	2.204	1.016	6.938	3.365	21.073	7.956	10.256	3.768	0.426581	0.378914	0.350912	0.796004	2.22045e-16	0.0272075	6.22746e-12	0.152465	0.904419	0.154948	0.787285	1.76192e-12	1.94761e-06	1.77636e-15	0.000568962	5.09815e-06
FALSE	High	Master Protein	Q8NFJ8	Class E basic helix-loop-helix protein 22 OS=Homo sapiens OX=9606 GN=BHLHE22 PE=2 SV=1	0	27.792	24	8	8	9	8	381	37	7.39	27.67	8	0.887	0.821	0.881	0.076	0.83	0.65	0.773	0.71	0.528	0.931	0.474	2.485	0.934	0.058	0.057	0.05	0.159	0.333856	0.4318	0.646973	3.47332e-07	0.389973	0.00548236	0.245847	0.0410435	0.402384	0.988312	0.284111	9.44641e-09	0.705208	2.44249e-15	4.06872e-11	1.08802e-13
FALSE	High	Master Protein	P12036	Neurofilament heavy polypeptide OS=Homo sapiens OX=9606 GN=NEFH PE=1 SV=4	0	36.528	13	11	11	30	9	1026	112.4	6.18	86.85	11	0.56	0.615	0.812	10.279	3.515	1.31	0.683	1.106	2.139	3.198	1.991	0.883	2.38	15.12	1.549	1.757	0.849	0.00172935	0.0809383	0.662229	2.94961e-06	2.34097e-05	0.218234	0.160994	0.843689	0.205837	0.00456625	0.221584	0.52376	2.19689e-05	1.19904e-14	0.57892	0.364169
FALSE	High	Master Protein	Q01064	Dual specificity calcium/calmodulin-dependent 3',5'-cyclic nucleotide phosphodiesterase 1B OS=Homo sapiens OX=9606 GN=PDE1B PE=1 SV=2	0	15.647	13	5	5	7	5	536	61.3	5.52	23.22	5	1.102	0.991	1.382	3.897	12.452	1.399	1.318	0.706	0.989	0.658	0.822	1.899	1.615	14.214	6.273	8.219	1.391	0.616806	0.950392	0.253371	0.0115047	1e-17	0.13736	0.219625	0.153434	0.904639	0.491277	0.875947	0.0220218	0.0206873	2.12497e-13	0.0019467	1.00724e-05
FALSE	High	Master Protein	Q6P597	Kinesin light chain 3 OS=Homo sapiens OX=9606 GN=KLC3 PE=1 SV=2	0	13.611	13	5	5	5	3	504	55.3	6.49	13.71	5	1.575	0.892	2.448	12.675	10.694	2.394	1.202	0.512	0.874	0.847	1.283	1.198	2.742	20.565	3.769	11.868	2.56	0.130734	0.787062	0.0283657	4.91382e-06	2.19343e-10	0.00517167	0.501087	0.0711899	0.94162	0.766761	0.558879	0.702873	0.000606667	2.97984e-13	0.0632698	8.80738e-06
FALSE	High	Master Protein	Q8N5V2	Ephexin-1 OS=Homo sapiens OX=9606 GN=NGEF PE=1 SV=2	0	62.467	25	16	16	25	16	710	82.4	5.57	84.45	16	1.039	0.924	1.029	0.589	7.319	1.012	1.011	0.702	0.294	0.39	0.403	1.046	1.337	7.716	2.917	3.652	0.41	0.824802	0.614447	0.972616	0.313193	1e-17	0.966167	0.90123	0.0545324	0.0637743	0.0757069	0.125815	0.945104	0.0758056	6.39044e-13	0.0271278	0.00595198
FALSE	High	Master Protein	P21589	5'-nucleotidase OS=Homo sapiens OX=9606 GN=NT5E PE=1 SV=1	0	30.155	19	7	7	10	7	574	63.3	7.03	35.16	7	1.185	1.872	1.809	4.554	11.476	1.091	0.596	0.655	12.691	10.79	12.807	0.605	1.039	11.817	3.455	4.108	1.26	0.231462	0.00845999	0.0375205	0.00350921	1e-17	0.60769	0.03436	0.0748021	2.06992e-05	6.19219e-07	2.47709e-06	0.0149029	0.769926	7.85594e-13	0.0267066	0.00323116
FALSE	High	Master Protein	P14136	Glial fibrillary acidic protein OS=Homo sapiens OX=9606 GN=GFAP PE=1 SV=1	0	148.27	66	34	34	111	32	432	49.9	5.52	275.39	34	1.374	9.385	6.392	6.139	3.206	1.66	3.114	4.593	3.806	0.78	0.319	3.097	2.778	7.365	6.479	2.295	1.943	0.0139088	1e-17	1e-17	9.20702e-07	1.01252e-13	0.000583951	1.35243e-11	1e-17	0.00381507	0.767977	0.0404652	2.22045e-16	1.36267e-11	2.04903e-12	1.54916e-05	0.0931805
FALSE	High	Master Protein	Q9UQM7	Calcium/calmodulin-dependent protein kinase type II subunit alpha OS=Homo sapiens OX=9606 GN=CAMK2A PE=1 SV=2	0	66.469	28	12	12	30	8	478	54.1	7.08	116.69	12	1.365	1.815	2.488	6.46	8.46	1.715	1.867	1.764	1.02	0.654	0.478	2.088	2.768	8.418	5.518	5.08	2.484	0.0117097	0.0118149	0.00212158	5.08349e-05	1e-17	0.000434906	0.000541507	0.00113764	0.880886	0.37248	0.266204	5.92457e-06	7.70917e-10	3.21299e-12	0.000242245	0.000318592
FALSE	High	Master Protein	Q06413	Myocyte-specific enhancer factor 2C OS=Homo sapiens OX=9606 GN=MEF2C PE=1 SV=1	0	40.827	21	9	9	19	6	473	51.2	8.03	60.41	9	0.603	0.505	0.674	0.084	0.924	0.656	0.856	0.557	0.442	0.906	0.478	1.094	1.106	0.088	0.07	0.081	0.112	9.50861e-05	0.00409932	0.184649	1.46979e-06	0.750004	0.00702537	0.515389	0.000523557	0.248139	0.952252	0.319888	0.718249	0.499662	4.43556e-12	5.56308e-09	1.53205e-08
FALSE	High	Master Protein	Q13239	Src-like-adapter OS=Homo sapiens OX=9606 GN=SLA PE=1 SV=3	0	17.322	25	3	3	6	3	276	31.1	7.74	22.57	3	0.843	0.614	0.542	0.034	0.399	0.938	0.503	0.655	0.283	0.345	0.302	0.845	0.699	0.067	0.01	0.013	0.068	0.287325	0.0501477	0.107504	3.10809e-10	0.000905428	0.751272	0.00484911	0.0543375	0.024712	0.0264911	0.0563787	0.302119	0.0824935	1.61637e-11	1e-17	1e-17
FALSE	High	Master Protein	O76070	Gamma-synuclein OS=Homo sapiens OX=9606 GN=SNCG PE=1 SV=2	0	55.382	84	9	9	22	8	127	13.3	4.86	68.72	9	1.409	1.483	2.115	32.286	6.509	1.932	2.079	1.799	2.237	1.943	1.876	2.694	3.471	8.716	7.721	3.682	6.6	0.00885051	0.101663	0.0100532	1e-17	1.66533e-14	6.57088e-05	9.93675e-05	0.00555404	0.124693	0.12077	0.227795	4.67545e-07	6.24301e-12	3.95555e-11	2.41336e-05	0.00969014
FALSE	High	Master Protein	Q9HCB6	Spondin-1 OS=Homo sapiens OX=9606 GN=SPON1 PE=1 SV=2	0	43.76	17	9	9	21	9	807	90.9	6.11	67.73	9	1.749	4.044	5.956	4.144	4.958	2.288	2.612	2.924	1.711	1.358	0.953	0.69	4.84	7.847	5.834	5.364	1.713	6.14821e-06	9.37179e-11	1.02257e-10	0.00513827	3.44169e-14	5.818e-08	8.9938e-08	4.27639e-10	0.276386	0.49991	0.97053	0.036609	1e-17	4.28944e-11	9.03155e-05	0.000211395
FALSE	High	Master Protein	Q6V0I7	Protocadherin Fat 4 OS=Homo sapiens OX=9606 GN=FAT4 PE=1 SV=2	0	204.695	15	53	53	70	53	4981	542.4	4.94	219.38	53	0.98	0.456	0.418	0.157	0.354	0.806	0.646	0.53	0.379	0.444	0.475	0.573	0.588	0.153	0.033	0.037	0.092	0.716774	1.05535e-06	2.25426e-06	2.18023e-07	1.15957e-09	0.0981489	0.00638084	1.03051e-06	0.179931	0.172395	0.270121	2.81601e-05	0.000497981	2.14879e-10	5.32907e-15	6.66134e-16
FALSE	High	Master Protein	O95622	Adenylate cyclase type 5 OS=Homo sapiens OX=9606 GN=ADCY5 PE=1 SV=3	0	51.957	16	17	17	19	13	1261	138.8	7.24	51.74	17	1.083	1.019	1.122	1.317	5.217	1.107	1.291	0.79	1.763	1.592	1.724	0.864	1.308	7.164	2.19	2.622	0.395	0.503778	0.914165	0.658673	0.594395	2.22045e-16	0.508755	0.126069	0.18628	0.280546	0.262877	0.279377	0.264128	0.107259	5.4197e-10	0.118138	0.0408529
FALSE	High	Master Protein	Q99592-2	Isoform 2 of Zinc finger and BTB domain-containing protein 18 OS=Homo sapiens OX=9606 GN=ZBTB18	0	56.704	27	12	12	18	12	531	59.3	5.63	70.38	12	1.145	1.037	1.35	0.053	0.845	1.076	1.831	1.334	0.458	1.166	0.246	2.257	1.831	0.123	0.054	0.052	0.185	0.282418	0.966899	0.31635	9.4982e-09	0.446966	0.673357	0.00216289	0.0916694	0.266666	0.520502	0.033736	1.31953e-06	0.000667706	9.16743e-10	2.70495e-12	3.05533e-13
FALSE	High	Master Protein	O75891	Cytosolic 10-formyltetrahydrofolate dehydrogenase OS=Homo sapiens OX=9606 GN=ALDH1L1 PE=1 SV=2	0	24.137	9	6	6	9	3	902	98.8	5.94	27.24	6	0.983	3.407	1.911	9.011	12.462	1.843	1.539	3.148	2.284	0.778	0.989	1.676	2.448	8.32	8.042	5.617	9.326	0.997108	4.61044e-07	0.0359284	1.56834e-05	1e-17	0.00128511	0.0224879	6.79567e-07	0.123448	0.669741	0.959313	0.0326095	9.72642e-06	1.97687e-09	6.18495e-05	0.000371051
FALSE	High	Master Protein	Q63HK5	Teashirt homolog 3 OS=Homo sapiens OX=9606 GN=TSHZ3 PE=1 SV=2	0	20.163	8	7	7	7	7	1081	118.5	7.25	19.94	7	0.64	0.318	0.254	0.297	0.264	0.529	0.341	0.296	0.294	0.393	0.488	1.043	0.315	0.12	0.071	0.097	0.289	0.000345364	5.6348e-08	7.74179e-06	0.0154098	6.44695e-07	9.01216e-05	1.50319e-07	8.12283e-10	0.0297305	0.0785486	0.295834	0.957156	4.79397e-10	2.43735e-09	2.76714e-09	8.64337e-09
FALSE	High	Master Protein	Q14515	SPARC-like protein 1 OS=Homo sapiens OX=9606 GN=SPARCL1 PE=1 SV=2	0	12.409	9	4	4	4	4	664	75.2	4.81	13.48	4	1.158	1.86	2.968	1.561	6.579	1.536	1.837	1.843	7.023	4.929	5.647	0.852	2.416	8.369	5.972	5.244	1.395	0.436401	0.0174365	0.000726333	0.431304	6.68794e-11	0.0545994	0.00353428	0.0352588	0.000124334	0.000466478	0.00274974	0.442789	2.94571e-05	3.11191e-09	0.00248805	0.00135808
FALSE	High	Master Protein	Q9NY65	Tubulin alpha-8 chain OS=Homo sapiens OX=9606 GN=TUBA8 PE=1 SV=1	0	135.011	49	20	20	546	5	449	50.1	5.06	1938.98	20	1.018	1.004	1.075	26.521	3.182	0.751	0.541	0.458	0.891	0.555	0.833	0.424	1.207	8.409	5.1	5.153	1.868	0.862002	0.980721	0.699438	6.30727e-10	7.29844e-05	0.219463	0.0215725	0.00356568	0.920988	0.322163	0.842464	0.000776265	0.37006	3.52572e-09	0.00383729	0.000951032
FALSE	High	Master Protein	Q0ZGT2	Nexilin OS=Homo sapiens OX=9606 GN=NEXN PE=1 SV=1	0.002	4.909	3	2	2	2	2	675	80.6	5.33	4.91	2	1.489	3.35	1.035	20.629	11.321	0.986	2.641	1.813	18.408	12.178	18.928	2.063	2.143	15.347	13.584	14.475	11.988	0.248647	0.00188541	0.751812	9.95647e-08	1.43934e-08	0.952365	0.0108761	0.180471	3.46868e-05	3.81812e-06	4.65059e-05	0.106406	0.027769	4.65216e-09	4.81468e-05	6.04171e-06
FALSE	High	Master Protein	P05129	Protein kinase C gamma type OS=Homo sapiens OX=9606 GN=PRKCG PE=1 SV=3	0	28.285	14	9	9	12	8	697	78.4	7.46	34.9	9	1.316	1.122	1.686	4.056	4.494	1.325	1.589	1.125	0.54	0.61	0.397	1.694	1.679	6.374	4.169	4.128	1.149	0.0202365	0.649409	0.0723176	0.00644747	1.43441e-12	0.0797062	0.0135769	0.72986	0.396082	0.351452	0.143675	0.00409622	0.00378532	5.44118e-09	0.00356727	0.00206444
FALSE	High	Master Protein	P02649	Apolipoprotein E OS=Homo sapiens OX=9606 GN=APOE PE=1 SV=1	0	82.829	62	19	19	38	19	317	36.1	5.73	124.02	19	1.327	1.04	1.053	11.625	4.458	1.292	0.786	1.165	4.464	3.256	4.035	0.705	1.446	5.548	1.799	2.462	2.863	0.0265861	0.905647	0.874104	6.56031e-12	3.55271e-15	0.100959	0.277659	0.399082	0.00124963	0.00359021	0.00422966	0.0175699	0.0259392	6.57272e-09	0.234669	0.0478976
FALSE	High	Master Protein	P58107	Epiplakin OS=Homo sapiens OX=9606 GN=EPPK1 PE=1 SV=3	0	126.575	27	35	35	46	29	5088	555.3	5.62	162.6	35	1.382	1.487	2.572	8.274	2.777	1.804	1.421	1.558	2.969	2.772	2.577	1.617	1.986	5.749	2.233	3.003	1.537	0.0112066	0.0823465	0.000249613	6.23556e-08	1.48789e-06	0.000210884	0.0422446	0.0122709	0.00918775	0.00801776	0.0288808	0.00923677	4.63657e-05	1.30476e-08	0.10679	0.0160712
FALSE	High	Master Protein	Q01826	DNA-binding protein SATB1 OS=Homo sapiens OX=9606 GN=SATB1 PE=1 SV=1	0	28.678	9	7	7	15	4	763	85.9	6.54	37.38	7	0.885	0.98	1.112	0.153	0.672	0.694	0.839	0.638	0.342	0.448	0.377	1.713	0.866	0.124	0.272	0.272	0.501	0.381037	0.929899	0.624691	0.000619683	0.1187	0.0378028	0.510501	0.0249992	0.0645114	0.0693662	0.10106	0.00998493	0.457345	1.91774e-08	0.0061454	0.00307276
FALSE	High	Master Protein	P01210	Proenkephalin-A OS=Homo sapiens OX=9606 GN=PENK PE=1 SV=1	0	18.159	22	4	4	8	4	267	30.8	5.53	25.71	4	1.079	0.815	0.663	1.921	5.385	1.345	0.727	1.157	0.385	0.385	0.406	0.374	1.337	6.865	2.283	3.234	0.321	0.52433	0.433552	0.298263	0.243631	3.41238e-11	0.0896958	0.231526	0.503903	0.0892241	0.0369169	0.148528	1.41738e-07	0.104408	2.28899e-08	0.155423	0.00906582
FALSE	High	Master Protein	Q9Y4C0-4	Isoform 4a of Neurexin-3 OS=Homo sapiens OX=9606 GN=NRXN3	0	66.03	19	21	21	26	17	1392	153.8	6.02	75.67	21	1.029	1.049	1.07	3.668	4.015	1.149	0.801	1.014	0.886	0.851	0.773	0.639	1.051	5.205	3.977	3.438	1.528	0.804924	0.905897	0.806718	0.0023424	2.00506e-13	0.355383	0.31673	0.938369	0.947185	0.932464	0.875383	0.00323566	0.707199	2.51194e-08	0.00354442	0.00743029
FALSE	High	Master Protein	P20472	Parvalbumin alpha OS=Homo sapiens OX=9606 GN=PVALB PE=1 SV=2	0	8.087	19	2	2	3	2	110	12.1	5.19	6.95	2	0.701	0.578	0.664	5.944	7.168	0.723	0.79	1.125	6.397	6.618	7.06	0.808	1.272	6.847	0.514	0.4	1.006	0.0685099	0.0348862	0.305483	0.000493502	1.10134e-13	0.149231	0.41333	0.686963	0.00136312	7.00281e-05	0.000123217	0.27297	0.198886	2.86128e-08	0.126156	0.0345171
FALSE	High	Master Protein	Q9ULD0	2-oxoglutarate dehydrogenase-like, mitochondrial OS=Homo sapiens OX=9606 GN=OGDHL PE=1 SV=3	0	43.649	15	13	13	18	6	1010	114.4	6.65	55.13	13	1.047	1.18	1.554	10.531	5.491	1.124	0.922	1.105	3.747	2.717	2.924	1.192	1.316	6.895	5.221	3.239	2.061	0.707353	0.458586	0.131961	3.64134e-06	3.95653e-10	0.558018	0.927956	0.756734	0.00916135	0.0301479	0.0514169	0.535281	0.153554	3.4631e-08	0.00214985	0.0240399
FALSE	High	Master Protein	Q9UNA1	Rho GTPase-activating protein 26 OS=Homo sapiens OX=9606 GN=ARHGAP26 PE=1 SV=1	0	33.651	14	12	12	14	12	814	92.2	6.64	37.57	12	1.114	1.056	1.476	6.262	2.796	1.429	2.026	1.116	1.273	1.223	1.295	1.923	1.956	5.359	2.337	2.308	1.109	0.376033	0.862921	0.187519	0.000101786	1.91751e-05	0.0278958	8.09472e-05	0.728719	0.563278	0.619556	0.516571	0.000237639	0.000143794	4.52757e-08	0.101859	0.0669709
FALSE	High	Master Protein	Q8N3J6	Cell adhesion molecule 2 OS=Homo sapiens OX=9606 GN=CADM2 PE=2 SV=1	0	44.743	21	7	7	17	6	435	47.5	5.33	72.47	7	1.462	1.606	2.682	3.79	3.562	2.503	2.109	2.858	0.518	0.422	0.371	1.24	2.9	5.613	1.04	1.496	0.799	0.00138038	0.0428203	0.000824472	0.0052199	4.73403e-08	5.16292e-09	1.99696e-05	1.81597e-09	0.296665	0.0952041	0.127095	0.349758	1.833e-10	4.66906e-08	0.846476	0.437151
FALSE	High	Master Protein	P24588	A-kinase anchor protein 5 OS=Homo sapiens OX=9606 GN=AKAP5 PE=1 SV=3	0	47.83	32	10	10	15	10	427	47.1	4.93	56.96	10	0.928	0.985	0.901	4.634	4.697	1.009	1.063	0.999	0.959	1.111	1.028	0.909	1.117	5.073	4.271	4.435	1.547	0.618231	0.972524	0.757033	0.000537575	6.43929e-15	0.925448	0.602105	0.953175	0.91772	0.737386	0.814227	0.400498	0.466906	4.74448e-08	0.0010505	0.000933317
FALSE	High	Master Protein	Q9C0K0	B-cell lymphoma/leukemia 11B OS=Homo sapiens OX=9606 GN=BCL11B PE=1 SV=1	0	68.891	25	16	16	22	15	894	95.5	6.55	75.31	16	0.843	0.757	0.355	0.014	2.571	0.685	0.58	0.566	0.455	0.418	0.421	0.659	0.615	4.638	4.038	4.806	1.796	0.134367	0.117664	6.38638e-05	6.66134e-16	4.47647e-09	0.0134777	0.00798253	0.00115712	0.23926	0.0517159	0.144055	0.00446731	0.00847457	5.53614e-08	0.00195932	8.691e-05
FALSE	High	Master Protein	O95631	Netrin-1 OS=Homo sapiens OX=9606 GN=NTN1 PE=1 SV=2	0	9.865	7	3	3	5	3	604	67.7	8.76	22.22	3	1.33	1.017	0.606	0.715	3.329	0.912	0.765	0.447	0.409	0.089	0.371	0.614	0.742	6.686	6.726	5.466	0.48	0.0562951	0.872793	0.197281	0.610279	3.85985e-05	0.702372	0.329771	0.0036662	0.219269	5.33925e-05	0.155952	0.0295655	0.227746	6.01024e-08	0.000143409	0.000241419
FALSE	High	Master Protein	Q9ULB4	Cadherin-9 OS=Homo sapiens OX=9606 GN=CDH9 PE=2 SV=2	0	22.661	7	5	5	10	3	789	88.6	4.91	29.09	5	1.329	1.33	1.474	3.455	4.24	1.609	1.401	1.217	0.677	0.681	0.781	0.879	1.625	6.58	3.836	3.445	0.951	0.0583092	0.212456	0.161156	0.0254802	1.02282e-07	0.00748876	0.0549049	0.393914	0.588213	0.49947	0.74823	0.418016	0.0150638	6.0996e-08	0.0172608	0.0146318
FALSE	High	Master Protein	Q16527	Cysteine and glycine-rich protein 2 OS=Homo sapiens OX=9606 GN=CSRP2 PE=1 SV=3	0	24.706	26	4	4	11	4	193	20.9	8.62	33.86	4	0.999	0.775	0.807	0.142	0.224	0.889	0.4	0.755	0.602	0.505	0.634	0.57	0.596	0.172	0.121	0.085	0.183	0.905017	0.145882	0.194161	6.64303e-06	3.13083e-14	0.393209	2.10862e-06	0.0829297	0.526835	0.233347	0.595671	0.000207061	0.00152538	8.44984e-08	3.02241e-06	1.96624e-08
FALSE	High	Master Protein	O60477	BMP/retinoic acid-inducible neural-specific protein 1 OS=Homo sapiens OX=9606 GN=BRINP1 PE=1 SV=2	0	28.283	9	7	7	12	7	761	88.7	8.91	22.92	7	1.101	1.183	2.1	3.677	5.344	1.565	1.869	2.428	0.824	0.988	0.457	3.473	3.123	5.751	2.024	2.232	1.319	0.471413	0.432291	0.0126267	0.0108734	3.99947e-12	0.00872231	0.000974644	1.33888e-06	0.842738	0.939229	0.195969	6.01741e-14	8.27183e-11	9.86912e-08	0.225987	0.126855
FALSE	High	Master Protein	Q9NY47	Voltage-dependent calcium channel subunit alpha-2/delta-2 OS=Homo sapiens OX=9606 GN=CACNA2D2 PE=1 SV=2	0	69.394	22	22	22	29	21	1150	129.7	5.8	85.09	22	1.077	0.945	1.304	7.372	3.349	1.247	1.497	0.911	1.378	1.333	1.283	0.818	1.483	4.6	4.708	2.811	1.538	0.599854	0.727941	0.371764	3.56966e-08	3.24949e-11	0.175972	0.0351304	0.595247	0.317177	0.321202	0.405116	0.184075	0.0197401	1.06846e-07	0.00178613	0.0258807
FALSE	High	Master Protein	P20265	POU domain, class 3, transcription factor 2 OS=Homo sapiens OX=9606 GN=POU3F2 PE=1 SV=4	0	24.025	19	7	7	11	3	443	46.9	7.87	33.6	7	1.056	0.563	0.383	0.055	0.268	0.978	0.798	0.954	0.312	0.57	0.344	1.034	0.786	0.125	0.745	0.681	0.732	0.677664	0.0306589	0.00811556	2.81099e-08	2.59683e-06	0.896842	0.380706	0.749966	0.0642538	0.234545	0.0964646	0.939228	0.218528	1.07532e-07	0.342863	0.262469
FALSE	High	Master Protein	Q9UBL6	Copine-7 OS=Homo sapiens OX=9606 GN=CPNE7 PE=1 SV=1	0	28.194	13	7	7	10	6	633	70.2	6.38	31.82	7	1.341	1.46	2.27	6.062	4.631	1.91	1.695	1.495	0.419	0.496	0.356	0.897	2.089	5.278	2.133	2.195	1.155	0.0133716	0.110468	0.00532509	4.40144e-05	6.21725e-15	3.64098e-05	0.00262093	0.0224567	0.138525	0.140339	0.0973998	0.36703	2.70651e-05	1.10388e-07	0.133595	0.113606
FALSE	High	Master Protein	P48067	Sodium- and chloride-dependent glycine transporter 1 OS=Homo sapiens OX=9606 GN=SLC6A9 PE=1 SV=3	0	11.91	8	4	4	4	4	706	78.2	7.93	14.05	4	1.184	1.64	2.263	11.004	4.881	1.746	2.197	1.438	3.262	3.344	2.871	2.48	2.234	6.445	3.335	2.533	1.388	0.328127	0.0515605	0.00689787	3.38578e-06	1.49088e-08	0.00640962	4.42973e-05	0.192469	0.0290079	0.00762147	0.0359497	2.72908e-05	6.66225e-05	2.04273e-07	0.0549399	0.120035
FALSE	High	Master Protein	Q8N6C5	Immunoglobulin superfamily member 1 OS=Homo sapiens OX=9606 GN=IGSF1 PE=1 SV=3	0	8.826	4	4	4	4	4	1336	148.8	5.9	6.85	4	1.082	2.507	1.901	10.354	5.692	1.329	1.22	1.407	2.397	1.481	1.694	1.124	1.377	8.035	24.291	11.256	5.353	0.692844	0.00464899	0.0483926	3.13877e-05	8.45039e-07	0.315824	0.417247	0.348088	0.165507	0.446567	0.350369	0.788915	0.25394	2.05651e-07	1.997e-09	3.09684e-06
FALSE	High	Master Protein	Q9UM73	ALK tyrosine kinase receptor OS=Homo sapiens OX=9606 GN=ALK PE=1 SV=3	0	12.327	3	4	4	4	4	1620	176.3	7.08	11.67	4	1.168	1.243	1.976	25.261	4.432	1.578	0.897	1.044	4.005	3.32	2.621	1.509	1.313	7.665	8.16	6.494	4.097	0.454	0.497745	0.0268534	1.58824e-10	5.9732e-06	0.0538338	0.779408	0.96296	0.0388863	0.0333057	0.0972786	0.184784	0.271155	2.33433e-07	9.56811e-05	0.00069952
FALSE	High	Master Protein	P50458	LIM/homeobox protein Lhx2 OS=Homo sapiens OX=9606 GN=LHX2 PE=1 SV=2	0	8.954	8	3	3	3	3	406	44.3	8.48	10.54	3	1.077	0.835	0.698	0.12	0.598	1.06	1.743	1.197	0.493	1.075	0.221	2.303	1.283	0.1	0.647	0.471	0.288	0.690512	0.503553	0.370416	0.000128743	0.105351	0.816894	0.0068811	0.630619	0.338768	0.850466	0.0463289	0.000558572	0.246218	2.51899e-07	0.256428	0.080761
FALSE	High	Master Protein	Q7Z5N4	Protein sidekick-1 OS=Homo sapiens OX=9606 GN=SDK1 PE=2 SV=3	0	36.165	7	11	11	13	10	2213	242	6.39	36.52	11	0.822	0.519	0.432	0.276	0.395	0.825	0.183	0.529	0.326	0.183	0.516	0.12	0.417	0.174	0.189	0.141	0.251	0.132329	0.00443592	0.00221709	0.0165074	6.66177e-05	0.222015	1e-17	0.000157775	0.0945219	0.000968723	0.377413	1e-17	1.02564e-06	3.64423e-07	0.000380997	1.04653e-05
FALSE	High	Master Protein	P24530	Endothelin receptor type B OS=Homo sapiens OX=9606 GN=EDNRB PE=1 SV=1	0	8.291	6	3	3	3	3	442	49.6	8.88	6.77	3	1.789	1.588	1.779	12.937	6.754	1.587	1.553	1.048	2.006	2.195	2.043	1.971	1.68	7.638	5.209	3.372	2.175	0.0108681	0.14625	0.0805542	1.37035e-06	2.61119e-09	0.0953157	0.0810699	0.999301	0.289592	0.16649	0.235551	0.0257942	0.0441393	4.59784e-07	0.0151068	0.0471617
FALSE	High	Master Protein	Q6ZWB6	BTB/POZ domain-containing protein KCTD8 OS=Homo sapiens OX=9606 GN=KCTD8 PE=1 SV=1	0	16.471	13	6	6	9	5	473	52.4	8.37	22.68	6	0.902	1.048	1.098	2.708	4.803	0.922	0.583	0.594	0.454	0.537	0.639	0.667	0.799	5.123	3.399	2.43	1.906	0.553399	0.783297	0.62907	0.0503453	9.19164e-09	0.717511	0.0190282	0.0148076	0.183872	0.206168	0.526056	0.033624	0.297139	4.82952e-07	0.0193488	0.060255
FALSE	High	Master Protein	P28289	Tropomodulin-1 OS=Homo sapiens OX=9606 GN=TMOD1 PE=1 SV=1	0	70.257	54	16	16	26	15	359	40.5	5.1	92.82	16	1.088	1.083	1.369	0.194	0.784	1.198	0.883	1.19	2.296	2.052	2.055	1.126	1.141	0.179	0.041	0.105	0.149	0.523423	0.792989	0.278663	0.00132274	0.265686	0.246994	0.60264	0.319561	0.0645349	0.0646915	0.0978331	0.583031	0.409827	4.82988e-07	1.97176e-13	5.87184e-08
FALSE	High	Master Protein	Q7LDG7	RAS guanyl-releasing protein 2 OS=Homo sapiens OX=9606 GN=RASGRP2 PE=1 SV=1	0	43.049	24	12	12	17	12	609	69.2	7.8	55.07	12	1.279	1.457	2.295	3.749	3.674	1.533	2.353	1.621	0.578	0.722	0.376	1.714	2.475	4.79	1.588	1.843	0.651	0.0579211	0.0978641	0.00327419	0.004591	3.61524e-11	0.005846	2.07579e-06	0.00759706	0.45491	0.556642	0.0729135	0.00328914	3.34213e-08	5.30059e-07	0.402805	0.224015
FALSE	High	Master Protein	Q6P6B1	Glutamate-rich protein 5 OS=Homo sapiens OX=9606 GN=ERICH5 PE=1 SV=1	0	25.579	22	7	7	8	7	374	39.9	4.49	25.73	7	1.405	1.782	2.151	4.933	3.078	1.599	2.575	1.359	0.869	0.985	0.653	2.043	1.607	5.752	2.856	3.076	1.275	0.0199783	0.0169411	0.0113558	0.0016712	1.32047e-05	0.00998039	1.26965e-06	0.213386	0.866446	0.951502	0.553129	0.000502969	0.0113572	5.67792e-07	0.0621422	0.0173611
FALSE	High	Master Protein	O94788	Retinal dehydrogenase 2 OS=Homo sapiens OX=9606 GN=ALDH1A2 PE=1 SV=3	0	49.412	22	11	11	19	8	518	56.7	6.05	59.09	11	0.265	0.44	0.663	1.308	2.564	0.364	0.063	0.494	32.278	18.975	52.286	0.45	0.573	0.147	0.524	0.104	1.086	1e-17	0.000845327	0.342045	0.666749	0.00140445	4.88592e-08	1e-17	0.00168326	2.91647e-11	7.96918e-13	5.11147e-13	5.80178e-05	0.00558504	5.8302e-07	0.161534	2.01973e-06
FALSE	High	Master Protein	Q9C0A0	Contactin-associated protein-like 4 OS=Homo sapiens OX=9606 GN=CNTNAP4 PE=1 SV=3	0	63.378	16	17	17	32	16	1308	145.2	6.68	89.85	17	1.74	1.393	1.678	5.103	3.101	1.798	0.896	1.351	0.422	0.358	0.461	0.695	1.39	4.195	1.696	2.176	0.861	4.2073e-06	0.149859	0.0593483	6.18612e-05	5.79671e-10	0.000149916	0.706534	0.0861608	0.228152	0.0687037	0.271692	0.0236928	0.0522315	6.36007e-07	0.265297	0.0926148
FALSE	High	Master Protein	Q93084-1	Isoform SERCA3B of Sarcoplasmic/endoplasmic reticulum calcium ATPase 3 OS=Homo sapiens OX=9606 GN=ATP2A3	0	49.278	11	9	9	18	3	1043	113.9	5.57	52.09	9	1.566	1.666	1.534	3.377	7.881	1.69	1.544	1.574	47.703	46.098	41.205	1.719	1.755	8.849	3.431	4.791	2.504	0.0869048	0.157304	0.265236	0.0516239	8.42791e-09	0.0841017	0.130422	0.231876	1.08802e-13	1e-17	1.16076e-11	0.130889	0.0585573	7.0172e-07	0.0876459	0.0104791
FALSE	High	Master Protein	Q7Z6G3	N-terminal EF-hand calcium-binding protein 2 OS=Homo sapiens OX=9606 GN=NECAB2 PE=1 SV=1	0	46.945	34	12	12	19	12	386	43.2	5.5	59.35	12	1.522	1.346	2.508	10.267	3.21	2.08	1.22	1.642	0.562	0.463	0.491	1.337	2.24	4.563	3.034	2.441	1.674	0.000424164	0.193496	0.00182085	6.12414e-10	1.1806e-06	1.3569e-06	0.237793	0.0038418	0.334037	0.117275	0.223001	0.145384	5.02248e-06	8.74275e-07	0.0224307	0.0634531
FALSE	High	Master Protein	O14529	Homeobox protein cut-like 2 OS=Homo sapiens OX=9606 GN=CUX2 PE=1 SV=4	0	10.519	3	5	5	5	3	1486	161.6	5.48	11.98	5	0.852	0.476	0.335	0.191	0.453	0.954	0.926	0.948	0.454	0.924	0.445	1.07	1.04	0.11	0.598	0.79	0.363	0.404439	0.0101105	0.00173641	0.0021596	0.0144511	0.850997	0.788955	0.732382	0.273795	0.914361	0.325671	0.945312	0.852506	8.82924e-07	0.220433	0.466679
FALSE	High	Master Protein	P23763	Vesicle-associated membrane protein 1 OS=Homo sapiens OX=9606 GN=VAMP1 PE=1 SV=1	0	13.526	34	3	3	7	2	118	12.9	6.65	20.83	3	1.285	1.366	1.843	22.771	5.087	1.786	1.516	1.253	1.026	1.264	0.858	1.176	2.096	6.838	6.787	2.478	4.037	0.230306	0.295144	0.0533297	4.4276e-09	5.48632e-07	0.0213736	0.0957047	0.580113	0.9007	0.672827	0.92702	0.704603	0.00357712	9.28753e-07	0.000425181	0.146868
FALSE	High	Master Protein	Q9UH73	Transcription factor COE1 OS=Homo sapiens OX=9606 GN=EBF1 PE=1 SV=2	0.002	4.552	4	2	2	2	2	591	64.4	8.76	4.9	2	1.137	1.189	0.68	0.761	3.156	0.658	0.869	0.951	4.627	4.375	4.332	0.864	0.856	7.439	12.192	11.479	2.357	0.559037	0.605721	0.461614	0.642301	0.00401723	0.18074	0.847952	0.801408	0.0127594	0.014225	0.029749	0.539064	0.603106	9.43134e-07	3.20389e-06	3.36298e-06
FALSE	High	Master Protein	O76083	High affinity cGMP-specific 3',5'-cyclic phosphodiesterase 9A OS=Homo sapiens OX=9606 GN=PDE9A PE=1 SV=1	0	9.589	7	4	4	4	4	593	68.4	6.19	10.64	4	1.015	0.998	1.012	1.194	4.537	1.26	0.972	0.839	1.205	1.44	1.236	0.811	1.197	5.617	1.819	2.71	0.994	0.857613	0.904515	0.799431	0.717295	6.34722e-09	0.192117	0.882554	0.429228	0.688843	0.358545	0.563701	0.259861	0.324623	9.97355e-07	0.379879	0.0667917
FALSE	High	Master Protein	P30531	Sodium- and chloride-dependent GABA transporter 1 OS=Homo sapiens OX=9606 GN=SLC6A1 PE=1 SV=2	0	24.839	12	4	4	10	4	599	67	8.09	46.23	4	0.954	1.032	1.242	4.26	5.702	1.045	0.984	0.805	14.66	9.295	14.211	1.123	1.264	5.064	3.456	2.527	1.235	0.740195	0.880389	0.423356	0.00678275	7.32747e-15	0.810101	0.906036	0.231897	1.0561e-07	1.0283e-07	6.76888e-08	0.68983	0.186992	1.03584e-06	0.0103512	0.0583318
FALSE	High	Master Protein	Q13938	Calcyphosin OS=Homo sapiens OX=9606 GN=CAPS PE=1 SV=2	0	26.499	27	7	7	9	7	275	30.2	6.04	25.31	7	1.121	5.493	0.184	26.105	2.359	2.372	0.37	1.144	6.001	4.556	1.602	2.526	1.63	6.325	100	50.842	70.424	0.529683	1.88203e-11	7.99619e-06	6.46061e-10	0.00767432	1.59158e-05	0.000221905	0.737295	0.00048064	0.000896644	0.407757	2.68804e-05	0.0234293	1.05612e-06	1e-17	1e-17
FALSE	High	Master Protein	Q14832	Metabotropic glutamate receptor 3 OS=Homo sapiens OX=9606 GN=GRM3 PE=1 SV=2	0	43.645	16	13	13	24	12	879	98.8	7.66	67.41	13	1.036	0.964	1.219	1.74	2.592	1.051	1.667	1.026	0.48	0.612	0.459	1.476	1.515	3.926	1.227	1.59	0.392	0.81958	0.767287	0.498805	0.147817	3.91236e-09	0.730171	0.00497242	0.877478	0.282598	0.3773	0.204027	0.0249167	0.0118123	1.19084e-06	0.676835	0.33243
FALSE	High	Master Protein	Q9Y6U3	Scinderin OS=Homo sapiens OX=9606 GN=SCIN PE=1 SV=4	0	25.883	16	8	8	8	8	715	80.4	5.71	27.29	8	1.372	2.828	3.349	2.92	3.15	1.718	7.04	3.521	5.047	5.386	4.202	1.58	7.81	5.594	2.51	2.235	2.96	0.0592851	1.5015e-05	5.44015e-05	0.0499377	5.69009e-05	0.00456221	1e-17	6.20988e-08	0.00248735	5.09896e-05	0.0143696	0.0584418	1e-17	1.24641e-06	0.128225	0.166636
FALSE	High	Master Protein	Q96A23	Copine-4 OS=Homo sapiens OX=9606 GN=CPNE4 PE=1 SV=1	0	54.128	28	13	13	20	12	557	62.4	6.33	74.6	13	1.11	1.099	1.807	5.761	3.008	1.408	1.298	1.258	0.634	0.452	0.487	1.215	1.808	4.164	1.538	1.816	0.892	0.438451	0.754927	0.0303235	1.22296e-05	6.40373e-09	0.0271633	0.170259	0.174381	0.560356	0.168287	0.306304	0.297351	0.000635824	1.34687e-06	0.387902	0.186843
FALSE	High	Master Protein	O94779	Contactin-5 OS=Homo sapiens OX=9606 GN=CNTN5 PE=1 SV=2	0	48.648	15	13	13	17	11	1100	120.6	6.34	53.77	13	0.954	0.82	1.028	3.46	2.717	1.24	1.421	0.847	0.356	0.594	0.515	1.753	1.343	5.37	4.045	4.475	1.072	0.844402	0.501564	0.74964	0.0223557	0.000613675	0.223228	0.0666055	0.456666	0.134939	0.343881	0.331657	0.00896052	0.124873	1.51856e-06	0.00902866	0.00121993
FALSE	High	Master Protein	P05186	Alkaline phosphatase, tissue-nonspecific isozyme OS=Homo sapiens OX=9606 GN=ALPL PE=1 SV=4	0	26.13	15	8	8	11	8	524	57.3	6.67	29.42	8	0.99	1.001	1.142	2.372	4.215	1.052	0.778	0.77	8.648	8.55	9.428	1.143	1.15	5.108	3.521	3.425	1.441	0.974877	0.9854	0.582915	0.0900584	3.58013e-10	0.764211	0.338021	0.192998	1.49934e-06	3.97062e-08	8.49553e-07	0.663779	0.411986	1.60202e-06	0.0130575	0.00575428
FALSE	High	Master Protein	P35711	Transcription factor SOX-5 OS=Homo sapiens OX=9606 GN=SOX5 PE=1 SV=3	0	73.911	30	20	20	27	14	763	84	6.6	72.81	20	0.951	0.755	0.768	0.469	1.146	1.093	1.273	1.232	0.457	0.542	0.312	1.765	1.655	0.188	1.732	1.47	1.73	0.629509	0.154705	0.290133	0.159337	0.488778	0.600745	0.188171	0.218188	0.26191	0.260025	0.089953	0.000824828	0.003598	1.63375e-06	0.235769	0.418774
FALSE	High	Master Protein	P31644	Gamma-aminobutyric acid receptor subunit alpha-5 OS=Homo sapiens OX=9606 GN=GABRA5 PE=1 SV=1	0	20.414	17	7	7	10	6	462	52.1	9.16	31.72	7	1.289	1.471	1.921	8.196	7.758	1.215	1.37	1.113	0.779	0.757	0.481	2.598	1.758	4.59	4.537	4.079	1.427	0.053447	0.0908393	0.0185308	2.30774e-05	1e-17	0.230082	0.0711857	0.647243	0.730625	0.607037	0.272376	1.54696e-06	0.00150651	1.70769e-06	0.0029918	0.00191404
FALSE	High	Master Protein	O96001	Protein phosphatase 1 regulatory subunit 17 OS=Homo sapiens OX=9606 GN=PPP1R17 PE=1 SV=2	0	12.903	16	3	3	4	3	155	17.9	8.4	11.07	3	1.187	0.659	0.283	0.251	0.238	1.004	0.938	1.144	0.142	0.202	0.164	0.956	0.737	0.165	0.356	0.317	0.237	0.187418	0.0659186	0.000182879	0.00766958	1.34833e-07	0.978628	0.900422	0.662638	0.000703735	0.000201781	0.00112281	0.646009	0.0877958	2.29069e-06	0.0137549	0.00326559
FALSE	High	Master Protein	O95936	Eomesodermin homolog OS=Homo sapiens OX=9606 GN=EOMES PE=1 SV=3	0	12.908	7	5	5	7	2	686	72.7	7.36	15.08	5	1.316	1.114	0.409	0.106	0.05	1.411	1.37	1.853	0.13	0.179	0.17	2.006	1.066	0.123	0.106	0.293	0.058	0.145934	0.718226	0.0132898	2.66813e-05	1e-17	0.125081	0.111944	0.0173449	0.00419363	0.00309466	0.0197283	0.00390969	0.758599	2.30811e-06	1.72576e-05	0.00806776
FALSE	High	Master Protein	P02689	Myelin P2 protein OS=Homo sapiens OX=9606 GN=PMP2 PE=1 SV=3	0	14.842	36	5	5	8	3	132	14.9	9.83	20.93	5	1.404	3.419	4.343	9.366	4.708	1.356	2.776	4.193	0.667	0.672	0.211	4.691	1.974	8.715	2.613	1.755	3.441	0.208447	0.000133397	2.26127e-05	0.000109578	8.91319e-05	0.351132	0.000595347	3.41257e-06	0.603364	0.482174	0.036867	7.73357e-08	0.0214771	2.75857e-06	0.202774	0.500049
FALSE	High	Master Protein	Q6IEE7	Transmembrane protein 132E OS=Homo sapiens OX=9606 GN=TMEM132E PE=1 SV=2	0	21.383	8	6	6	8	6	1074	116.1	6	24.14	6	1.063	1.954	2.028	5.68	4.128	1.099	1.179	0.746	0.693	0.856	0.491	1.928	0.981	5.709	4.582	3.173	2.377	0.711451	0.0122387	0.0293537	0.00169479	1.79342e-06	0.669064	0.465412	0.225093	0.651893	0.786104	0.40959	0.0116194	0.938228	3.3054e-06	0.013388	0.0384619
FALSE	High	Master Protein	P62760	Visinin-like protein 1 OS=Homo sapiens OX=9606 GN=VSNL1 PE=1 SV=2	0	58.23	51	11	11	29	9	191	22.1	5.15	93.03	11	1.082	0.933	1.301	3.197	2.221	1.113	1.644	0.983	0.39	0.573	0.39	1.534	1.366	3.695	2.52	1.917	0.99	0.595949	0.705294	0.369116	0.00157627	8.44716e-07	0.480087	0.00525693	0.932251	0.165026	0.313848	0.122707	0.00580091	0.0408917	3.34955e-06	0.0534149	0.181655
FALSE	High	Master Protein	Q14982	Opioid-binding protein/cell adhesion molecule OS=Homo sapiens OX=9606 GN=OPCML PE=1 SV=1	0	43.105	24	9	9	31	5	345	38	6.87	85.11	9	1.353	1.151	2.256	2.215	2.718	1.815	3.745	1.634	0.518	0.966	0.395	2.715	2.983	4.103	1.134	0.941	0.513	0.0149413	0.551579	0.00316134	0.10363	1.05459e-06	9.93786e-05	7.69385e-13	0.00435297	0.402787	0.917766	0.163293	3.06621e-09	4.18135e-10	3.57523e-06	0.930578	0.734289
FALSE	High	Master Protein	Q9Y6R1	Electrogenic sodium bicarbonate cotransporter 1 OS=Homo sapiens OX=9606 GN=SLC4A4 PE=1 SV=1	0	49.957	16	13	13	21	12	1079	121.4	6.8	67.17	13	0.91	0.919	0.938	3.831	5.097	0.922	0.715	0.82	8.113	7.623	7.069	0.64	1.117	4.499	2.554	2.126	1.3	0.445037	0.678089	0.851927	0.00801186	7.77156e-15	0.629846	0.146014	0.225178	3.768e-05	8.00958e-07	0.000175464	0.00980266	0.506411	3.91814e-06	0.0479056	0.106895
FALSE	High	Master Protein	Q12857	Nuclear factor 1 A-type OS=Homo sapiens OX=9606 GN=NFIA PE=1 SV=2	0	36.875	12	7	7	18	5	509	55.9	8.44	47.17	7	0.933	0.904	0.604	0.144	0.341	0.797	0.576	0.977	0.458	0.331	0.473	1.105	0.597	0.237	0.601	0.479	1.312	0.492417	0.591463	0.0301603	2.84958e-05	3.55116e-07	0.113196	0.00594179	0.887168	0.264807	0.0201032	0.269962	0.656826	0.00828642	3.91952e-06	0.216355	0.0883765
FALSE	High	Master Protein	O94812	BAI1-associated protein 3 OS=Homo sapiens OX=9606 GN=BAIAP3 PE=1 SV=2	0.002	4.367	2	2	2	2	2	1187	131.8	6.37	4.72	2	2.049	2.983	3.406	15.597	5.263	2.014	0.984	1.69	1.614	0.01	0.01	1.438	1.146	7.639	11.152	5.538	5.989	0.0362761	0.00442574	0.0058889	2.41746e-06	0.000589287	0.0688462	0.87463	0.250412	0.396528	1e-17	1e-17	0.420194	0.746921	4.43451e-06	0.000338173	0.0161002
FALSE	High	Master Protein	O15442	Metallophosphoesterase domain-containing protein 1 OS=Homo sapiens OX=9606 GN=MPPED1 PE=1 SV=3	0	8.758	11	2	2	3	2	326	37.2	6.65	7.94	2	0.594	0.433	0.54	0.128	0.874	0.657	1.37	0.533	0.293	0.769	0.45	1.794	1.113	0.161	0.162	0.175	0.121	0.00103674	0.00089275	0.0748044	0.000134449	0.616303	0.0205782	0.0895145	0.00328656	0.0340608	0.644911	0.195881	0.00554446	0.513284	5.15585e-06	0.00020643	0.000253055
FALSE	High	Master Protein	P26022	Pentraxin-related protein PTX3 OS=Homo sapiens OX=9606 GN=PTX3 PE=1 SV=3	0	27.292	23	6	6	9	6	381	41.9	5.01	28.88	6	0.89	0.48	0.519	0.632	0.242	0.561	0.392	0.379	0.109	0.224	0.194	0.72	0.409	0.211	0.108	0.083	0.098	0.392273	0.00173209	0.016384	0.346693	1.71686e-07	0.000164124	4.02622e-06	1.01573e-08	0.000386888	0.00447479	0.0101647	0.027122	4.14195e-07	5.72172e-06	1.30692e-06	1.5587e-08
FALSE	High	Master Protein	Q04726-3	Isoform 3 of Transducin-like enhancer protein 3 OS=Homo sapiens OX=9606 GN=TLE3	0	54.975	24	16	16	22	10	764	82.6	7.2	63.43	16	0.815	0.705	0.569	0.185	0.54	0.791	0.689	0.875	0.392	0.549	0.396	0.887	0.75	0.215	1.035	0.934	1.299	0.0667301	0.0880948	0.0315301	0.00170897	0.00401054	0.113076	0.0820189	0.461532	0.112321	0.222368	0.109399	0.308523	0.111566	7.88003e-06	0.998709	0.826573
FALSE	High	Master Protein	Q96B86	Repulsive guidance molecule A OS=Homo sapiens OX=9606 GN=RGMA PE=1 SV=4	0	17.302	13	3	3	7	3	450	49.3	7.42	31.44	3	1.707	1.498	2.135	6.918	1.666	1.853	1.88	1.863	0.837	0.835	0.481	1.303	2.245	4.466	0.93	1.172	1.122	6.36272e-05	0.065074	0.00962237	0.000107283	0.0687919	0.000324296	0.00112249	0.00355785	0.83204	0.685824	0.282504	0.280274	5.58822e-06	1.01688e-05	0.636367	0.900811
FALSE	High	Master Protein	P07197	Neurofilament medium polypeptide OS=Homo sapiens OX=9606 GN=NEFM PE=1 SV=3	0	308.617	62	60	60	192	55	916	102.4	4.91	571.13	60	1.134	0.737	1.38	2.432	1.497	1.619	3.106	1.898	0.07	0.204	0.1	2.137	3.959	3.45	0.29	0.465	0.257	0.284407	0.0443302	0.190703	0.0171656	0.00613338	0.00042774	3.79852e-12	5.06711e-07	2.11955e-05	0.00328101	0.00011009	7.37043e-08	1e-17	1.02717e-05	0.00191031	0.0470079
FALSE	High	Master Protein	Q6ZVF9	G protein-regulated inducer of neurite outgrowth 3 OS=Homo sapiens OX=9606 GN=GPRIN3 PE=2 SV=2	0	82.607	29	19	19	29	19	776	82.4	7.56	108.92	19	0.987	0.974	1.008	1.789	3.422	0.915	0.83	0.565	0.405	0.469	0.444	0.671	0.955	3.45	0.673	0.958	0.269	0.887144	0.801303	0.946709	0.111743	7.10543e-15	0.580368	0.385925	0.000784155	0.161619	0.136237	0.189363	0.00990335	0.905192	1.02994e-05	0.313329	0.87108
FALSE	High	Master Protein	O15240	Neurosecretory protein VGF OS=Homo sapiens OX=9606 GN=VGF PE=1 SV=2	0	79.744	48	20	20	34	20	615	67.2	4.78	116.87	20	1.758	1.508	2.092	5.989	2.315	1.896	1.67	1.953	0.747	0.779	0.502	2.621	2.52	3.822	1.845	1.337	1.08	6.4193e-06	0.0526903	0.00578506	5.59836e-06	2.80466e-05	4.50431e-05	0.00673775	0.00010386	0.791837	0.753198	0.345314	7.17242e-09	6.82768e-08	1.08857e-05	0.217006	0.569082
FALSE	High	Master Protein	Q496J9	Synaptic vesicle glycoprotein 2C OS=Homo sapiens OX=9606 GN=SV2C PE=1 SV=1	0	13.416	4	3	3	5	2	727	82.3	5.05	12.82	3	0.86	1.313	1.049	8.462	5.385	1.169	0.921	1.027	0.823	0.474	0.561	0.664	1.022	5.782	3.297	3.53	1.438	0.525799	0.406264	0.710902	0.000129907	1.93879e-08	0.533954	0.862262	0.968443	0.794959	0.173079	0.472986	0.0976103	0.920985	1.13484e-05	0.0887175	0.0329601
FALSE	High	Master Protein	Q92752	Tenascin-R OS=Homo sapiens OX=9606 GN=TNR PE=1 SV=3	0	140.122	27	26	26	55	26	1358	149.5	4.82	201.36	26	0.916	0.652	0.729	0.22	0.669	0.73	0.398	0.518	0.211	0.171	0.263	0.517	0.535	0.272	0.155	0.142	0.231	0.302752	0.00603819	0.055274	3.03703e-05	0.0285099	0.0169256	1.12621e-08	4.02284e-07	0.0218458	0.000955743	0.0314084	8.22975e-07	3.85461e-05	1.2344e-05	4.06396e-06	1.64319e-06
FALSE	High	Master Protein	P27816-3	Isoform 3 of Microtubule-associated protein 4 OS=Homo sapiens OX=9606 GN=MAP4	0	97.044	43	16	16	40	16	539	58.5	6.04	134.7	16	0.73	0.4	0.346	0.448	0.22	0.64	0.378	0.414	0.186	0.247	0.294	0.563	0.36	0.275	0.191	0.165	0.192	0.00113807	1.39751e-08	1.35179e-08	0.0256661	1e-17	0.000747568	1.65105e-09	9.87854e-12	0.0124862	0.0106236	0.0508153	1.63972e-05	1.14353e-11	1.51371e-05	4.07976e-05	6.38509e-06
FALSE	High	Master Protein	O14917	Protocadherin-17 OS=Homo sapiens OX=9606 GN=PCDH17 PE=1 SV=2	0	87.56	28	23	23	33	23	1159	126.2	5.19	102.84	23	2.669	3.212	3.08	3.826	2.024	2.244	0.549	1.533	0.65	0.309	0.578	0.379	0.902	3.398	1.382	0.901	0.567	1.55431e-15	8.26003e-09	2.25158e-06	0.00119877	0.000228665	3.48175e-08	0.00314664	0.0151823	0.56427	0.0224335	0.410832	2.71973e-08	0.599059	1.96775e-05	0.494984	0.733821
FALSE	High	Master Protein	P05161	Ubiquitin-like protein ISG15 OS=Homo sapiens OX=9606 GN=ISG15 PE=1 SV=5	0.001	5.195	13	2	2	2	2	165	17.9	7.44	4.82	2	1.166	1.607	1.209	14.212	3.398	1.324	1.041	1.471	6.884	5.743	6.845	1.201	1.523	5.458	4.676	5.166	4.346	0.42268	0.119977	0.473099	7.55197e-07	0.000112853	0.214078	0.797592	0.227024	0.00030998	0.000214012	0.000106502	0.634731	0.0771354	2.00043e-05	0.00596201	0.00208809
FALSE	High	Master Protein	Q9NP74	Palmdelphin OS=Homo sapiens OX=9606 GN=PALMD PE=1 SV=1	0	60.919	27	15	15	23	14	551	62.7	5.44	62.93	15	1.261	1.434	1.015	0.11	0.333	1.113	0.687	0.896	0.364	0.336	0.483	0.747	0.633	0.264	0.189	0.089	0.116	0.034341	0.0472482	0.885297	7.3857e-08	1.54679e-09	0.460429	0.0310845	0.47967	0.121466	0.0299397	0.330206	0.0245572	0.00274498	2.04759e-05	0.000303686	6.74193e-08
FALSE	High	Master Protein	O60245	Protocadherin-7 OS=Homo sapiens OX=9606 GN=PCDH7 PE=1 SV=2	0	56.435	17	12	12	21	12	1069	116	5.19	64.65	12	1.231	1.301	1.869	3.174	2.852	2.084	3.273	2.444	0.625	1.06	0.457	2.966	3.431	4.129	1.052	1.117	0.95	0.0848104	0.204833	0.0343628	0.0304639	1.24592e-05	1.17719e-06	1.04344e-10	3.52463e-07	0.539288	0.889427	0.223582	5.42231e-11	1.69864e-13	2.07265e-05	0.872012	0.996039
FALSE	High	Master Protein	Q12926	ELAV-like protein 2 OS=Homo sapiens OX=9606 GN=ELAVL2 PE=1 SV=2	0	92.236	52	17	17	45	6	359	39.5	9.13	144.87	17	0.874	0.612	0.597	1.087	0.661	0.831	0.731	0.811	0.37	0.434	0.41	1.047	0.686	0.212	0.343	0.452	0.733	0.192791	0.0101243	0.0336395	0.897396	0.0599033	0.212551	0.168009	0.223952	0.0967045	0.103832	0.128889	0.901958	0.0343323	2.43938e-05	0.0140782	0.0645656
FALSE	High	Master Protein	Q96KN4	Protein LRATD1 OS=Homo sapiens OX=9606 GN=LRATD1 PE=1 SV=2	0	11.37	10	3	3	4	3	292	32.5	5.72	11.23	3	1.015	1.246	1.102	1.717	3.036	1.229	1.492	1.379	0.84	0.644	0.715	0.938	1.491	4.846	2.696	3.312	0.597	0.915097	0.432482	0.637216	0.32334	0.000148754	0.347135	0.043847	0.287361	0.886741	0.44199	0.723447	0.674993	0.0628521	2.58319e-05	0.093868	0.0322149
FALSE	High	Master Protein	Q0VAA5	PI-PLC X domain-containing protein 2 OS=Homo sapiens OX=9606 GN=PLCXD2 PE=2 SV=1	0.003	3.955	7	2	2	2	2	305	34.8	9.44	2.21	2	0.754	0.423	0.356	1.526	0.701	0.634	0.397	0.392	0.248	0.41	0.421	0.494	0.451	0.215	0.113	0.161	0.178	0.0542793	0.00116765	0.00477758	0.421648	0.158239	0.0112234	3.68837e-05	6.63837e-06	0.0261133	0.0576094	0.138882	8.30349e-05	6.27295e-05	2.66157e-05	6.13298e-05	3.22243e-05
FALSE	High	Master Protein	P60880	Synaptosomal-associated protein 25 OS=Homo sapiens OX=9606 GN=SNAP25 PE=1 SV=1	0	77.742	69	16	16	40	3	206	23.3	4.77	145.35	16	0.929	1.583	1.594	2.875	1.891	1.199	0.408	0.392	0.847	0.865	0.644	0.63	0.905	3.872	1.373	1.466	1.255	0.565802	0.0484504	0.0951678	0.0461935	0.00805903	0.258625	2.05136e-05	9.34011e-07	0.811913	0.767514	0.432531	0.00784791	0.617601	2.74949e-05	0.645354	0.502439
FALSE	High	Master Protein	O95343	Homeobox protein SIX3 OS=Homo sapiens OX=9606 GN=SIX3 PE=1 SV=1	0.002	4.829	6	2	2	3	2	332	35.5	8.73	2.49	2	0.634	0.821	0.407	1.685	3.215	1.147	0.371	0.544	1.11	0.582	0.945	0.723	1.032	6.537	10.449	8.263	1.808	0.186931	0.641622	0.108308	0.409732	0.00828866	0.682097	0.02898	0.102765	0.795938	0.346588	0.897067	0.378427	0.94257	2.85645e-05	0.000292044	0.000179494
FALSE	High	Master Protein	P41225	Transcription factor SOX-3 OS=Homo sapiens OX=9606 GN=SOX3 PE=1 SV=2	0	10.295	10	4	4	6	2	446	45.2	9.77	15.21	4	1.215	2.352	0.887	0.166	0.124	1.296	1.359	3.451	0.135	0.194	0.129	2.048	1.033	0.184	0.805	0.213	0.84	0.20465	0.000464076	0.898583	0.00250369	3.81539e-12	0.141855	0.0773716	4.58125e-09	0.00382646	0.00618855	0.00242749	0.00101336	0.765683	3.01976e-05	0.570932	0.000883057
FALSE	High	Master Protein	Q05655	Protein kinase C delta type OS=Homo sapiens OX=9606 GN=PRKCD PE=1 SV=2	0	23.797	15	10	10	13	10	676	77.5	7.75	22.96	10	1.203	1.456	1.846	5.538	2.754	1.602	1.932	1.655	2.684	2.593	2.173	1.39	1.818	4.337	3.227	3.217	1.56	0.171652	0.127027	0.0310981	0.0010021	0.000170233	0.00547341	0.000474445	0.019188	0.0878991	0.0352635	0.14158	0.151547	0.000713259	3.41831e-05	0.0202988	0.00995632
FALSE	High	Master Protein	P12429	Annexin A3 OS=Homo sapiens OX=9606 GN=ANXA3 PE=1 SV=3	0	52.505	41	13	13	21	13	323	36.4	5.92	65.47	13	1.221	0.96	1.641	7.74	3.346	1.57	1.064	1.25	35.241	26.372	28.38	1.643	1.781	4.037	1.601	1.553	0.892	0.140181	0.903593	0.0826495	3.0685e-06	1.67242e-06	0.0074044	0.595683	0.326743	9.87175e-11	1e-17	5.34706e-12	0.020157	0.00127134	3.60499e-05	0.434221	0.412713
FALSE	High	Master Protein	O76074	cGMP-specific 3',5'-cyclic phosphodiesterase OS=Homo sapiens OX=9606 GN=PDE5A PE=1 SV=2	0	31.678	12	10	10	11	10	875	99.9	6.09	33.71	10	1.094	1.309	1.547	5.165	2.859	1.377	1.444	1.53	4.532	3.553	4.564	1.619	2.134	4.475	1.962	2.077	1.344	0.519218	0.248004	0.136885	0.00204801	0.000117351	0.0720499	0.0558265	0.0456421	0.00520689	0.00798355	0.00412253	0.0262776	1.49419e-05	3.63085e-05	0.28738	0.170532
FALSE	High	Master Protein	Q14938	Nuclear factor 1 X-type OS=Homo sapiens OX=9606 GN=NFIX PE=1 SV=2	0	77.745	30	12	12	30	3	502	55.1	8.68	104.17	12	1.104	1.088	1.033	0.086	0.261	0.982	0.837	1.048	0.424	0.637	0.409	2.222	0.741	0.188	0.206	0.173	0.754	0.46913	0.721797	0.723588	2.14346e-05	5.41224e-06	0.962591	0.558729	0.918524	0.128447	0.369753	0.116998	0.000220544	0.16683	3.6832e-05	0.00190924	0.000111005
FALSE	High	Master Protein	P80404	4-aminobutyrate aminotransferase, mitochondrial OS=Homo sapiens OX=9606 GN=ABAT PE=1 SV=3	0	69.758	33	15	15	31	15	500	56.4	7.96	96.45	15	1.076	1.289	1.138	2.719	2.361	1.082	1.036	1.27	0.696	0.585	0.587	1.325	1.074	3.131	5.063	4.327	2.884	0.584916	0.265169	0.709237	0.0156036	2.3665e-07	0.566757	0.764196	0.147329	0.705231	0.326261	0.467538	0.114169	0.587105	3.83896e-05	0.000148524	0.000227408
FALSE	High	Master Protein	O75326	Semaphorin-7A OS=Homo sapiens OX=9606 GN=SEMA7A PE=1 SV=1	0	75.224	28	15	15	31	15	666	74.8	7.64	108.42	15	1.282	1.018	1.548	2.243	1.896	1.536	2.411	2.037	0.413	0.678	0.311	3.982	3.452	3.188	0.435	0.76	0.48	0.0484933	0.981648	0.103843	0.0317269	0.000481685	0.00211721	6.10124e-07	4.88192e-06	0.139101	0.524006	0.0356465	1e-17	1e-17	3.98126e-05	0.0613495	0.447417
FALSE	High	Master Protein	Q8N3V7	Synaptopodin OS=Homo sapiens OX=9606 GN=SYNPO PE=1 SV=2	0	28.389	14	8	8	11	8	929	99.4	8.72	41.64	8	1.183	1.546	2.14	1.501	4.344	1.399	1.352	1.267	2.918	2.764	2.418	1.051	1.714	3.617	2.08	2.257	1.309	0.1612	0.0677108	0.00980491	0.417597	2.80731e-12	0.0271415	0.079407	0.182018	0.0330287	0.02606	0.0688457	0.982881	0.00136706	4.43036e-05	0.149027	0.0964243
FALSE	High	Master Protein	Q9HCE1	Helicase MOV-10 OS=Homo sapiens OX=9606 GN=MOV10 PE=1 SV=2	0	27.644	12	9	9	10	9	1003	113.6	8.82	23.13	9	0.56	0.597	0.305	0.498	0.496	1.07	0.247	0.265	3.587	3.141	3.318	0.268	0.263	0.23	0.897	0.449	0.329	2.1219e-06	0.0295279	6.97828e-05	0.168716	0.0111982	0.649946	2.50528e-11	2.89877e-11	0.0145336	0.00365964	0.00770288	4.3654e-13	9.63163e-12	4.68029e-05	0.675453	0.0527459
FALSE	High	Master Protein	Q01101	Insulinoma-associated protein 1 OS=Homo sapiens OX=9606 GN=INSM1 PE=1 SV=1	0	8.267	9	3	3	3	3	510	52.9	8.94	9.35	3	1.597	2.155	1.186	0.035	0.067	1.718	2.242	2.767	0.783	0.633	0.366	3.657	1.505	0.196	4.724	4.727	8.293	0.000793975	0.00152621	0.442726	9.16731e-09	1e-17	0.00193339	2.07963e-05	4.33373e-07	0.73253	0.339728	0.0871289	6.84208e-11	0.0268885	4.77602e-05	0.00277534	0.00154886
FALSE	High	Master Protein	O95294-4	Isoform 4 of RasGAP-activating-like protein 1 OS=Homo sapiens OX=9606 GN=RASAL1	0	23.489	10	8	8	8	7	805	90.1	6.43	22.61	8	2.267	3.7	4.385	2.378	5.474	1.94	1.478	1.838	0.928	0.414	0.73	1.769	2.545	4.579	4.671	2.853	1.745	2.13377e-07	7.94494e-08	3.82748e-06	0.0914502	2.39435e-09	0.00116269	0.0344245	0.0155956	0.966117	0.126303	0.701635	0.019501	5.32398e-06	5.29908e-05	0.0117473	0.0735445
FALSE	High	Master Protein	P15822	Zinc finger protein 40 OS=Homo sapiens OX=9606 GN=HIVEP1 PE=1 SV=4	0	9.95	1	3	3	3	3	2718	296.7	7.84	9.54	3	0.727	0.508	0.688	0.437	0.511	0.825	0.808	0.739	0.615	0.884	0.532	1.213	0.624	0.158	0.707	0.653	1.545	0.102644	0.0359355	0.402935	0.128388	0.0367108	0.365698	0.49233	0.221762	0.521357	0.836636	0.433925	0.5913	0.0588388	5.68478e-05	0.347998	0.314528
FALSE	High	Master Protein	P09972	Fructose-bisphosphate aldolase C OS=Homo sapiens OX=9606 GN=ALDOC PE=1 SV=2	0	112.467	60	19	19	76	17	364	39.4	6.87	296.37	19	1.288	2.583	2.705	3.66	2.52	1.503	1.246	2.157	1.119	0.747	0.734	1.696	1.331	3.078	1.865	1.41	2.218	0.0482622	2.27013e-06	3.21784e-05	0.000243382	2.63198e-09	0.00573671	0.200283	4.54674e-07	0.562614	0.755773	0.765147	0.000818608	0.0668241	5.902e-05	0.215166	0.502282
FALSE	High	Master Protein	Q8WYK1	Contactin-associated protein-like 5 OS=Homo sapiens OX=9606 GN=CNTNAP5 PE=2 SV=1	0	37.153	9	10	10	14	10	1306	145.5	6.29	36.7	10	1.011	0.84	1.173	3.75	2.13	1.286	2.455	1.373	0.452	0.556	0.421	1.273	2.012	3.943	1.841	1.787	0.834	0.926537	0.508172	0.545988	0.010176	0.00848674	0.136956	1.91283e-06	0.166153	0.183581	0.158468	0.136627	0.283013	9.2873e-05	5.97305e-05	0.314558	0.271427
FALSE	High	Master Protein	Q9BY11	Protein kinase C and casein kinase substrate in neurons protein 1 OS=Homo sapiens OX=9606 GN=PACSIN1 PE=1 SV=1	0	60.574	34	15	15	26	13	444	50.9	5.24	76.78	15	1.149	1.139	1.434	2.782	2.528	1.262	1.65	1.285	0.509	0.608	0.444	1.61	1.878	3.182	1.555	1.118	0.926	0.293741	0.633696	0.203503	0.00569938	2.22406e-07	0.127827	0.00872975	0.13063	0.29324	0.322818	0.171761	0.00565946	0.000179406	6.33604e-05	0.368302	0.870508
FALSE	High	Master Protein	P55809	Succinyl-CoA:3-ketoacid coenzyme A transferase 1, mitochondrial OS=Homo sapiens OX=9606 GN=OXCT1 PE=1 SV=1	0	111.398	47	17	17	46	17	520	56.1	7.46	164.64	17	1.06	1.089	1.43	3.409	2.757	1.166	1.151	1.105	1.025	0.942	1.082	0.999	1.496	3.053	1.979	1.722	1.121	0.663554	0.748804	0.179916	0.000953462	9.59202e-11	0.252792	0.364471	0.452145	0.716571	0.847572	0.655846	0.94211	0.00450312	6.62998e-05	0.137198	0.196538
FALSE	High	Master Protein	P00966	Argininosuccinate synthase OS=Homo sapiens OX=9606 GN=ASS1 PE=1 SV=2	0	27.779	15	9	9	14	9	412	46.5	8.02	38.39	9	1.019	1.202	1.128	7.052	5.008	1.201	0.802	0.949	17.16	16.957	18.083	0.754	1.372	3.878	6.686	2.684	2.754	0.893872	0.37541	0.588877	4.96998e-06	4.37339e-11	0.272252	0.373627	0.674768	4.95216e-08	2.17087e-10	3.05519e-08	0.0988363	0.0799354	7.28274e-05	3.76384e-05	0.0371688
FALSE	High	Master Protein	P20337	Ras-related protein Rab-3B OS=Homo sapiens OX=9606 GN=RAB3B PE=1 SV=2	0	59.207	50	8	8	39	4	219	24.7	5.02	131.1	8	1.38	1.284	1.979	7.109	3.314	1.662	1.295	1.397	0.544	0.722	0.499	1.32	1.487	3.774	2.003	1.458	1.269	0.00578614	0.242274	0.015188	2.40621e-05	1.281e-06	0.00129102	0.144794	0.107738	0.400923	0.530162	0.30294	0.221447	0.023996	7.96186e-05	0.193114	0.551304
FALSE	High	Master Protein	P00533	Epidermal growth factor receptor OS=Homo sapiens OX=9606 GN=EGFR PE=1 SV=2	0	60.98	18	17	17	24	17	1210	134.2	6.68	73.11	17	1.123	2.09	2.014	2.695	1.913	1.403	1.114	2.383	4.242	3.644	3.819	1.549	1.227	3.414	3.752	3.323	10.352	0.357173	0.000826067	0.00713622	0.0325051	0.00370596	0.0313598	0.458506	5.00446e-07	0.00459368	0.0011795	0.00781028	0.0216072	0.223594	8.12992e-05	0.00386283	0.00774531
FALSE	High	Master Protein	Q9NQ79	Cartilage acidic protein 1 OS=Homo sapiens OX=9606 GN=CRTAC1 PE=1 SV=2	0	40.815	23	11	11	18	11	661	71.4	5.12	56.09	11	1.199	0.748	1.146	3.914	2.059	1.88	1.377	1.332	0.431	0.447	0.459	0.953	1.929	3.243	0.569	0.941	0.434	0.158791	0.18329	0.640026	0.000583539	0.000420971	4.06037e-05	0.0857722	0.10673	0.251195	0.138003	0.30018	0.67351	0.000148622	8.78238e-05	0.143921	0.787777
FALSE	High	Master Protein	P51649	Succinate-semialdehyde dehydrogenase, mitochondrial OS=Homo sapiens OX=9606 GN=ALDH5A1 PE=1 SV=2	0	61.423	30	14	14	31	14	535	57.2	8.28	93.11	14	1.074	1.203	1.303	2.627	2.295	1.128	0.75	1.013	1.397	0.95	1.009	0.841	0.99	2.991	2.415	1.868	0.839	0.580356	0.425995	0.370174	0.0102106	1.56205e-08	0.384356	0.138444	0.854598	0.324067	0.86024	0.788522	0.213186	0.99668	8.91712e-05	0.0461641	0.144259
FALSE	High	Master Protein	Q9UPU3	VPS10 domain-containing receptor SorCS3 OS=Homo sapiens OX=9606 GN=SORCS3 PE=1 SV=2	0	15.572	6	5	5	6	4	1222	135.7	6.6	19.88	5	1.074	1.047	1.063	1.521	3.026	1.238	2.179	1.372	1.026	1.87	0.834	0.865	2.053	4.172	1.987	1.659	0.835	0.605806	0.846727	0.657284	0.44285	1.95771e-05	0.229164	0.000166666	0.163448	0.90828	0.152864	0.885963	0.338966	0.000118859	9.09236e-05	0.284484	0.4317
FALSE	High	Master Protein	Q02108	Guanylate cyclase soluble subunit alpha-1 OS=Homo sapiens OX=9606 GN=GUCY1A1 PE=1 SV=2	0	49.888	23	14	14	18	14	690	77.4	7.11	56.57	14	0.861	0.632	0.661	0.865	2.36	0.601	0.528	0.318	0.383	0.335	0.426	0.682	0.511	3.128	1.247	1.487	0.211	0.191071	0.022229	0.0884479	0.841548	7.18723e-06	0.00139377	0.00146397	3.46492e-11	0.154846	0.0424505	0.158028	0.0138197	0.000115984	9.24609e-05	0.681195	0.389601
FALSE	High	Master Protein	Q8IYK8	GTP-binding protein REM 2 OS=Homo sapiens OX=9606 GN=REM2 PE=1 SV=2	0	14.28	13	5	5	7	5	340	37.1	8.19	17.75	5	1.145	1.412	1.369	1.906	2.772	1.403	0.941	1.21	0.486	0.369	0.362	1.096	1.137	3.81	3.445	2.944	0.664	0.304258	0.152587	0.269267	0.235744	0.000119673	0.0522002	0.914809	0.428079	0.216149	0.0326557	0.0858196	0.798996	0.469268	9.45989e-05	0.0118049	0.0164913
FALSE	High	Master Protein	P17301	Integrin alpha-2 OS=Homo sapiens OX=9606 GN=ITGA2 PE=1 SV=2	0	37.97	11	10	10	15	10	1181	129.2	5.25	45.33	10	1.211	1.773	1.212	0.258	0.233	1.255	1.755	2.307	0.936	1.134	0.775	2.15	1.094	0.27	1.382	1.173	1.89	0.138735	0.0106571	0.506913	0.0117756	7.15734e-08	0.140221	0.00411162	3.30211e-07	0.8655	0.676727	0.876736	4.77044e-07	0.535342	9.89351e-05	0.554812	0.770272
FALSE	High	Master Protein	Q5T7P8	Synaptotagmin-6 OS=Homo sapiens OX=9606 GN=SYT6 PE=1 SV=3	0	39.612	28	12	12	15	12	510	57.3	8.19	47.01	12	1.163	1.008	1.094	1.507	2.278	1.247	1.414	1.16	0.644	0.623	0.55	1.608	1.529	3.924	1.588	2.062	0.587	0.266124	0.998922	0.721702	0.427051	0.00287467	0.200755	0.0623258	0.581745	0.546846	0.360763	0.373401	0.0201154	0.0206698	0.000107136	0.484181	0.176786
FALSE	High	Master Protein	P16989	Y-box-binding protein 3 OS=Homo sapiens OX=9606 GN=YBX3 PE=1 SV=4	0	43.753	30	10	10	25	5	372	40.1	9.77	106.44	10	0.817	0.615	0.42	0.388	0.381	0.778	0.265	0.717	3.456	2.765	3.754	0.529	0.367	0.25	1.51	0.952	0.938	0.116832	0.0300828	0.00472965	0.0465962	0.000113508	0.119498	2.98691e-10	0.067398	0.0110325	0.0270762	0.0032831	0.000461196	5.00813e-08	0.000111512	0.512543	0.741334
FALSE	High	Master Protein	Q96BY6	Dedicator of cytokinesis protein 10 OS=Homo sapiens OX=9606 GN=DOCK10 PE=1 SV=3	0	38.917	5	9	9	12	8	2186	249.4	7.14	39.64	9	1.437	1.294	1.191	5.335	2.817	1.533	2.438	1.376	2.158	2.38	1.915	1.686	1.212	3.866	2.701	1.755	1.115	0.0125817	0.293222	0.443279	0.00109278	0.000245731	0.0188824	2.00445e-05	0.183829	0.120207	0.0348091	0.204503	0.0159703	0.286876	0.000122716	0.0815136	0.363562
FALSE	High	Master Protein	Q9ULH7	Myocardin-related transcription factor B OS=Homo sapiens OX=9606 GN=MRTFB PE=1 SV=3	0	72.306	23	19	19	33	16	1088	118.1	6.28	95.28	19	1.041	1.065	1.116	1.275	2.194	1.158	0.923	0.951	0.782	0.784	0.836	0.72	1.119	3.067	2.151	2.086	0.848	0.782798	0.878628	0.768423	0.577352	2.22634e-05	0.343528	0.737348	0.784574	0.900785	0.747901	0.983069	0.0246381	0.437007	0.000124654	0.105188	0.11581
FALSE	High	Master Protein	P05107	Integrin beta-2 OS=Homo sapiens OX=9606 GN=ITGB2 PE=1 SV=2	0	9.961	5	3	3	3	3	769	84.7	6.95	9.74	3	1.189	3.726	2.453	3.014	2.613	1.401	2.322	2.73	11.641	12.263	11.092	1.415	1.951	4.127	2.932	2.702	2.618	0.281841	6.50225e-08	0.00328203	0.0369396	0.000556182	0.108418	2.08769e-05	1.26909e-05	2.26454e-05	4.14052e-07	4.79721e-06	0.194909	0.000692423	0.000130198	0.08185	0.0691131
FALSE	High	Master Protein	P05771-2	Isoform Beta-II of Protein kinase C beta type OS=Homo sapiens OX=9606 GN=PRKCB	0	56.049	17	13	13	29	10	673	77	7.02	77.03	13	1.101	1.171	1.722	1.421	3.022	1.482	1.147	1.653	1.069	0.831	0.906	1.709	1.974	2.964	1.375	1.516	0.303	0.486376	0.503743	0.0461264	0.400563	7.26419e-12	0.00534085	0.4253	0.00164023	0.706498	0.87873	0.911856	0.00134196	3.23265e-05	0.000131982	0.497675	0.375057
FALSE	High	Master Protein	P15104	Glutamine synthetase OS=Homo sapiens OX=9606 GN=GLUL PE=1 SV=4	0	23.162	20	7	7	10	7	373	42	6.89	29.26	7	1.182	1.138	0.955	3.295	2.804	1.174	0.947	1.062	1.838	1.347	1.892	1.09	1.078	3.162	2.35	2.143	1.551	0.192774	0.575918	0.853569	0.00565434	5.14494e-07	0.310597	0.895219	0.731426	0.124743	0.437621	0.116114	0.744681	0.598334	0.000141933	0.0702699	0.0995724
FALSE	High	Master Protein	Q96N03	V-set and transmembrane domain-containing protein 2-like protein OS=Homo sapiens OX=9606 GN=VSTM2L PE=1 SV=1	0	17.523	17	4	4	7	4	204	22.3	8.57	19.56	4	0.723	0.564	0.362	0.147	0.316	0.535	0.09	0.248	0.134	0.071	0.367	0.049	0.152	0.304	0.116	0.117	0.042	0.0021857	0.0028035	1.17512e-05	8.3212e-06	1.0992e-10	8.80741e-06	1e-17	1e-17	0.000310551	2.92267e-08	0.133876	1e-17	1e-17	0.000148932	3.04054e-06	2.45622e-06
FALSE	High	Master Protein	P98095	Fibulin-2 OS=Homo sapiens OX=9606 GN=FBLN2 PE=1 SV=2	0	19.296	5	6	6	7	6	1184	126.5	4.82	17.37	6	1.39	0.846	1.187	1.719	4.193	1.428	1.05	1.282	21.895	19.394	21.526	1.029	1.905	3.864	1.011	1.135	0.25	0.0277437	0.556967	0.438214	0.336955	5.50114e-08	0.0433984	0.642076	0.325293	2.18824e-08	2.14051e-13	4.29313e-10	0.942269	0.000633035	0.000158091	0.875525	0.993544
FALSE	High	Master Protein	P21397	Amine oxidase [flavin-containing] A OS=Homo sapiens OX=9606 GN=MAOA PE=1 SV=1	0	51.241	30	14	14	22	12	527	59.6	7.85	75.5	14	1.17	1.089	1.226	4.73	2.241	1.321	1.097	1.245	1.549	1.414	1.356	0.989	1.212	3.127	3.711	2.287	2.219	0.227555	0.788756	0.510979	0.000198056	0.000143664	0.0728451	0.57131	0.20198	0.29607	0.283902	0.341716	0.766725	0.232657	0.00016952	0.00778777	0.0757228
FALSE	High	Master Protein	P54764	Ephrin type-A receptor 4 OS=Homo sapiens OX=9606 GN=EPHA4 PE=1 SV=1	0	104.19	33	24	24	42	19	986	109.8	6.61	152.73	24	1.612	1.785	1.471	1.625	2.074	1.786	2.466	1.153	0.666	0.937	0.608	3.376	1.601	3.123	2.862	3.333	1.288	0.000123754	0.00649635	0.179401	0.316252	0.000247115	0.000154737	8.38522e-07	0.407298	0.617722	0.965025	0.490349	2.08722e-14	0.00497623	0.000180354	0.0240128	0.00933011
FALSE	High	Master Protein	Q5VWX1	KH domain-containing, RNA-binding, signal transduction-associated protein 2 OS=Homo sapiens OX=9606 GN=KHDRBS2 PE=1 SV=1	0	39.857	21	10	10	25	7	349	38.9	6.29	60.78	10	0.921	0.769	0.766	1.183	1.003	0.889	0.802	0.714	0.544	0.669	0.55	0.941	0.776	0.291	0.347	0.237	0.411	0.449289	0.160055	0.264684	0.697383	0.996174	0.438198	0.320241	0.0432451	0.408614	0.483943	0.395281	0.585832	0.202427	0.00018224	0.0195663	0.00112103
FALSE	High	Master Protein	Q96HU8	GTP-binding protein Di-Ras2 OS=Homo sapiens OX=9606 GN=DIRAS2 PE=1 SV=1	0	31.249	35	6	6	13	6	199	22.5	8.76	39.09	6	1.335	1.521	2.074	2.578	2.945	1.254	1.083	1.051	0.664	0.632	0.633	0.59	1.142	3.152	1.612	1.538	0.66	0.0234197	0.067793	0.0118378	0.0423006	5.98578e-07	0.133429	0.526785	0.800548	0.595329	0.377996	0.564678	0.00104227	0.390373	0.000188636	0.389603	0.441568
FALSE	High	Master Protein	O14682	Ectoderm-neural cortex protein 1 OS=Homo sapiens OX=9606 GN=ENC1 PE=1 SV=2	0	17.62	15	6	6	6	6	589	66.1	6.84	19.62	6	0.832	0.704	0.644	0.374	1.43	1.19	1.069	1.499	0.575	0.528	0.374	0.765	1.355	0.264	0.209	0.173	0.44	0.164724	0.115095	0.167273	0.0506549	0.23902	0.282915	0.61108	0.0316765	0.431807	0.220043	0.112225	0.100392	0.0803801	0.000193971	0.00030083	1.41352e-05
FALSE	High	Master Protein	O94929	Actin-binding LIM protein 3 OS=Homo sapiens OX=9606 GN=ABLIM3 PE=1 SV=3	0	25.763	15	10	10	14	9	683	77.8	8.54	32.12	10	1.012	0.971	1.027	3.466	2.264	1.075	0.98	0.876	1.278	0.954	1.139	0.821	0.95	3.307	1.901	1.893	0.719	0.855318	0.924605	0.843083	0.0144967	0.00484743	0.671425	0.907221	0.486632	0.581877	0.954155	0.716021	0.173334	0.853485	0.000207447	0.228108	0.199409
FALSE	High	Master Protein	Q12791	Calcium-activated potassium channel subunit alpha-1 OS=Homo sapiens OX=9606 GN=KCNMA1 PE=1 SV=2	0	14.063	3	3	3	4	3	1236	137.5	7.06	16.6	3	1.472	1.77	2.435	2.902	2.485	1.491	1.985	1.594	0.944	1.022	0.969	1.186	2.112	3.944	1.038	1.261	0.543	0.0160365	0.0188623	0.00292127	0.0415775	0.00109558	0.0477311	0.000363561	0.0654374	0.973532	0.961396	0.968013	0.613636	0.000200026	0.000235265	0.871985	0.820824
FALSE	High	Master Protein	Q6ZUJ8	Phosphoinositide 3-kinase adapter protein 1 OS=Homo sapiens OX=9606 GN=PIK3AP1 PE=1 SV=2	0	14.865	5	3	3	5	3	805	90.3	5.4	14.32	3	1.406	2.213	3.817	9.336	11.939	2.268	6.157	2.237	3.72	4.198	3.61	4.826	5.407	5.061	3.474	2.578	1.703	0.137032	0.0102879	3.87485e-05	9.30031e-05	2.22045e-16	0.00101909	3.44169e-14	0.0179729	0.0344141	0.0187079	0.0525831	1.82197e-08	1.62537e-13	0.000236016	0.0666542	0.146866
FALSE	High	Master Protein	Q96GW7	Brevican core protein OS=Homo sapiens OX=9606 GN=BCAN PE=1 SV=2	0	44.275	18	15	15	26	14	911	99.1	4.64	61.39	15	1.205	1.171	1.555	2.914	2.5	1.417	1.337	1.428	0.466	0.453	0.29	1.392	1.665	3.075	2.024	1.792	1.274	0.152859	0.484617	0.137129	0.0104999	1.16892e-05	0.026254	0.0903398	0.0453687	0.219755	0.112823	0.0184365	0.0598381	0.00204941	0.000243932	0.177044	0.232667
FALSE	High	Master Protein	P26378-1	Isoform 1 of ELAV-like protein 4 OS=Homo sapiens OX=9606 GN=ELAVL4	0	77.495	45	15	15	40	3	380	41.7	9.39	123.72	15	0.829	0.799	0.662	1.237	0.801	0.827	0.704	0.818	0.473	0.508	0.499	0.833	0.775	0.301	0.824	0.914	1.595	0.172072	0.275524	0.173408	0.578376	0.356407	0.24241	0.0840515	0.24683	0.30887	0.217532	0.373247	0.241456	0.153536	0.000255842	0.560362	0.753343
FALSE	High	Master Protein	P16519	Neuroendocrine convertase 2 OS=Homo sapiens OX=9606 GN=PCSK2 PE=1 SV=2	0	13.755	8	4	4	4	4	638	70.5	6.49	16.26	4	1.494	1.938	2.91	2.708	4.234	1.831	3.185	2.204	0.8	1.126	0.504	1.323	3.336	3.654	1.743	1.887	0.893	0.00763151	0.00646853	0.000355548	0.0623647	6.54471e-08	0.000648476	2.57996e-09	0.00013921	0.703171	0.734084	0.235761	0.23951	2.34492e-11	0.000261277	0.482274	0.291723
FALSE	High	Master Protein	P78333	Glypican-5 OS=Homo sapiens OX=9606 GN=GPC5 PE=1 SV=1	0	10.911	7	4	4	5	4	572	63.7	6.81	11.34	4	1.392	1.428	1.746	4.943	3.31	1.535	1.216	1.461	0.794	1.66	0.86	1.612	1.529	3.86	2.719	1.901	0.992	0.0388637	0.144113	0.0637173	0.00213299	5.54324e-05	0.0305901	0.220043	0.139734	0.787961	0.318716	0.878158	0.0336628	0.0414625	0.000261567	0.103037	0.287938
FALSE	High	Master Protein	Q9P2U8	Vesicular glutamate transporter 2 OS=Homo sapiens OX=9606 GN=SLC17A6 PE=2 SV=1	0	23.27	12	5	5	6	5	582	64.4	7.05	25.92	5	1.532	1.321	2.421	8.394	5.062	1.696	1.564	1.463	0.812	0.795	0.714	2.965	1.859	3.915	2.705	1.52	1.704	0.0075976	0.270254	0.00388201	1.71208e-05	5.13659e-09	0.00530813	0.0187049	0.157482	0.81962	0.679279	0.671287	1.26029e-07	0.00204829	0.000262737	0.0977697	0.526061
FALSE	High	Master Protein	Q2M3C7	A-kinase anchor protein SPHKAP OS=Homo sapiens OX=9606 GN=SPHKAP PE=1 SV=1	0	69.928	15	21	21	29	21	1700	186.3	5.14	82.82	21	0.813	0.786	0.869	0.709	2.131	0.566	0.518	0.454	0.288	0.221	0.362	0.605	0.57	2.777	0.644	1.192	0.3	0.0821758	0.177704	0.517406	0.480894	7.51186e-06	0.00015533	0.00212656	4.73302e-06	0.0308218	0.00173157	0.0810744	0.000317727	0.00145432	0.00028803	0.300597	0.764672
FALSE	High	Master Protein	Q8IVF2	Protein AHNAK2 OS=Homo sapiens OX=9606 GN=AHNAK2 PE=1 SV=2	0	543.988	44	113	113	199	112	5795	616.2	5.36	681.24	113	1.284	1.417	1.857	2.329	0.968	1.482	1.401	1.422	0.667	0.652	0.551	0.78	1.869	2.743	0.54	0.811	0.37	0.0217047	0.0560804	0.0050053	0.0235397	0.942771	0.00413867	0.0412109	0.00541371	0.67235	0.557952	0.400472	0.0517541	1.79202e-05	0.000295675	0.105438	0.529795
FALSE	High	Master Protein	Q9UHG2	ProSAAS OS=Homo sapiens OX=9606 GN=PCSK1N PE=1 SV=1	0	43.813	44	8	8	17	7	260	27.4	6.62	68.35	8	1.522	1.146	1.44	3.688	2.07	1.398	1.135	1.194	0.725	0.861	0.586	0.732	1.534	3.025	1.556	1.236	0.691	0.000959959	0.56086	0.215482	0.00264617	0.0005108	0.0312026	0.401359	0.311963	0.743271	0.897337	0.47669	0.0228727	0.00938018	0.000302303	0.403916	0.726454
FALSE	High	Master Protein	P30874	Somatostatin receptor type 2 OS=Homo sapiens OX=9606 GN=SSTR2 PE=1 SV=1	0.002	4.887	5	2	2	2	2	369	41.3	8.95	4.27	2	1.508	1.612	1.889	0.75	1.092	1.029	0.763	0.898	0.872	0.638	0.671	1.109	0.878	0.228	0.092	0.01	0.05	0.00485686	0.0483562	0.02929	0.61747	0.835831	0.851238	0.33656	0.590078	0.863772	0.409931	0.531165	0.738677	0.654109	0.000303101	1.76983e-05	1e-17
FALSE	High	Master Protein	Q9UQ52	Contactin-6 OS=Homo sapiens OX=9606 GN=CNTN6 PE=1 SV=1	0	39.741	14	10	10	15	10	1028	113.9	6	49.08	10	1.543	1.105	1.606	5.915	1.492	1.8	0.622	1.792	0.553	0.545	0.501	0.883	1.68	3.068	0.657	0.869	0.652	0.000748878	0.621324	0.110224	0.00017044	0.195025	0.000518051	0.0335047	0.00714122	0.314339	0.154056	0.244734	0.403001	0.00362186	0.000327187	0.248742	0.586624
FALSE	High	Master Protein	O43173	Sia-alpha-2,3-Gal-beta-1,4-GlcNAc-R:alpha 2,8-sialyltransferase OS=Homo sapiens OX=9606 GN=ST8SIA3 PE=1 SV=3	0	7.63	7	3	3	3	3	380	43.9	9.52	8.12	3	0.957	0.901	0.988	2.989	3.144	0.934	0.315	0.769	0.347	0.271	0.485	0.27	0.859	3.803	2.946	2.859	0.327	0.832083	0.656627	0.841646	0.0351606	1.53404e-05	0.752819	1.18709e-07	0.188391	0.0508729	0.00667901	0.243572	8.59857e-10	0.5163	0.000339267	0.053923	0.0218574
FALSE	High	Master Protein	Q9UPR5	Sodium/calcium exchanger 2 OS=Homo sapiens OX=9606 GN=SLC8A2 PE=2 SV=2	0	90.888	26	18	18	33	16	921	100.3	5.15	116.11	18	1.199	1.436	1.89	1.519	1.74	1.475	1.808	1.125	0.234	0.276	0.229	1.349	1.547	2.796	0.912	1.05	0.434	0.148843	0.0914465	0.0122122	0.364804	0.00328589	0.00876023	0.00123046	0.465402	0.0157849	0.00992151	0.0110212	0.0987122	0.0069113	0.000339751	0.785059	0.965991
FALSE	High	Master Protein	Q9Y6K8	Adenylate kinase isoenzyme 5 OS=Homo sapiens OX=9606 GN=AK5 PE=1 SV=2	0	49.154	22	11	11	23	10	562	63.3	5.07	57.77	11	1.287	1.445	1.749	5.146	4.385	1.613	1.398	1.546	0.865	0.856	0.744	1.021	1.974	3.169	3.271	2.377	1.704	0.0452005	0.106104	0.0659439	0.000149191	5.20251e-13	0.00264713	0.0429429	0.0124761	0.983492	0.802922	0.758626	0.909395	5.15111e-05	0.000348569	0.00939306	0.0631477
FALSE	High	Master Protein	Q53GG5-2	Isoform 2 of PDZ and LIM domain protein 3 OS=Homo sapiens OX=9606 GN=PDLIM3	0	34.235	38	9	9	14	9	316	34.3	7.71	34.72	9	1.242	1.465	0.967	2.287	2.023	1.304	1.453	1.512	0.77	0.624	0.483	1.883	1.101	3.274	6.609	5.113	3.787	0.120269	0.0830509	0.973806	0.109047	0.0161826	0.118574	0.0344557	0.0543472	0.707439	0.315609	0.268347	0.00252771	0.570885	0.000360605	0.000218192	0.000490692
FALSE	High	Master Protein	Q8WZA2	Rap guanine nucleotide exchange factor 4 OS=Homo sapiens OX=9606 GN=RAPGEF4 PE=1 SV=1	0	21.933	8	7	7	11	7	1011	115.4	6.84	27.67	7	1.166	1.328	1.526	4.199	3.063	1.181	1.298	1.243	0.788	0.838	0.783	1.32	1.274	3.097	2.413	1.777	1.154	0.243763	0.229488	0.127832	0.00653551	8.44342e-06	0.323516	0.137064	0.353487	0.787266	0.742144	0.777539	0.202711	0.168242	0.000368785	0.115038	0.266896
FALSE	High	Master Protein	O00534	von Willebrand factor A domain-containing protein 5A OS=Homo sapiens OX=9606 GN=VWA5A PE=1 SV=2	0	16.934	9	5	5	6	5	786	86.4	6.58	15.57	5	1.305	1.876	1.727	5.53	2.883	1.473	1.331	1.662	1.987	1.958	1.917	1.126	1.216	3.744	4.128	2.86	2.477	0.0923781	0.00745976	0.066446	0.00136243	0.000144241	0.0459557	0.104721	0.0274266	0.185822	0.132342	0.163326	0.776674	0.294037	0.000377306	0.0123845	0.0592591
FALSE	High	Master Protein	P05060	Secretogranin-1 OS=Homo sapiens OX=9606 GN=CHGB PE=1 SV=2	0	65.814	35	18	18	23	18	677	78.2	5.07	85	18	1.6	1.098	1.396	3.433	2.124	1.58	1.461	1.589	0.842	0.796	0.704	1.226	2.195	2.979	1.188	1.183	0.752	0.000114262	0.709891	0.214759	0.00455804	0.000216037	0.00436634	0.0406383	0.00716903	0.982619	0.815276	0.753247	0.33778	5.98498e-06	0.000394075	0.785044	0.781589
FALSE	High	Master Protein	P16422	Epithelial cell adhesion molecule OS=Homo sapiens OX=9606 GN=EPCAM PE=1 SV=2	0	10.328	7	2	2	3	2	314	34.9	7.46	13.15	2	1.633	1.695	2.164	3.123	2.194	1.817	1.531	1.437	0.434	0.761	0.379	1.178	1.746	3.581	2.064	2.076	0.485	0.00117146	0.032746	0.0115551	0.0324759	0.00927836	0.000524497	0.0234498	0.136867	0.235141	0.608726	0.162471	0.531849	0.00366827	0.000394523	0.269355	0.187822
FALSE	High	Master Protein	P43121	Cell surface glycoprotein MUC18 OS=Homo sapiens OX=9606 GN=MCAM PE=1 SV=2	0	56.507	19	13	13	22	13	646	71.6	5.76	77.77	13	1.213	1.274	1.077	1.724	3.152	1.203	1.04	1.329	6.275	5.619	5.778	1.024	1.176	2.974	1.979	1.969	1.388	0.137386	0.302544	0.822436	0.23759	1.19261e-09	0.220758	0.686261	0.109116	0.000122484	1.15819e-05	0.000221366	0.952223	0.268935	0.000399198	0.156646	0.139058
FALSE	High	Master Protein	P10589	COUP transcription factor 1 OS=Homo sapiens OX=9606 GN=NR2F1 PE=1 SV=1	0	28.276	23	8	8	13	3	423	46.1	8.25	45.41	8	0.567	0.531	0.578	1.395	1.435	0.638	2.766	1.089	0.949	1.582	1.114	4.202	1.708	0.233	0.644	0.727	2.121	0.00221258	0.0202314	0.191163	0.499354	0.212566	0.0402956	1.28013e-06	0.758882	0.966266	0.25461	0.694965	2.01639e-12	0.0058305	0.000446791	0.293554	0.384064
FALSE	High	Master Protein	Q8WTR4	Glycerophosphodiester phosphodiesterase domain-containing protein 5 OS=Homo sapiens OX=9606 GN=GDPD5 PE=1 SV=2	0	7.554	4	2	2	3	2	605	68.5	7.72	8.64	2	1.261	1.081	1.533	3.911	3.083	1.62	1.573	1.432	1.801	2.244	1.641	1.575	2.001	3.702	1.411	1.271	0.675	0.142816	0.746255	0.151799	0.0113803	0.000126499	0.0107499	0.017676	0.168439	0.253971	0.0511612	0.252187	0.0450697	0.000516388	0.00046101	0.635122	0.766948
FALSE	High	Master Protein	P52757	Beta-chimaerin OS=Homo sapiens OX=9606 GN=CHN2 PE=1 SV=2	0	62.897	33	13	13	23	12	468	53.9	7.42	73.02	13	0.999	1.074	1.109	0.34	0.495	0.944	0.751	0.818	0.288	0.312	0.345	0.506	0.806	0.335	0.18	0.172	0.116	0.879842	0.779505	0.842743	0.0106027	8.02607e-05	0.631166	0.105684	0.205812	0.0451921	0.0236623	0.0990741	2.4365e-06	0.173243	0.000466502	0.000251618	0.000124065
FALSE	High	Master Protein	P55008	Allograft inflammatory factor 1 OS=Homo sapiens OX=9606 GN=AIF1 PE=1 SV=1	0	21.407	47	6	6	10	6	147	16.7	6.24	30.51	6	1.053	2.492	1.856	1.995	2.859	1.076	1.814	2.041	15.636	15.615	15.876	1.583	1.636	3.106	2.124	1.388	1.512	0.691577	6.51725e-05	0.0363687	0.201716	1.057e-05	0.679214	0.00142237	0.000140695	7.62428e-07	7.07382e-10	1.84987e-07	0.0337047	0.00727571	0.000476113	0.189027	0.566188
FALSE	High	Master Protein	Q6UVY6	DBH-like monooxygenase protein 1 OS=Homo sapiens OX=9606 GN=MOXD1 PE=1 SV=1	0	41.078	19	11	11	17	11	613	69.6	6.43	44.38	11	1.242	0.996	0.658	0.106	0.18	1.229	1.139	1.42	0.317	0.609	0.34	1.069	0.917	0.318	0.586	0.717	0.758	0.0945909	0.894771	0.0806051	3.148e-06	2.22045e-16	0.163515	0.405433	0.0258631	0.0820076	0.443089	0.0871973	0.762879	0.649297	0.00048393	0.209484	0.468361
FALSE	High	Master Protein	O00712	Nuclear factor 1 B-type OS=Homo sapiens OX=9606 GN=NFIB PE=1 SV=2	0	62.167	37	12	12	29	6	420	47.4	8.87	83.02	12	1.014	0.996	0.74	0.128	0.575	0.937	1.089	1.21	0.723	0.721	0.635	1.97	0.95	0.275	0.786	0.925	2.267	0.996391	0.869748	0.219405	7.25654e-05	0.0131135	0.61532	0.618929	0.251387	0.724722	0.581972	0.521182	0.000123561	0.832268	0.000491439	0.531598	0.779068
FALSE	High	Master Protein	Q92903	Phosphatidate cytidylyltransferase 1 OS=Homo sapiens OX=9606 GN=CDS1 PE=1 SV=2	0.001	7.168	7	3	3	3	2	461	53.3	8.09	6.95	3	0.884	1.149	1.25	3.319	2.946	1.2	1.197	0.999	1.019	1.526	1.49	1.611	1.229	4.453	2.975	3.435	0.583	0.702232	0.655891	0.440014	0.0382675	0.00471413	0.519289	0.447924	0.893778	0.925172	0.418655	0.470296	0.139837	0.439847	0.000506105	0.113493	0.0362413
FALSE	High	Master Protein	P00918	Carbonic anhydrase 2 OS=Homo sapiens OX=9606 GN=CA2 PE=1 SV=2	0	38.532	43	7	7	16	7	260	29.2	7.4	63.43	7	0.955	1.054	0.855	2.538	2.62	1.185	1.153	1.733	2.556	2.093	3.34	1.16	1.275	3.119	1.857	2.412	16.38	0.74297	0.795406	0.641288	0.0728903	8.8468e-05	0.26357	0.342701	0.00185608	0.0495119	0.0750841	0.0056447	0.533204	0.144194	0.000511961	0.242062	0.0778309
FALSE	High	Master Protein	P08913	Alpha-2A adrenergic receptor OS=Homo sapiens OX=9606 GN=ADRA2A PE=1 SV=4	0	30.16	16	7	7	14	7	465	50.6	9.69	51.97	7	1.326	1.773	1.828	0.148	0.575	1.42	1.4	1.423	0.297	0.313	0.276	0.747	1.439	0.293	0.059	0.048	0.085	0.0292264	0.0086583	0.0273801	0.000117158	0.0393512	0.0240518	0.0423851	0.0405468	0.0609238	0.0232415	0.0427287	0.0367482	0.0278835	0.000527902	5.26912e-11	1.82743e-13
FALSE	High	Master Protein	Q8WXE9	Stonin-2 OS=Homo sapiens OX=9606 GN=STON2 PE=1 SV=1	0.001	7.206	3	2	2	2	2	905	101.1	5.39	4.58	2	1.778	3.112	2.949	3.458	3.507	1.782	3.104	3.237	1.228	1.196	0.944	4.781	2.314	4.619	4.314	3.322	5.228	0.0110959	0.000342318	0.00127637	0.0303753	0.000769573	0.0259063	1.67305e-05	0.00014845	0.695614	0.765413	0.899243	1.5269e-08	0.00108752	0.000529007	0.0309948	0.0490825
FALSE	High	Master Protein	P49758	Regulator of G-protein signaling 6 OS=Homo sapiens OX=9606 GN=RGS6 PE=1 SV=5	0	31.517	19	9	9	12	6	472	54.4	7.42	33.61	9	1.232	0.754	0.849	2.3	1.156	1.438	2.621	1.072	0.379	0.519	0.434	1.009	1.453	3.152	1.065	1.157	0.645	0.0710197	0.189688	0.592556	0.114324	0.661481	0.0158612	6.89251e-08	0.798196	0.132264	0.175005	0.14082	0.821756	0.0310757	0.000563007	0.898103	0.921762
FALSE	High	Master Protein	P14867	Gamma-aminobutyric acid receptor subunit alpha-1 OS=Homo sapiens OX=9606 GN=GABRA1 PE=1 SV=3	0	11.884	10	5	5	7	2	456	51.8	9.22	16.15	5	1.463	0.801	1.165	5.571	4.963	1.227	0.728	0.617	0.513	0.312	0.552	0.678	1.103	3.789	1.644	1.505	0.709	0.0397164	0.39803	0.526086	0.00138899	4.08011e-08	0.366712	0.246276	0.0549012	0.362507	0.0543294	0.463793	0.103736	0.641528	0.00058992	0.502478	0.609474
FALSE	High	Master Protein	Q8IWY4	Signal peptide, CUB and EGF-like domain-containing protein 1 OS=Homo sapiens OX=9606 GN=SCUBE1 PE=1 SV=3	0	46.737	14	12	12	22	12	988	107.8	6.83	66.85	12	1.14	0.574	0.568	0.126	0.382	1.007	0.798	0.787	0.353	0.305	0.405	0.488	0.84	0.322	0.018	0.033	0.038	0.270086	0.00423414	0.0138753	3.85052e-06	7.36585e-07	0.97552	0.247693	0.123647	0.101547	0.0199504	0.199568	2.04712e-06	0.306822	0.000591466	1e-17	6.66134e-15
FALSE	High	Master Protein	P08575	Receptor-type tyrosine-protein phosphatase C OS=Homo sapiens OX=9606 GN=PTPRC PE=1 SV=3	0	7.585	2	3	3	3	3	1306	147.4	6.15	6.52	3	1.501	3.297	1.935	3.19	3.595	1.821	2.31	2.798	21.886	22.823	22.219	2.283	2.099	4.492	3.354	2.873	2.358	0.0685042	0.000165384	0.0430719	0.0467731	0.000503273	0.0163765	0.000919227	0.00121561	3.04424e-08	5.11169e-12	1.4105e-08	0.00481206	0.0026841	0.000603514	0.0777069	0.0855242
FALSE	High	Master Protein	O94818	Nucleolar protein 4 OS=Homo sapiens OX=9606 GN=NOL4 PE=1 SV=2	0	31.059	16	8	8	10	7	638	71.3	5.62	29.79	8	0.735	0.542	0.553	0.382	0.844	0.71	0.604	0.606	0.389	0.512	0.419	0.733	0.71	0.299	0.404	0.426	0.524	0.0137183	0.00351208	0.0562313	0.0566573	0.515509	0.0361668	0.0185317	0.0094938	0.0941684	0.157654	0.108658	0.0396372	0.0700529	0.000623232	0.023771	0.018993
FALSE	High	Master Protein	Q9P2S2	Neurexin-2 OS=Homo sapiens OX=9606 GN=NRXN2 PE=2 SV=1	0	132.602	24	35	35	66	31	1712	184.9	5.92	162.13	35	1.359	1.23	1.634	2.76	1.875	1.601	1.747	1.488	0.343	0.439	0.343	1.021	1.872	2.589	1.107	0.994	0.54	0.00598835	0.324978	0.0453084	0.00636692	1.475e-05	0.000586012	0.00107288	0.00183337	0.0937992	0.132672	0.087333	0.932731	1.71659e-05	0.000626862	0.856591	0.97853
FALSE	High	Master Protein	P16104	Histone H2AX OS=Homo sapiens OX=9606 GN=H2AX PE=1 SV=2	0	46.081	45	9	9	149	4	143	15.1	10.74	365.73	9	1.018	0.927	0.575	0.514	0.733	1.015	0.99	1.324	0.558	1.386	0.962	1.331	0.931	0.318	2.099	1.26	2.273	0.95499	0.621237	0.0236713	0.132772	0.153131	0.932715	0.962744	0.0758579	0.451829	0.293017	0.810819	0.0764965	0.723924	0.000636024	0.123179	0.68341
FALSE	High	Master Protein	Q9NZI2	Kv channel-interacting protein 1 OS=Homo sapiens OX=9606 GN=KCNIP1 PE=1 SV=2	0	8.681	13	3	3	4	2	227	26.8	5.26	12.62	3	1.076	1.129	1.291	6.216	3.021	0.947	0.986	0.609	0.884	1.054	0.758	0.87	1.07	3.487	2.092	1.976	1.147	0.594328	0.593034	0.302646	0.000419363	0.000103693	0.778722	0.863132	0.033055	0.873745	0.831747	0.734908	0.395615	0.673666	0.000637494	0.284088	0.238982
FALSE	High	Master Protein	O95970	Leucine-rich glioma-inactivated protein 1 OS=Homo sapiens OX=9606 GN=LGI1 PE=1 SV=1	0	20.258	13	8	8	10	8	557	63.8	8.24	22.38	8	1.25	1.369	2.005	2.875	2.828	1.383	2.19	1.364	0.278	0.501	0.244	1.452	2.212	2.982	1.472	0.843	0.66	0.0982823	0.151496	0.0189703	0.0483265	0.000198692	0.0514489	3.1037e-05	0.162771	0.0404591	0.136863	0.0241695	0.0735741	9.44439e-06	0.000655063	0.537697	0.497402
FALSE	High	Master Protein	Q92563	Testican-2 OS=Homo sapiens OX=9606 GN=SPOCK2 PE=1 SV=1	0	11.82	9	3	3	4	3	424	46.7	4.83	12.85	3	1.321	1.214	1.242	5.501	2.285	1.501	1.018	1.069	0.994	0.882	0.837	0.587	1.332	3.314	2.212	1.992	1.265	0.0496905	0.399705	0.371189	0.00116572	0.00326756	0.0190122	0.714357	0.830199	0.943309	0.863772	0.843228	0.00403491	0.117359	0.000658617	0.181302	0.205966
FALSE	High	Master Protein	O75493	Carbonic anhydrase-related protein 11 OS=Homo sapiens OX=9606 GN=CA11 PE=1 SV=2	0.003	3.932	5	2	2	3	2	328	36.2	9.74	2.05	2	1.276	1.075	1.217	1.909	2.045	1.388	1.272	1.138	0.592	0.595	0.451	1.308	1.46	3.641	2.027	2.305	0.768	0.105995	0.67944	0.430983	0.245083	0.0157401	0.0718114	0.158192	0.608697	0.466102	0.35624	0.261845	0.24626	0.0538417	0.00066492	0.279037	0.143245
FALSE	High	Master Protein	Q02952	A-kinase anchor protein 12 OS=Homo sapiens OX=9606 GN=AKAP12 PE=1 SV=4	0	473.982	59	86	86	215	86	1782	191.4	4.41	777.45	86	1.279	1.573	1.884	1.609	1.386	1.609	1.681	1.61	3.061	2.831	3.54	1.806	1.63	2.576	1.125	1.064	0.886	0.0242766	0.0111577	0.00396694	0.209024	0.0233634	0.000505291	0.0015502	0.00018094	0.040032	0.0168043	0.0141212	3.20399e-05	0.000750872	0.000670528	0.89345	0.970651
FALSE	High	Master Protein	P51161	Gastrotropin OS=Homo sapiens OX=9606 GN=FABP6 PE=1 SV=2	0	27.844	45	6	6	12	6	128	14.4	6.8	38.12	6	1.04	0.783	0.903	1.307	2.131	0.951	0.644	0.623	0.4	0.261	0.425	0.399	0.781	2.724	0.932	0.985	0.17	0.812828	0.181005	0.602897	0.567984	0.000113579	0.710583	0.0422798	0.00829054	0.141554	0.0110211	0.143466	1.10338e-07	0.176491	0.000704515	0.843783	0.902314
FALSE	High	Master Protein	Q9UD71	Protein phosphatase 1 regulatory subunit 1B OS=Homo sapiens OX=9606 GN=PPP1R1B PE=1 SV=2	0	15.765	33	4	4	6	4	204	22.9	4.53	24.18	4	0.983	0.58	0.588	0.586	1.709	1.167	0.7	0.893	0.77	0.714	1.017	0.299	0.812	2.939	0.651	1.131	0.27	0.924721	0.0281944	0.101023	0.274986	0.0865774	0.375236	0.118212	0.451506	0.780814	0.531505	0.913496	2.22387e-11	0.276762	0.000733723	0.216946	0.935282
FALSE	High	Master Protein	P16234	Platelet-derived growth factor receptor alpha OS=Homo sapiens OX=9606 GN=PDGFRA PE=1 SV=1	0	14.505	6	5	5	6	3	1089	122.6	5.17	20.15	5	1.533	1.679	1.982	2.735	3.457	1.77	1.009	1.512	11.769	11.062	13.489	0.899	1.602	4.045	0.774	0.756	0.253	0.0336232	0.106526	0.0280704	0.0849648	0.000243895	0.0145254	0.904825	0.217233	9.32878e-06	3.71899e-07	1.3485e-05	0.577276	0.0675224	0.000735985	0.51117	0.480035
FALSE	High	Master Protein	Q68DU8	BTB/POZ domain-containing protein KCTD16 OS=Homo sapiens OX=9606 GN=KCTD16 PE=1 SV=1	0	37.161	23	12	12	15	12	428	49.1	8.09	38.79	12	0.916	0.795	1.107	2.07	1.861	0.989	1.061	0.993	0.695	0.677	0.624	1.584	1.435	2.721	1.121	1.32	0.332	0.381012	0.210855	0.808252	0.0888745	0.00197624	0.906537	0.695378	0.979623	0.665511	0.484986	0.498233	0.00817282	0.0393697	0.000749319	0.857328	0.552771
FALSE	High	Master Protein	P30273	High affinity immunoglobulin epsilon receptor subunit gamma OS=Homo sapiens OX=9606 GN=FCER1G PE=1 SV=1	0.001	6.472	20	2	2	3	2	86	9.7	7.12	7.58	2	1.077	4.344	2.509	2.248	2.314	1.062	2.311	2.251	6.966	7.857	6.007	1.784	1.558	3.691	2.455	1.427	2.068	0.651951	1.13074e-09	0.00359415	0.117521	0.00626735	0.778303	3.19801e-05	0.000865033	0.000120426	8.1503e-07	0.00051209	0.0292412	0.0381632	0.000785052	0.112932	0.689649
FALSE	High	Master Protein	Q99259	Glutamate decarboxylase 1 OS=Homo sapiens OX=9606 GN=GAD1 PE=1 SV=1	0	39.979	20	11	11	16	10	594	66.9	7.62	51.57	11	0.88	0.99	1.018	5.474	3.161	0.9	0.529	0.822	1.46	1.238	1.425	0.748	0.87	3.119	3.697	2.25	2.257	0.360743	0.953319	0.894576	0.000158279	9.09823e-07	0.50089	0.00346337	0.246854	0.417423	0.638109	0.372004	0.0934912	0.443172	0.000789099	0.00841085	0.0970481
FALSE	High	Master Protein	Q9Y426	C2 domain-containing protein 2 OS=Homo sapiens OX=9606 GN=C2CD2 PE=1 SV=2	0	14.027	7	4	4	8	4	696	75.5	6.92	21.36	4	1.195	1.02	1.398	6.966	1.854	1.639	1.562	1.558	1.244	1.201	1.329	0.914	1.695	3.657	1.679	2.003	0.739	0.307666	0.988491	0.258439	0.000287303	0.0570362	0.0217554	0.0193307	0.101442	0.703261	0.761324	0.607181	0.611193	0.0105743	0.000795727	0.454378	0.230762
FALSE	High	Master Protein	O75129	Astrotactin-2 OS=Homo sapiens OX=9606 GN=ASTN2 PE=1 SV=2	0	20.569	7	5	5	6	5	1339	148.1	5.97	25.71	5	0.94	0.824	1.239	2.92	2.807	1.127	0.67	1.145	0.85	0.807	0.579	1.227	1.261	3.278	0.836	0.907	0.54	0.708208	0.41015	0.38235	0.0441651	8.26676e-05	0.4902	0.0998508	0.594823	0.837727	0.691684	0.419561	0.414641	0.207715	0.000804762	0.605306	0.631708
FALSE	High	Master Protein	Q9C0D5	Protein TANC1 OS=Homo sapiens OX=9606 GN=TANC1 PE=1 SV=3	0	12.486	2	4	4	6	2	1861	202.1	8.32	14	4	1.63	1.599	1.618	6.849	3.34	1.648	1.971	2.185	8.079	7.551	7.153	2.435	1.576	4.63	6.19	2.423	5.378	0.0843619	0.199138	0.216621	0.000796988	0.0094853	0.130696	0.0268774	0.0331146	0.0022022	0.000498639	0.00531399	0.00892322	0.15218	0.000822453	0.00492114	0.243624
FALSE	High	Master Protein	O60939	Sodium channel subunit beta-2 OS=Homo sapiens OX=9606 GN=SCN2B PE=1 SV=1	0.001	6.838	13	2	2	2	2	215	24.3	6.39	7.1	2	1.555	1.624	2.127	5.975	3.303	1.524	1.751	1.429	2.58	2.494	2.538	1.456	1.912	3.783	2.209	1.522	1.149	0.0149556	0.0607145	0.0202136	0.000975714	5.1374e-05	0.0553803	0.00605974	0.278217	0.111661	0.100086	0.0632335	0.211506	0.00284016	0.000827676	0.173042	0.597445
FALSE	High	Master Protein	Q9H7S9	Zinc finger protein 703 OS=Homo sapiens OX=9606 GN=ZNF703 PE=1 SV=1	0.001	7.094	5	3	3	3	3	590	58.2	8.79	4.39	3	0.784	0.418	0.205	0.181	0.357	0.657	0.402	0.755	0.734	0.446	0.621	0.318	0.492	0.284	1.151	0.848	0.388	0.0909998	0.00111877	6.55758e-06	0.00146735	0.000116912	0.0178718	5.21664e-05	0.141089	0.69648	0.059618	0.498911	1.88539e-09	0.000191323	0.000857291	0.928635	0.520823
FALSE	High	Master Protein	Q9BWW4	Single-stranded DNA-binding protein 3 OS=Homo sapiens OX=9606 GN=SSBP3 PE=1 SV=1	0	14.287	10	3	3	8	2	388	40.4	6.9	28.09	3	0.736	0.567	0.549	0.433	0.789	0.717	0.813	0.628	0.477	0.573	0.495	1.385	0.801	0.322	0.414	0.463	0.35	0.0228429	0.00987764	0.0482563	0.104187	0.313253	0.0387832	0.349615	0.00744005	0.343414	0.3697	0.359334	0.0695292	0.231624	0.000863877	0.0304109	0.0495567
FALSE	High	Master Protein	Q9H598	Vesicular inhibitory amino acid transporter OS=Homo sapiens OX=9606 GN=SLC32A1 PE=2 SV=2	0	15.686	9	4	4	5	3	525	57.4	6.64	16.3	4	0.957	0.967	1.048	7.617	4.104	1.026	0.49	0.818	0.964	1.062	0.73	0.574	0.914	3.274	4.717	2.864	3.757	0.805507	0.882597	0.700931	0.000108192	9.22368e-08	0.849937	0.0014512	0.301057	0.99114	0.832344	0.685599	0.00558772	0.731039	0.000869411	0.0017084	0.0328264
FALSE	High	Master Protein	Q8ND30	Liprin-beta-2 OS=Homo sapiens OX=9606 GN=PPFIBP2 PE=1 SV=3	0	11.454	5	4	4	5	2	876	98.5	6.27	14.29	4	1.204	1.08	0.717	0.522	0.532	0.922	0.703	0.584	0.533	0.521	0.636	0.644	0.437	0.282	0.226	0.183	0.277	0.169673	0.718841	0.45791	0.236524	0.024505	0.685608	0.171558	0.0164974	0.320584	0.218481	0.502568	0.0153736	5.54319e-05	0.00087611	0.00298033	0.000212726
FALSE	High	Master Protein	P47736-4	Isoform 4 of Rap1 GTPase-activating protein 1 OS=Homo sapiens OX=9606 GN=RAP1GAP	0	59.421	30	17	17	23	15	727	80.6	6.18	57.62	17	1.257	1.3	1.608	2.004	2.044	1.387	1.684	1.131	0.445	0.584	0.361	1.061	1.569	2.743	1.138	1.123	0.505	0.0758266	0.261491	0.0832414	0.113659	0.00038599	0.0309353	0.00645452	0.464646	0.224281	0.313582	0.117686	0.848701	0.0101125	0.000887364	0.813755	0.863306
FALSE	High	Master Protein	Q96A26	Protein FAM162A OS=Homo sapiens OX=9606 GN=FAM162A PE=1 SV=2	0	9.292	17	2	2	3	2	154	17.3	9.77	10.59	2	0.981	1.498	1.498	2.648	2.601	1.226	1.204	1.33	3.873	3.55	3.676	1.276	1.267	2.857	2.689	2.231	1.333	0.911581	0.078608	0.17142	0.0567066	0.000392077	0.237223	0.274776	0.21949	0.018151	0.00477267	0.0145428	0.307778	0.191207	0.000924667	0.0586571	0.133245
FALSE	High	Master Protein	Q9NZ45	CDGSH iron-sulfur domain-containing protein 1 OS=Homo sapiens OX=9606 GN=CISD1 PE=1 SV=1	0	22.892	34	3	3	14	3	108	12.2	9.09	43.63	3	1.066	1.115	1.274	2.235	2.368	1.09	1.102	1.088	1.197	1.138	1.154	1.175	1.222	2.693	1.834	1.459	0.842	0.654323	0.709279	0.420055	0.0644336	3.79206e-05	0.598351	0.550711	0.647738	0.489757	0.586934	0.557781	0.425168	0.214486	0.000948074	0.202595	0.452323
FALSE	High	Master Protein	Q96SI1	BTB/POZ domain-containing protein KCTD15 OS=Homo sapiens OX=9606 GN=KCTD15 PE=1 SV=1	0	10.972	16	5	5	5	4	283	31.9	7.44	11.66	5	0.97	0.963	0.721	0.404	0.531	0.87	1.051	1.082	0.672	0.707	0.624	1.305	0.83	0.276	1.18	1.085	1.428	0.918678	0.923267	0.463564	0.0975657	0.0224937	0.46753	0.652496	0.750613	0.524034	0.471633	0.498488	0.263489	0.386586	0.000981083	0.979733	0.900339
FALSE	High	Master Protein	Q9Y2I2	Netrin-G1 OS=Homo sapiens OX=9606 GN=NTNG1 PE=1 SV=3	0	10.096	7	3	3	3	3	539	60.5	6.27	10.21	3	1.29	1.166	2.387	6.712	2.701	2.041	2.242	2.1	0.505	0.517	0.487	2.49	2.635	3.674	1.092	1.925	1.515	0.168763	0.614258	0.00828363	0.000391058	0.00124311	0.00136851	3.9332e-05	0.00593796	0.352393	0.262498	0.379804	0.000183376	4.95823e-06	0.00098321	0.866641	0.326817
FALSE	High	Master Protein	Q9UPQ0	LIM and calponin homology domains-containing protein 1 OS=Homo sapiens OX=9606 GN=LIMCH1 PE=1 SV=4	0	122.617	34	33	33	52	32	1083	121.8	6.47	149	33	0.893	0.707	0.735	0.533	0.558	0.94	1.003	0.973	0.556	0.86	0.45	1.73	1.044	0.365	0.258	0.211	0.355	0.205872	0.0526774	0.122965	0.141915	0.00120806	0.609232	0.999667	0.915242	0.430453	0.962217	0.237365	0.000119285	0.708485	0.00100593	0.0042388	0.000714113
FALSE	High	Master Protein	O00408-2	Isoform PDE2A1 of cGMP-dependent 3',5'-cyclic phosphodiesterase OS=Homo sapiens OX=9606 GN=PDE2A	0	94.931	31	22	22	40	22	920	103.4	5.39	132.26	22	1.181	1.309	1.82	1.223	1.79	1.079	2.249	1.026	0.46	0.53	0.394	1.156	1.395	2.493	0.746	0.666	0.485	0.15175	0.220947	0.0149941	0.578916	0.000119603	0.603308	9.66289e-07	0.822016	0.250903	0.282911	0.172505	0.363512	0.0192802	0.00100867	0.518831	0.356027
FALSE	High	Master Protein	O00214	Galectin-8 OS=Homo sapiens OX=9606 GN=LGALS8 PE=1 SV=4	0	36.196	39	11	11	14	11	317	35.8	8.25	41.2	11	0.7	0.449	0.58	0.475	0.783	0.62	0.829	0.62	0.59	0.885	0.626	1.093	0.954	0.339	0.255	0.278	0.289	0.0037021	0.000170586	0.0244343	0.132631	0.233107	0.0016542	0.39819	0.00538626	0.539847	0.992501	0.569747	0.714292	0.898226	0.00103335	0.00195677	0.00381065
FALSE	High	Master Protein	O43424	Glutamate receptor ionotropic, delta-2 OS=Homo sapiens OX=9606 GN=GRID2 PE=1 SV=2	0	15.664	8	6	6	6	6	1007	113.3	6.07	15.31	6	1.673	2.319	2.646	2.532	2.834	1.734	1.165	1.927	1.545	0.913	0.945	0.928	1.404	3.164	2.215	2.024	1.569	0.000280002	0.00053952	0.00081146	0.0896929	5.62294e-05	0.00216074	0.36652	0.00198811	0.36358	0.907395	0.992858	0.550558	0.0646404	0.00103547	0.183196	0.195606
FALSE	High	Master Protein	Q9H1V8	Sodium-dependent neutral amino acid transporter SLC6A17 OS=Homo sapiens OX=9606 GN=SLC6A17 PE=1 SV=3	0	15.617	5	2	2	4	2	727	80.9	5.99	17.3	2	1.281	1.478	1.948	3.815	3.662	1.547	1.468	1.574	0.492	0.636	0.436	1.136	2.028	3.114	1.343	0.818	0.945	0.0732032	0.0855528	0.0208389	0.00802706	2.63554e-06	0.00836115	0.0334278	0.0316717	0.278162	0.375463	0.208059	0.700501	9.38774e-05	0.00103888	0.76297	0.477294
FALSE	High	Master Protein	Q5JR59	Microtubule-associated tumor suppressor candidate 2 OS=Homo sapiens OX=9606 GN=MTUS2 PE=1 SV=3	0	112.116	28	33	33	43	31	1369	150.1	6.68	125.92	33	1.199	1.08	1.151	1.714	1.811	1.505	0.555	1.088	0.334	0.259	0.325	0.531	0.773	2.553	0.806	1.022	0.381	0.155251	0.830625	0.686801	0.180132	0.000744309	0.00454921	0.00375349	0.620963	0.0597739	0.00461829	0.045739	1.36429e-05	0.190788	0.0010429	0.57296	0.984253
FALSE	High	Master Protein	P46527	Cyclin-dependent kinase inhibitor 1B OS=Homo sapiens OX=9606 GN=CDKN1B PE=1 SV=1	0	38.268	45	7	7	14	7	198	22.1	7.02	51.77	7	0.786	0.734	0.562	0.349	0.667	0.866	0.798	0.916	0.7	0.771	0.694	0.922	0.818	0.304	0.543	0.807	1.326	0.0402737	0.0990484	0.0262584	0.0492188	0.0615531	0.321514	0.336775	0.602062	0.670091	0.69342	0.644981	0.454298	0.27485	0.00106471	0.12951	0.552365
FALSE	High	Master Protein	Q9UH99	SUN domain-containing protein 2 OS=Homo sapiens OX=9606 GN=SUN2 PE=1 SV=3	0	110.831	44	22	22	37	21	717	80.3	6.73	133.82	22	0.88	0.916	0.575	0.257	0.531	0.825	0.895	1.14	1.088	1.137	0.988	1.301	0.75	0.341	1.082	1.38	2.698	0.245148	0.527856	0.0146393	0.00168859	0.00201546	0.184474	0.560547	0.357829	0.659075	0.49956	0.807305	0.0690361	0.0821356	0.00108178	0.906541	0.49632
FALSE	High	Master Protein	P08473	Neprilysin OS=Homo sapiens OX=9606 GN=MME PE=1 SV=2	0.003	4.189	3	2	2	2	2	750	85.5	5.73	3.04	2	1.143	1.082	1.272	1.866	2.336	1.362	1.277	1.353	0.913	1.156	0.759	0.992	1	4.364	1.716	2.336	0.624	0.568558	0.826899	0.472823	0.336607	0.0624399	0.311713	0.331368	0.44854	0.965637	0.816564	0.826989	0.900293	0.97489	0.00110821	0.529898	0.245607
FALSE	High	Master Protein	Q01432	AMP deaminase 3 OS=Homo sapiens OX=9606 GN=AMPD3 PE=1 SV=1	0.001	6.468	3	2	2	2	2	767	88.8	6.98	6.1	2	1.692	2.345	1.37	3.756	2.677	2.41	0.837	2.149	9.034	6.414	7.828	1.376	1.219	4.439	3.291	3.281	3.167	0.0715972	0.0184815	0.38793	0.0365393	0.040837	0.00505948	0.823129	0.0375253	0.00102719	0.00136433	0.00311336	0.460767	0.570561	0.00115081	0.118198	0.106037
FALSE	High	Master Protein	Q9NZN1	Interleukin-1 receptor accessory protein-like 1 OS=Homo sapiens OX=9606 GN=IL1RAPL1 PE=1 SV=2	0	11.931	8	4	4	4	4	696	79.9	6.23	11.53	4	1.201	1.589	1.384	2.796	2.701	1.256	1.156	1.038	1.024	0.709	0.803	1.131	1.172	3.66	1.666	2.083	1.016	0.331828	0.0959586	0.251845	0.0652849	0.00151051	0.297695	0.515712	0.960289	0.916103	0.563789	0.874943	0.781324	0.486745	0.00115586	0.588382	0.260914
FALSE	High	Master Protein	P55160	Nck-associated protein 1-like OS=Homo sapiens OX=9606 GN=NCKAP1L PE=1 SV=3	0.001	6.764	3	3	3	4	2	1127	128.1	6.86	10.07	3	1.449	3.476	2.611	2.952	3.348	1.488	2.631	3.269	10.518	10.737	12.119	2.834	2.356	3.662	2.217	1.726	2.036	0.0718421	4.09073e-06	0.0017313	0.0636534	0.000500992	0.102094	0.000114568	4.62379e-05	3.31779e-05	4.70146e-07	2.41322e-05	0.000223579	0.000245811	0.0012156	0.324992	0.459835
FALSE	High	Master Protein	P13647	Keratin, type II cytoskeletal 5 OS=Homo sapiens OX=9606 GN=KRT5 PE=1 SV=3	0	85.78	37	24	24	53	12	590	62.3	7.74	128.97	24	0.362	0.75	0.509	0.444	0.775	0.505	0.309	0.184	0.822	2.088	0.449	0.889	0.553	2.517	1.319	1.774	3.854	1e-17	0.117719	0.00619443	0.0892819	0.208263	5.47942e-06	1.65028e-08	1e-17	0.907078	0.0676615	0.17981	0.362973	0.000724442	0.00122609	0.560241	0.231717
FALSE	High	Master Protein	O00194	Ras-related protein Rab-27B OS=Homo sapiens OX=9606 GN=RAB27B PE=1 SV=4	0	11.021	18	3	3	4	3	218	24.6	5.52	11.56	3	1.329	1.465	2.106	6.437	3.557	1.497	1.152	1.495	2.11	1.633	1.601	0.609	1.509	3.502	2.777	1.607	1.519	0.126733	0.14087	0.0208587	0.00045452	1.68673e-05	0.0751127	0.455535	0.157898	0.224329	0.3514	0.396771	0.0438474	0.0586839	0.00123436	0.0825731	0.520331
FALSE	High	Master Protein	Q96E17	Ras-related protein Rab-3C OS=Homo sapiens OX=9606 GN=RAB3C PE=1 SV=1	0	52.421	54	9	9	37	5	227	25.9	5.24	115.81	9	1.089	1.018	1.373	3.583	2.74	1.094	0.896	0.886	0.401	0.488	0.4	0.857	1.143	2.791	1.522	1.366	0.776	0.466489	0.935846	0.249545	0.00610648	1.5628e-06	0.529517	0.732292	0.472352	0.107287	0.140803	0.0921486	0.23293	0.377356	0.00124196	0.46426	0.567988
FALSE	High	Master Protein	Q8N111	Cell cycle exit and neuronal differentiation protein 1 OS=Homo sapiens OX=9606 GN=CEND1 PE=1 SV=1	0	32.114	47	6	6	22	6	149	14.9	9.2	58.72	6	0.997	1.009	1.157	2.921	1.96	1.086	1.093	1.041	0.45	0.675	0.421	1.029	1.218	2.444	1.149	1.06	0.605	0.866827	0.959674	0.706037	0.00354237	4.28757e-05	0.574602	0.555495	0.73701	0.267683	0.588318	0.197519	0.938732	0.187018	0.00128397	0.78768	0.918115
FALSE	High	Master Protein	P48066	Sodium- and chloride-dependent GABA transporter 3 OS=Homo sapiens OX=9606 GN=SLC6A11 PE=2 SV=1	0	19.837	8	6	6	7	6	632	70.6	6.89	19.73	6	0.921	0.857	1.102	5.185	2.96	1.092	0.915	0.629	0.771	0.695	0.591	1.185	1.092	3.09	1.846	1.098	0.543	0.508238	0.475178	0.729718	0.00047831	1.2707e-05	0.580321	0.784031	0.00859953	0.707412	0.453932	0.377812	0.526469	0.594529	0.00133142	0.261766	0.950781
FALSE	High	Master Protein	P0CG30	Glutathione S-transferase theta-2B OS=Homo sapiens OX=9606 GN=GSTT2B PE=1 SV=1	0	22.22	22	4	4	7	4	244	27.5	6.4	20.13	4	0.904	1.152	0.995	1.895	3.02	1.11	2.452	1.442	1.45	1.36	1.108	2.143	2.038	3.011	2.168	3.434	3.791	0.431595	0.484933	0.978214	0.223315	7.31657e-06	0.512395	5.20447e-07	0.0358854	0.391912	0.474423	0.697021	3.03693e-06	2.0626e-05	0.00137223	0.129821	0.00798328
FALSE	High	Master Protein	O75899	Gamma-aminobutyric acid type B receptor subunit 2 OS=Homo sapiens OX=9606 GN=GABBR2 PE=1 SV=1	0	81.86	23	19	19	33	19	941	105.8	8.66	97.86	19	1.116	1.262	1.701	3.487	1.936	1.484	1.715	1.499	0.431	0.466	0.335	0.966	1.837	2.522	0.753	0.757	0.369	0.406196	0.318405	0.0474296	0.00186923	0.00014928	0.00603525	0.00356538	0.0144367	0.162041	0.112427	0.0547052	0.698044	0.000368004	0.00137352	0.471807	0.483578
FALSE	High	Master Protein	O14578-4	Isoform 4 of Citron Rho-interacting kinase OS=Homo sapiens OX=9606 GN=CIT	0	61.86	13	24	24	27	24	2069	236.5	6.67	66.36	24	1.168	1.029	1.316	7.262	2.677	1.418	1.363	1.296	1.168	1.125	0.996	1.232	1.803	2.955	3.801	2.772	2.915	0.256905	0.858711	0.285054	8.77397e-06	0.00101197	0.0341357	0.0828315	0.244191	0.684223	0.779153	0.889856	0.398881	0.00106637	0.00138263	0.00346955	0.0497094
FALSE	High	Master Protein	Q96CX2	BTB/POZ domain-containing protein KCTD12 OS=Homo sapiens OX=9606 GN=KCTD12 PE=1 SV=1	0	70.244	50	13	13	53	12	325	35.7	5.64	170.42	13	1.078	1.018	1.228	2.135	1.108	1.37	1.829	1.418	1.265	1.169	1.246	1.433	1.796	2.454	0.357	0.483	0.349	0.571974	0.973784	0.469945	0.0470997	0.624952	0.0301831	0.000580202	0.028347	0.426039	0.488944	0.428033	0.0388383	0.000193096	0.00144168	0.0182895	0.0775648
FALSE	High	Master Protein	P42568	Protein AF-9 OS=Homo sapiens OX=9606 GN=MLLT3 PE=1 SV=2	0	28.765	19	9	9	13	9	568	63.3	8.63	32.69	9	0.892	0.565	0.439	0.321	0.582	0.858	1.018	0.835	0.399	0.664	0.462	1.147	0.872	0.326	0.387	0.406	0.545	0.367057	0.0105463	0.00463255	0.0302907	0.0278327	0.347796	0.777402	0.291855	0.218375	0.517388	0.296613	0.533427	0.485497	0.00145341	0.0208865	0.0280378
FALSE	High	Master Protein	Q15375	Ephrin type-A receptor 7 OS=Homo sapiens OX=9606 GN=EPHA7 PE=1 SV=3	0	49.985	15	12	12	18	10	998	112	5.8	56.71	12	1.102	0.86	1.144	2.768	2.6	1.428	1.859	1.401	5.919	5.608	5.294	1.116	2.169	3.024	2.171	2.691	0.533	0.391919	0.475016	0.611442	0.0563431	9.86573e-05	0.0197183	0.000650133	0.0686102	0.000759781	4.22209e-05	0.000686755	0.769835	1.28651e-05	0.00146898	0.128736	0.0426062
FALSE	High	Master Protein	Q9UHI5	Large neutral amino acids transporter small subunit 2 OS=Homo sapiens OX=9606 GN=SLC7A8 PE=1 SV=1	0	10.72	6	2	2	3	2	535	58.3	5.94	12.92	2	1.891	1.664	2.906	4.262	4.471	1.872	1.611	2.502	14.874	10.842	12.682	0.59	2.057	4.438	2.661	2.578	2.278	0.0231534	0.167817	0.0111986	0.0192802	0.000572433	0.0544006	0.136738	0.0118733	6.0245e-05	4.15742e-05	2.00384e-05	0.223197	0.015783	0.00147463	0.212872	0.198255
FALSE	High	Master Protein	Q96GA7	Serine dehydratase-like OS=Homo sapiens OX=9606 GN=SDSL PE=1 SV=1	0	11.266	11	2	2	3	2	329	34.7	6.89	12.96	2	1.265	1.702	1.353	5.076	2.62	1.467	1.819	1.638	3.721	3.465	4.334	2.106	1.49	3.495	2.56	1.753	2.169	0.165139	0.0349295	0.2926	0.0033525	0.00135371	0.0687412	0.00203901	0.0646555	0.0133176	0.00653242	0.0115884	0.000773091	0.0497843	0.00148344	0.10673	0.361763
FALSE	High	Master Protein	O15061	Synemin OS=Homo sapiens OX=9606 GN=SYNM PE=1 SV=3	0	90.399	20	23	23	31	23	1565	172.8	5.15	105.86	23	0.915	0.937	0.438	0.422	0.271	0.872	0.406	1.016	0.899	0.787	0.958	0.382	0.516	0.315	0.772	0.341	0.196	0.38683	0.65304	0.00462061	0.090475	1.26635e-07	0.36201	2.43843e-06	0.91565	0.902501	0.727851	0.816149	2.80494e-08	0.000141545	0.00156666	0.506544	0.00965002
FALSE	High	Master Protein	Q99878	Histone H2A type 1-J OS=Homo sapiens OX=9606 GN=H2AC14 PE=1 SV=3	0	35.213	41	7	7	169	3	128	13.9	10.89	440.34	7	1.019	1.046	0.538	0.306	0.784	1.155	1.176	1.519	0.552	1.592	0.912	1.264	0.999	0.372	2.896	1.716	3.532	0.981647	0.928697	0.00261205	0.00500625	0.212558	0.310127	0.335254	0.000991104	0.422699	0.220883	0.957367	0.117293	0.937401	0.00157249	0.0165784	0.228225
FALSE	High	Master Protein	Q9BQL6	Fermitin family homolog 1 OS=Homo sapiens OX=9606 GN=FERMT1 PE=1 SV=1	0	8.306	5	3	3	3	2	677	77.4	6.28	5.77	3	1.174	1.188	1.194	1.218	3.01	1.073	0.635	1.059	1.451	1.254	1.821	0.477	0.663	3.574	4.511	4.563	2.773	0.403864	0.598324	0.490687	0.797689	0.00112818	0.769831	0.117935	0.988847	0.518526	0.694034	0.280637	0.00487911	0.118594	0.00162001	0.00705442	0.00427416
FALSE	High	Master Protein	Q96MM7	Heparan-sulfate 6-O-sulfotransferase 2 OS=Homo sapiens OX=9606 GN=HS6ST2 PE=1 SV=2	0.001	5.898	4	3	3	5	2	605	69.1	9.73	10.15	3	0.981	0.714	0.606	1.224	2.084	1.275	1	0.992	0.514	0.528	0.651	0.793	1.092	3.096	1.249	1.134	0.721	0.971201	0.235223	0.216002	0.706671	0.0132777	0.158383	0.806539	0.871259	0.297757	0.21203	0.51249	0.225037	0.592636	0.00163831	0.840913	0.975573
FALSE	High	Master Protein	O15327	Inositol polyphosphate 4-phosphatase type II OS=Homo sapiens OX=9606 GN=INPP4B PE=1 SV=4	0.003	4.012	3	2	2	2	2	924	104.7	6.27	2.6	2	1.537	1.466	1.722	6.919	2.557	2.374	1.53	1.885	2.271	1.406	1.598	1.058	1.623	4.176	2.121	2.768	2.484	0.0822786	0.265251	0.142448	0.000495892	0.0283857	0.00144995	0.128651	0.0694647	0.167526	0.56821	0.335427	0.979309	0.0954629	0.00165337	0.339277	0.14156
FALSE	High	Master Protein	O75912	Diacylglycerol kinase iota OS=Homo sapiens OX=9606 GN=DGKI PE=1 SV=1	0	52.279	16	13	13	19	12	1065	116.9	7.77	70.75	13	1.173	1.354	1.565	1.506	2.9	1.275	1.802	1.183	0.628	0.823	0.527	1.789	1.807	3.009	0.832	1.072	0.572	0.175592	0.185077	0.122395	0.454218	1.93221e-05	0.126204	0.000980586	0.45594	0.453734	0.681247	0.272784	0.0011637	0.000711395	0.00166585	0.498901	0.914903
FALSE	High	Master Protein	P30038	Delta-1-pyrroline-5-carboxylate dehydrogenase, mitochondrial OS=Homo sapiens OX=9606 GN=ALDH4A1 PE=1 SV=3	0	79.077	45	20	20	41	20	563	61.7	8.07	119.37	20	1.027	1.427	1.186	2.457	2.273	1.092	1.106	1.356	2.184	1.924	2.092	1.302	1.044	2.477	2.731	2.193	2.91	0.844966	0.0927335	0.590994	0.0159941	3.75824e-06	0.569951	0.509192	0.081918	0.0702361	0.0801979	0.0998717	0.151637	0.706249	0.00169275	0.0395302	0.0940147
FALSE	High	Master Protein	Q6H8Q1-5	Isoform 5 of Actin-binding LIM protein 2 OS=Homo sapiens OX=9606 GN=ABLIM2	0	24.866	18	9	9	12	2	573	63.7	7.96	25.88	9	0.922	0.883	1.171	3.1	2.705	1.076	1.145	0.862	0.304	0.392	0.359	0.932	1.289	3.165	1.253	1.372	0.39	0.650139	0.638191	0.49189	0.0300391	0.000165122	0.640886	0.411218	0.488405	0.0262574	0.0358429	0.0783458	0.604525	0.154209	0.00171778	0.905675	0.682002
FALSE	High	Master Protein	Q86YQ8	Copine-8 OS=Homo sapiens OX=9606 GN=CPNE8 PE=1 SV=2	0	43.167	24	11	11	20	4	564	63.1	5.96	62.01	11	0.953	1.106	0.7	0.172	0.094	0.767	0.052	0.279	0.288	0.121	0.417	0.067	0.092	0.352	0.127	0.108	0.164	0.749888	0.687215	0.222192	0.00149568	1e-17	0.0859057	1e-17	6.06182e-14	0.0536415	2.08115e-05	0.233211	1e-17	1e-17	0.00173182	1.2528e-05	8.4855e-07
FALSE	High	Master Protein	P49796	Regulator of G-protein signaling 3 OS=Homo sapiens OX=9606 GN=RGS3 PE=1 SV=2	0	12.789	5	4	4	4	4	1198	132.3	6.28	13.3	4	1.345	1.289	1.28	8.268	1.687	1.607	1.849	1.674	1.402	1.541	1.751	1.227	1.553	3.387	2.764	3.159	2.672	0.105301	0.329619	0.378303	5.83736e-05	0.10878	0.0273909	0.00188946	0.0611201	0.576037	0.411268	0.331647	0.587885	0.039281	0.00174226	0.0811667	0.0350361
FALSE	High	Master Protein	P23142	Fibulin-1 OS=Homo sapiens OX=9606 GN=FBLN1 PE=1 SV=4	0	30.427	12	6	6	13	3	703	77.2	5.22	46.81	6	1.455	0.826	0.632	1.414	1.336	1.483	1.411	1.533	2.496	2.486	2.389	0.929	1.437	2.823	1.715	2.179	1.292	0.00446881	0.457975	0.205322	0.526861	0.310786	0.0194049	0.057186	0.0526096	0.10548	0.0522365	0.103937	0.536881	0.0406301	0.00177946	0.352875	0.160227
FALSE	High	Master Protein	Q8NCN2	Zinc finger and BTB domain-containing protein 34 OS=Homo sapiens OX=9606 GN=ZBTB34 PE=1 SV=4	0	20.699	12	7	7	8	7	500	55.5	6.44	20.4	7	0.593	0.418	0.444	0.337	0.788	0.719	0.691	0.673	0.594	0.713	0.655	1	0.992	0.308	0.307	0.357	0.328	0.000202354	0.000998087	0.0185924	0.0500029	0.323123	0.0525947	0.110089	0.0404459	0.399141	0.487531	0.532671	0.828601	0.987791	0.00181636	0.00889339	0.0135327
FALSE	High	Master Protein	Q05084	Islet cell autoantigen 1 OS=Homo sapiens OX=9606 GN=ICA1 PE=1 SV=2	0	31.663	24	10	10	13	8	483	54.6	5.81	43.24	10	1.211	1.349	1.807	3.13	2.213	1.239	1.856	1.151	0.575	0.788	0.56	1.632	1.58	2.924	1.456	1.556	0.622	0.109772	0.189072	0.0302228	0.0267386	0.00079578	0.17288	0.000441192	0.511004	0.336064	0.617689	0.288889	0.00537546	0.00914098	0.00189706	0.54441	0.348092
FALSE	High	Master Protein	Q9UBN1	Voltage-dependent calcium channel gamma-4 subunit OS=Homo sapiens OX=9606 GN=CACNG4 PE=1 SV=1	0	13.819	16	4	4	6	4	327	36.6	9.1	17.76	4	0.917	1.07	1.101	2.717	2.517	0.936	0.938	0.899	0.976	1.312	0.9	0.981	1.023	2.944	2	2.583	1.42	0.6298	0.744533	0.583382	0.0527894	0.000370707	0.744068	0.971614	0.574697	0.940504	0.56694	0.942441	0.794984	0.838092	0.00192105	0.260465	0.0517647
FALSE	High	Master Protein	O94900	Thymocyte selection-associated high mobility group box protein TOX OS=Homo sapiens OX=9606 GN=TOX PE=1 SV=3	0	15.103	8	4	4	5	3	526	57.5	7.33	16.74	4	0.76	0.513	0.34	0.598	0.288	0.552	0.356	0.452	0.224	0.212	0.362	0.703	0.408	0.322	0.403	0.655	0.75	0.0474308	0.00245898	0.000411708	0.263505	3.01376e-06	0.00040538	6.23365e-07	2.57651e-05	0.00734175	0.000256271	0.107783	0.0364469	7.94637e-07	0.0019362	0.0285318	0.247052
FALSE	High	Master Protein	O15394	Neural cell adhesion molecule 2 OS=Homo sapiens OX=9606 GN=NCAM2 PE=1 SV=2	0	98.987	28	22	22	47	22	837	93	5.6	142.81	22	1.056	0.99	1.301	3.455	2.626	1.302	1.875	1.386	0.525	0.862	0.442	1.428	1.959	2.359	1.579	1.234	1.401	0.725881	0.877629	0.400653	0.000835982	1.58591e-10	0.0682824	0.000194984	0.0368754	0.388857	0.982516	0.231562	0.0201217	4.17212e-06	0.00195311	0.386627	0.717155
FALSE	High	Master Protein	Q9ULD9	Zinc finger protein 608 OS=Homo sapiens OX=9606 GN=ZNF608 PE=1 SV=4	0	25.843	6	9	9	10	8	1512	162.1	8.79	26.13	9	0.811	0.812	0.551	0.461	0.55	0.931	0.792	0.98	0.634	0.781	0.68	1.039	0.67	0.323	0.841	0.938	1.206	0.0954048	0.310239	0.0482343	0.113204	0.0133809	0.687832	0.337374	0.813105	0.461524	0.613784	0.553315	0.952078	0.0309136	0.00196219	0.533397	0.695021
FALSE	High	Master Protein	O75525	KH domain-containing, RNA-binding, signal transduction-associated protein 3 OS=Homo sapiens OX=9606 GN=KHDRBS3 PE=1 SV=1	0	40.037	26	10	10	18	9	346	38.8	7.61	54.96	10	0.728	0.537	0.595	0.463	0.911	0.613	0.652	0.526	0.265	0.297	0.339	0.645	0.833	0.374	0.24	0.23	0.153	0.00278467	0.00224611	0.00805206	0.0831054	0.757631	0.000261457	0.0117192	9.43752e-05	0.0363409	0.0171332	0.0842928	0.00117749	0.254165	0.00202211	0.00185953	0.00116459
FALSE	High	Master Protein	Q13636	Ras-related protein Rab-31 OS=Homo sapiens OX=9606 GN=RAB31 PE=1 SV=1	0	23.744	28	4	4	7	3	194	21.6	7.06	20.04	4	1.074	1.159	1.181	1.644	2.583	1.101	0.935	0.992	1.077	0.849	0.893	0.797	1.043	2.604	1.314	1.129	1.123	0.58139	0.512929	0.570198	0.340969	4.74897e-06	0.513204	0.880084	0.893976	0.76861	0.816402	0.999254	0.104511	0.798207	0.00204408	0.650229	0.918623
FALSE	High	Master Protein	Q6UX71	Plexin domain-containing protein 2 OS=Homo sapiens OX=9606 GN=PLXDC2 PE=1 SV=1	0	15.89	11	5	5	6	5	529	59.5	6.46	20.2	5	1.155	1.488	1.663	7.211	2.179	1.421	1.47	1.49	5.409	5.114	4.936	1.183	1.69	3.206	3.004	2.267	2.91	0.335188	0.089841	0.0722164	0.000100104	0.00409216	0.0592451	0.0390409	0.080734	0.00147421	8.47762e-05	0.00141382	0.602367	0.00890436	0.00209213	0.078508	0.156283
FALSE	High	Master Protein	O14786	Neuropilin-1 OS=Homo sapiens OX=9606 GN=NRP1 PE=1 SV=3	0	50.593	19	13	13	16	13	923	103.1	5.88	52.14	13	1.098	1.154	1.183	0.741	0.31	0.845	1.053	0.87	1.083	0.975	0.999	1.496	0.786	0.318	0.517	0.093	0.165	0.480311	0.581891	0.616716	0.559983	1.74606e-06	0.27166	0.752306	0.414579	0.603939	0.829421	0.740633	0.0206042	0.172409	0.00209799	0.119475	2.33507e-08
FALSE	High	Master Protein	P28907	ADP-ribosyl cyclase/cyclic ADP-ribose hydrolase 1 OS=Homo sapiens OX=9606 GN=CD38 PE=1 SV=2	0.001	6.885	6	2	2	3	2	300	34.3	7.66	8.06	2	1.181	6.468	4.225	1.321	1.347	1.672	1.332	5.487	2.153	1.384	1.04	1.547	1.069	3.001	3.676	1.355	3.472	0.265911	1e-17	1.14902e-06	0.609508	0.30209	0.00452901	0.0984862	4.44089e-16	0.11486	0.44682	0.787739	0.0514015	0.672988	0.00213223	0.0196254	0.732585
FALSE	High	Master Protein	Q14D04	Ventricular zone-expressed PH domain-containing protein homolog 1 OS=Homo sapiens OX=9606 GN=VEPH1 PE=1 SV=1	0.001	7.11	4	3	3	4	3	833	94.7	6.71	8.48	3	1.362	1.325	1.413	2.229	2.359	1.34	1.009	1.353	0.743	0.531	0.695	1.375	1.064	3.307	4.345	3.747	3.468	0.0916929	0.281655	0.237393	0.115833	0.00634932	0.186372	0.883011	0.311162	0.734505	0.282298	0.686358	0.280637	0.751878	0.0021777	0.0142253	0.0131283
FALSE	High	Master Protein	P51606	N-acylglucosamine 2-epimerase OS=Homo sapiens OX=9606 GN=RENBP PE=1 SV=3	0.001	7.543	7	3	3	3	3	417	47.7	6.25	7.3	3	1.13	2.375	1.996	2.399	4.492	1.587	1.629	1.957	13.054	13.03	15.515	1.965	2.157	3.473	3.449	3.658	2.782	0.531261	0.00310467	0.0214575	0.141647	2.09355e-06	0.0413157	0.0479208	0.0298769	3.20222e-06	3.71354e-07	7.34441e-08	0.0187417	0.000846577	0.00218985	0.0730647	0.0274054
FALSE	High	Master Protein	P68366	Tubulin alpha-4A chain OS=Homo sapiens OX=9606 GN=TUBA4A PE=1 SV=1	0	182.736	57	24	24	799	4	448	49.9	5.06	2657.52	24	1.755	1.313	1.698	3.252	2.792	1.763	0.816	1.298	2.776	2.782	2.198	0.567	1.564	2.522	0.676	0.41	0.986	1.09258e-05	0.240628	0.0619076	0.0091469	7.28774e-07	0.000287278	0.350802	0.134536	0.0301592	0.00805991	0.0608564	0.000285252	0.00630638	0.00221778	0.326288	0.0446605
FALSE	High	Master Protein	Q86XX4-2	Isoform 2 of Extracellular matrix organizing protein FRAS1 OS=Homo sapiens OX=9606 GN=FRAS1	0	21.221	2	7	7	8	7	4012	443.4	5.59	20.06	7	1.58	1.045	0.883	2.822	2.483	1.861	0.864	0.97	0.959	0.613	0.858	0.392	1.239	3.079	1.568	1.756	0.427	0.00231039	0.759698	0.902152	0.061836	0.00185383	0.000420315	0.687476	0.851384	0.979857	0.377714	0.865013	9.8394e-05	0.2398	0.00221871	0.503858	0.40625
FALSE	High	Master Protein	Q9Y2T7	Y-box-binding protein 2 OS=Homo sapiens OX=9606 GN=YBX2 PE=1 SV=2	0	45.723	45	10	10	26	6	364	38.5	10.8	110.54	10	1.174	1.401	1.963	5.529	1.775	1.073	0.587	0.828	0.409	0.378	0.291	0.836	0.779	0.287	0.243	0.038	1.262	0.259932	0.138257	0.0169832	0.000988336	0.0364033	0.684978	0.0268977	0.403626	0.221457	0.100249	0.0763351	0.321665	0.306325	0.00225349	0.00692417	2.58304e-10
FALSE	High	Master Protein	P16870	Carboxypeptidase E OS=Homo sapiens OX=9606 GN=CPE PE=1 SV=1	0	46.918	31	13	13	18	13	476	53.1	5.14	63.21	13	1.197	1.287	1.78	3.271	1.909	1.252	1.195	1.241	0.786	0.786	0.638	1.001	1.387	2.308	1.22	0.908	0.647	0.174037	0.256385	0.026844	0.00100832	4.53656e-05	0.120943	0.276237	0.151148	0.913075	0.849643	0.615345	0.843885	0.0327588	0.00225561	0.682371	0.796878
FALSE	High	Master Protein	Q9P104	Docking protein 5 OS=Homo sapiens OX=9606 GN=DOK5 PE=1 SV=2	0.002	4.609	6	2	2	2	2	306	35.4	8.79	4.63	2	0.929	0.705	0.775	0.287	1.219	0.859	1.219	0.765	0.365	0.956	0.478	1.514	1.109	0.254	0.253	0.163	0.301	0.703213	0.215378	0.576719	0.0187387	0.671396	0.471854	0.326006	0.279647	0.158276	0.991841	0.382593	0.158585	0.627965	0.00242348	0.00582749	0.000238953
FALSE	High	Master Protein	P13796	Plastin-2 OS=Homo sapiens OX=9606 GN=LCP1 PE=1 SV=6	0	65.57	34	18	18	28	14	627	70.2	5.43	86.11	18	1.107	2.321	1.851	2.158	2.222	1.15	1.912	2.008	6.285	6.728	7.58	1.616	1.536	2.871	1.794	2.573	2.079	0.388861	0.00020896	0.0324444	0.137343	0.000578386	0.38296	0.000301982	5.59751e-05	0.00053533	2.88545e-06	0.000144614	0.00744881	0.0170832	0.00243486	0.287419	0.0526291
FALSE	High	Master Protein	Q01995	Transgelin OS=Homo sapiens OX=9606 GN=TAGLN PE=1 SV=4	0	36.281	42	8	8	14	8	201	22.6	8.84	46.77	8	0.857	1.11	1.261	1.25	9.52	1.153	0.812	1.272	26.971	18.53	37.065	1.207	1.453	2.586	1.321	0.876	1.332	0.256333	0.668657	0.426657	0.704188	1e-17	0.414277	0.397579	0.33503	1.91314e-09	5.55112e-15	3.76426e-11	0.477876	0.0371326	0.00246304	0.743757	0.6234
FALSE	High	Master Protein	Q5XKL5	BTB/POZ domain-containing protein 8 OS=Homo sapiens OX=9606 GN=BTBD8 PE=1 SV=3	0	35.192	7	12	12	16	12	1792	198.9	6.15	31.26	12	1.145	0.928	1.042	3.65	2.22	1.322	1.163	1.229	0.656	0.817	0.627	1.174	1.633	2.515	1.138	1.131	0.94	0.284296	0.757785	0.905206	0.0023706	0.000223096	0.075963	0.339811	0.253215	0.577847	0.788557	0.546868	0.441007	0.0028862	0.00250929	0.889311	0.933084
FALSE	High	Master Protein	O60269	G protein-regulated inducer of neurite outgrowth 2 OS=Homo sapiens OX=9606 GN=GPRIN2 PE=1 SV=2	0	22.38	15	5	5	7	5	458	47.4	6.74	30.78	5	1.495	1.752	1.84	2.505	2.317	1.592	0.678	1.34	0.503	0.573	0.413	0.659	1.058	2.839	1.494	1.689	0.778	0.00458048	0.0269983	0.0435304	0.0811877	0.00202995	0.00706196	0.113004	0.176781	0.237235	0.238718	0.14443	0.0197233	0.688266	0.00257592	0.621339	0.355738
FALSE	High	Master Protein	O94925	Glutaminase kidney isoform, mitochondrial OS=Homo sapiens OX=9606 GN=GLS PE=1 SV=1	0	73.325	30	15	15	29	5	669	73.4	7.77	96.61	15	1.161	1.114	1.439	6.747	2.403	1.275	0.958	0.985	0.48	0.619	0.576	1.001	1.349	2.706	1.222	1.07	0.916	0.24307	0.664606	0.210525	5.08553e-05	0.000220238	0.149177	0.97142	0.800793	0.267066	0.388408	0.429542	0.814001	0.094893	0.0025823	0.883235	0.953986
FALSE	High	Master Protein	P54253	Ataxin-1 OS=Homo sapiens OX=9606 GN=ATXN1 PE=1 SV=2	0	7.958	4	3	3	3	3	815	86.9	8.35	8.07	3	0.752	0.546	0.69	0.953	2.586	0.674	1.021	0.801	0.664	1.33	0.784	1.879	1.18	3.351	1.546	2.027	0.381	0.130661	0.0439524	0.367488	0.914319	0.00176245	0.0601483	0.860177	0.332247	0.604259	0.645022	0.814462	0.0165649	0.448187	0.0026465	0.637465	0.241
FALSE	High	Master Protein	P30990	Neurotensin/neuromedin N OS=Homo sapiens OX=9606 GN=NTS PE=1 SV=2	0.001	5.684	15	2	2	2	2	170	19.8	7.09	8.84	2	2.07	1.998	4.604	12.706	0.723	2.288	0.957	1.483	0.817	0.565	0.672	0.849	1.761	2.933	3.333	1.752	1.764	4.15339e-07	0.00597747	1.19067e-07	9.0399e-07	0.230389	1.65118e-06	0.954618	0.0962122	0.757213	0.240791	0.593729	0.312959	0.00205659	0.00265592	0.036061	0.361219
FALSE	High	Master Protein	P21583	Kit ligand OS=Homo sapiens OX=9606 GN=KITLG PE=1 SV=1	0.003	4.159	6	2	2	2	2	273	30.9	6.14	5.27	2	0.988	0.953	1.193	35.906	0.322	1.81	1.215	1.656	0.555	1.115	0.479	1.253	2.186	3.727	3.375	3.755	7.726	0.971063	0.906443	0.489059	4.06741e-12	0.00812402	0.0165476	0.406675	0.150411	0.404822	0.820273	0.360626	0.536225	0.00256656	0.00266709	0.083429	0.0231594
FALSE	High	Master Protein	Q9NP60	X-linked interleukin-1 receptor accessory protein-like 2 OS=Homo sapiens OX=9606 GN=IL1RAPL2 PE=1 SV=1	0.001	6.44	4	2	2	2	2	686	78.6	6.46	6.41	2	0.866	0.942	1.212	0.159	0.684	0.735	0.713	0.654	0.26	0.441	0.166	0.485	1.292	0.249	0.019	0.054	0.156	0.455998	0.817394	0.432268	0.00140178	0.202608	0.156748	0.255838	0.107213	0.0461794	0.172723	0.0109853	0.00292634	0.260152	0.00270678	1.87386e-10	1.63031e-07
FALSE	High	Master Protein	Q01538	Myelin transcription factor 1 OS=Homo sapiens OX=9606 GN=MYT1 PE=1 SV=2	0	39.833	12	11	11	15	11	1121	122.3	4.87	45.19	11	1.057	1.341	0.477	0.278	0.254	1.067	1.124	1.806	0.833	0.763	0.563	1.362	0.785	0.331	2.383	3.512	5.806	0.617999	0.167838	0.0147541	0.0121721	2.08366e-07	0.67971	0.430479	0.000575629	0.800707	0.574814	0.327087	0.122044	0.187024	0.00273336	0.0877953	0.00567695
FALSE	High	Master Protein	P55286	Cadherin-8 OS=Homo sapiens OX=9606 GN=CDH8 PE=2 SV=2	0	34.625	16	10	10	12	9	799	88.2	4.7	29.37	10	0.826	0.445	0.555	3.095	1.438	0.782	0.504	0.344	0.243	0.372	0.377	0.656	0.541	2.499	1.447	1.484	0.329	0.13859	0.000237652	0.0386404	0.00496106	0.0542186	0.126355	0.000546331	1.63309e-09	0.0421721	0.0657571	0.168037	0.0111515	0.000376566	0.00276101	0.442158	0.429378
FALSE	High	Master Protein	O00160	Unconventional myosin-If OS=Homo sapiens OX=9606 GN=MYO1F PE=1 SV=3	0	15.157	8	6	6	6	4	1098	124.8	9.11	15.35	6	1.105	3.513	2.725	2.979	2.733	1.617	2.644	2.049	12.862	13.555	13.475	2.17	1.916	3.946	2.374	2.248	1.888	0.682391	6.74247e-05	0.00871353	0.0817409	0.0295608	0.126129	0.000651822	0.04921	0.000142352	5.92282e-06	4.89419e-05	0.0170301	0.0244662	0.00282164	0.2725	0.305557
FALSE	High	Master Protein	Q8IUE6	Histone H2A type 2-B OS=Homo sapiens OX=9606 GN=H2AC21 PE=1 SV=3	0	28.674	42	5	5	102	2	130	14	10.89	247.18	5	0.999	0.967	0.487	0.227	0.732	0.89	1.088	1.333	0.462	1.616	0.79	1.239	0.911	0.34	2.727	1.557	3.604	0.972852	0.839156	0.0203661	0.00378407	0.176757	0.499796	0.53671	0.134726	0.253203	0.305204	0.736955	0.343248	0.642541	0.00286895	0.0411886	0.373493
FALSE	High	Master Protein	Q9BRQ0	Pygopus homolog 2 OS=Homo sapiens OX=9606 GN=PYGO2 PE=1 SV=2	0	8.929	13	4	4	4	4	406	41.2	7.28	9.86	4	0.864	0.743	0.621	0.435	0.833	0.775	0.727	0.74	0.733	0.855	0.792	0.921	0.739	0.347	0.753	0.764	0.816	0.282157	0.179017	0.129164	0.0988477	0.385021	0.112696	0.157943	0.0886569	0.673028	0.769239	0.704484	0.510959	0.091556	0.00288872	0.437584	0.4164
FALSE	High	Master Protein	P27338	Amine oxidase [flavin-containing] B OS=Homo sapiens OX=9606 GN=MAOB PE=1 SV=3	0	35.698	25	12	12	14	10	520	58.7	7.5	41.16	12	1.236	1.664	1.592	2.776	1.931	1.077	0.662	0.958	0.518	0.356	0.476	0.637	0.828	2.579	2.993	2.094	1.363	0.0995154	0.0220438	0.1075	0.0170734	0.000565453	0.617368	0.0430029	0.811712	0.393908	0.0466473	0.335824	0.00301839	0.302344	0.00289074	0.0184238	0.116285
FALSE	High	Master Protein	Q9HCK4	Roundabout homolog 2 OS=Homo sapiens OX=9606 GN=ROBO2 PE=1 SV=2	0	172.446	36	39	39	70	36	1378	151.1	6.33	222.79	39	1.538	1.573	1.828	1.534	1.577	1.742	2.734	1.892	0.283	0.353	0.243	1.035	2.094	2.278	0.814	1.19	0.829	4.80369e-05	0.0123995	0.00635581	0.220697	0.00108958	4.80727e-05	7.2966e-10	5.76012e-07	0.0357976	0.0452364	0.0144204	0.846895	4.38681e-07	0.00290544	0.657278	0.710941
FALSE	High	Master Protein	Q99742	Neuronal PAS domain-containing protein 1 OS=Homo sapiens OX=9606 GN=NPAS1 PE=2 SV=2	0.001	6.022	4	2	2	2	2	590	62.7	8.41	5.71	2	0.528	1.004	0.866	0.227	0.536	0.612	0.636	1.609	1.419	1.951	1.119	0.907	0.962	0.271	0.261	0.496	1.496	0.000852607	0.969529	0.81896	0.00868117	0.0338911	0.0283762	0.062726	0.0692476	0.540015	0.172391	0.794569	0.547201	0.923501	0.00294033	0.0109094	0.110126
FALSE	High	Master Protein	P12532	Creatine kinase U-type, mitochondrial OS=Homo sapiens OX=9606 GN=CKMT1A PE=1 SV=1	0	55.089	36	12	12	25	11	417	47	8.34	100.5	12	1.013	1.121	1.511	3.064	2.183	1.151	1.185	1.071	0.512	0.658	0.417	0.931	1.469	2.318	0.909	0.689	0.576	0.95747	0.652041	0.134274	0.00491197	1.90575e-06	0.328924	0.314614	0.670705	0.379228	0.482974	0.149436	0.539872	0.0223409	0.00296254	0.78792	0.372727
FALSE	High	Master Protein	Q9UPV7	PHD finger protein 24 OS=Homo sapiens OX=9606 GN=PHF24 PE=1 SV=2	0	33.148	15	7	7	13	7	400	45.2	5.67	47.74	7	1.239	1.438	1.834	1.471	1.969	1.37	1.104	1.278	0.465	0.451	0.371	0.799	1.499	2.382	0.749	0.662	0.27	0.0829879	0.0896191	0.0198012	0.358378	0.000358748	0.0445713	0.50656	0.157547	0.211263	0.110762	0.0780508	0.0909059	0.016493	0.00297667	0.43082	0.293649
FALSE	High	Master Protein	O15079	Syntaphilin OS=Homo sapiens OX=9606 GN=SNPH PE=1 SV=2	0	45.035	24	9	9	16	8	494	53.5	5.6	62.82	9	1.103	1.335	1.666	2.584	1.878	1.24	1.147	1.321	0.495	0.525	0.39	0.991	1.457	2.71	1.169	0.795	0.518	0.42168	0.154009	0.0790643	0.0697455	0.018021	0.174955	0.399568	0.18472	0.328242	0.214515	0.137118	0.719076	0.0343854	0.00297998	0.947911	0.444808
FALSE	High	Master Protein	A7XYQ1	Sine oculis-binding protein homolog OS=Homo sapiens OX=9606 GN=SOBP PE=1 SV=2	0	31.285	13	8	8	11	8	873	92.6	7.68	32.59	8	0.982	0.785	0.903	0.448	0.944	0.915	0.877	0.78	0.531	0.746	0.499	1.456	1.072	0.36	0.349	0.332	0.361	0.896629	0.294107	0.731667	0.139767	0.787984	0.597702	0.585346	0.134923	0.376517	0.646453	0.325964	0.054687	0.646534	0.00302955	0.0206164	0.0102469
FALSE	High	Master Protein	Q8IZS8	Voltage-dependent calcium channel subunit alpha-2/delta-3 OS=Homo sapiens OX=9606 GN=CACNA2D3 PE=1 SV=1	0	67.019	18	15	15	23	15	1091	122.9	5.78	69.77	15	0.871	0.65	0.683	2.265	1.606	0.715	0.564	0.416	0.402	0.396	0.424	0.419	0.515	2.432	1.193	1.206	0.513	0.222303	0.0418978	0.157337	0.0598273	0.0216099	0.0318217	0.00365337	3.80495e-07	0.207833	0.106156	0.188924	3.16061e-07	0.000147106	0.0030814	0.77526	0.744905
FALSE	High	Master Protein	P42262	Glutamate receptor 2 OS=Homo sapiens OX=9606 GN=GRIA2 PE=1 SV=3	0	105.645	28	23	23	39	16	883	98.8	7.58	131.8	23	1.051	0.994	1.246	3.226	2.621	0.996	1.026	0.822	0.536	0.756	0.475	1.093	1.195	2.275	1.707	1.268	0.731	0.789477	0.864249	0.488154	0.00105198	5.7622e-10	0.957798	0.841679	0.249919	0.413117	0.785873	0.285491	0.65078	0.261669	0.00308727	0.30371	0.666851
FALSE	High	Master Protein	Q8N257	Histone H2B type 3-B OS=Homo sapiens OX=9606 GN=H2BC26 PE=1 SV=3	0	39.607	58	9	9	148	2	126	13.9	10.32	464.19	9	0.882	0.805	0.504	0.637	0.553	0.762	0.698	0.96	0.793	0.948	0.758	1.078	0.745	0.341	1.669	2.07	2.254	0.358183	0.329756	0.0343489	0.332391	0.0204481	0.099896	0.108197	0.678424	0.789976	0.959267	0.73076	0.886372	0.115403	0.00311933	0.414793	0.138757
FALSE	High	Master Protein	Q6UXK5	Leucine-rich repeat neuronal protein 1 OS=Homo sapiens OX=9606 GN=LRRN1 PE=1 SV=1	0	26.469	16	9	9	11	9	716	80.7	6.15	26.81	9	1.065	0.991	1.129	5.176	2.411	1.193	0.58	1.077	0.983	0.83	0.914	0.568	0.775	2.787	1.14	1.305	1.077	0.633646	0.997232	0.620846	0.00195537	0.00267636	0.299428	0.0157967	0.806679	0.926116	0.694713	0.990837	0.00147944	0.189973	0.00315614	0.962254	0.66642
FALSE	High	Master Protein	Q9NS61	Kv channel-interacting protein 2 OS=Homo sapiens OX=9606 GN=KCNIP2 PE=1 SV=3	0.001	7.02	9	3	3	3	2	270	30.9	5.11	5.15	3	1.579	1.05	0.975	10.665	4.149	1.248	1.235	0.87	1.272	1.095	1.197	1.879	1.604	3.744	2.273	2.566	2.02	0.044588	0.882933	0.896575	6.36048e-06	8.17866e-05	0.434333	0.390042	0.58976	0.651545	0.915057	0.661822	0.040871	0.0663637	0.00320874	0.261608	0.14553
FALSE	High	Master Protein	P31629	Transcription factor HIVEP2 OS=Homo sapiens OX=9606 GN=HIVEP2 PE=1 SV=2	0	34.731	6	12	12	13	12	2446	268.9	6.96	39.94	12	0.734	0.388	0.43	0.249	0.485	0.692	0.682	0.476	0.205	0.334	0.316	0.717	0.568	0.366	0.206	0.205	0.109	0.00915212	6.38403e-06	0.00329054	0.00977824	0.00227072	0.0165333	0.0787675	2.32675e-05	0.0162469	0.0399486	0.0565713	0.0242993	0.000916882	0.00327781	0.000288639	0.000216221
FALSE	High	Master Protein	Q9NZV8	Potassium voltage-gated channel subfamily D member 2 OS=Homo sapiens OX=9606 GN=KCND2 PE=1 SV=2	0	29.743	15	7	7	9	7	630	70.5	7.97	32.54	7	1.005	0.846	1.171	6.206	2.444	1.135	0.831	0.79	0.499	0.534	0.509	0.796	1.147	2.827	1.183	1.238	0.888	0.893671	0.565977	0.533798	0.000545246	0.00214932	0.421192	0.49521	0.239519	0.272377	0.249911	0.299433	0.148685	0.392434	0.00327786	0.9784	0.853237
FALSE	High	Master Protein	Q14168	MAGUK p55 subfamily member 2 OS=Homo sapiens OX=9606 GN=MPP2 PE=1 SV=3	0	49.47	29	14	14	21	13	576	64.5	6.77	57.68	14	0.86	0.591	0.648	6.828	2.013	1.163	0.701	0.85	0.598	0.507	0.634	0.738	0.915	2.428	1.387	1.423	0.959	0.203803	0.0124325	0.120929	1.29059e-07	0.000387863	0.347219	0.0822283	0.350895	0.502738	0.240638	0.521768	0.0514477	0.655426	0.00330117	0.510281	0.465371
FALSE	High	Master Protein	P26367	Paired box protein Pax-6 OS=Homo sapiens OX=9606 GN=PAX6 PE=1 SV=2	0	9.376	8	4	4	5	4	422	46.7	9.36	11.01	4	1.318	1.483	0.629	0.221	0.287	1.212	1.228	2.162	0.434	0.394	0.335	1.438	0.939	0.326	0.398	0.269	2.258	0.0489112	0.114068	0.238128	0.00649945	3.42955e-06	0.250333	0.259425	0.000135992	0.162187	0.0538495	0.0792092	0.124858	0.8271	0.00335193	0.0548775	0.0039153
FALSE	High	Master Protein	P48163	NADP-dependent malic enzyme OS=Homo sapiens OX=9606 GN=ME1 PE=1 SV=1	0	44.515	19	10	10	21	9	572	64.1	6.13	65.67	10	1.112	1.309	1.441	3.089	1.442	1.17	0.63	1.158	1.079	0.855	0.998	0.75	0.96	2.418	1.252	1.072	0.892	0.414188	0.227397	0.176975	0.00269555	0.0709189	0.321688	0.0316655	0.374818	0.662401	0.915088	0.7746	0.0482627	0.872628	0.00337308	0.649732	0.951419
FALSE	High	Master Protein	P10412	Histone H1.4 OS=Homo sapiens OX=9606 GN=H1-4 PE=1 SV=2	0	111.346	46	19	19	207	7	219	21.9	11.03	518.35	19	0.877	0.805	0.515	0.259	0.501	0.942	0.859	1.215	0.907	1.079	1.018	1.343	0.811	0.403	1.826	2.417	2.175	0.147114	0.15739	0.00178426	0.00125478	6.20549e-05	0.620469	0.331226	0.119852	0.940227	0.663189	0.804157	0.0450958	0.184602	0.00337348	0.196093	0.0412386
FALSE	High	Master Protein	O43581-3	Isoform 3 of Synaptotagmin-7 OS=Homo sapiens OX=9606 GN=SYT7	0	75.022	31	16	16	31	16	686	75.8	9.44	96.17	16	1.409	1.554	2.005	1.639	1.551	1.599	1.137	1.324	0.24	0.233	0.264	0.826	1.399	2.269	0.483	0.404	0.266	0.00673821	0.0341953	0.00581585	0.180188	0.00883546	0.00133117	0.431768	0.0631809	0.0100881	0.00103055	0.0158367	0.195012	0.0444399	0.00343704	0.0846326	0.0224373
FALSE	High	Master Protein	P12829	Myosin light chain 4 OS=Homo sapiens OX=9606 GN=MYL4 PE=1 SV=3	0	9.16	18	3	3	3	3	197	21.6	5.03	8.16	3	1.155	1.65	1.696	1.879	1.39	1.392	4.472	2.059	8.941	7.336	6.738	3.504	2.73	3.629	0.781	4.333	1.801	0.493955	0.100835	0.0920718	0.286762	0.504831	0.195779	1.92316e-09	0.0212951	0.000196163	0.000239384	0.0018394	8.27904e-06	6.2034e-05	0.00359281	0.547856	0.0140002
FALSE	High	Master Protein	Q5VWW1	Complement C1q-like protein 3 OS=Homo sapiens OX=9606 GN=C1QL3 PE=2 SV=1	0	11.01	16	3	3	3	3	255	26.7	6.79	10.51	3	0.859	0.835	0.697	0.456	0.505	0.766	0.33	0.493	0.106	0.106	0.142	0.1	0.412	0.368	0.096	0.083	0.114	0.248688	0.374172	0.179359	0.128764	0.00437393	0.0886974	9.87012e-09	6.98056e-05	0.000350743	1.61873e-05	0.00127112	1e-17	5.8598e-07	0.00364773	3.70579e-07	3.14849e-08
FALSE	High	Master Protein	Q7L0J3	Synaptic vesicle glycoprotein 2A OS=Homo sapiens OX=9606 GN=SV2A PE=1 SV=1	0	39.257	16	12	12	21	11	742	82.6	5.57	60.23	12	1.123	1.101	1.465	3.311	2.198	1.103	0.871	0.94	0.472	0.549	0.447	0.879	1.095	2.466	1.47	1.005	0.736	0.387037	0.74563	0.17315	0.00255383	0.000129403	0.54246	0.566865	0.730099	0.317631	0.300658	0.269218	0.332196	0.515235	0.00370134	0.43065	0.927757
FALSE	High	Master Protein	Q7L985	Leucine-rich repeat and immunoglobulin-like domain-containing nogo receptor-interacting protein 2 OS=Homo sapiens OX=9606 GN=LINGO2 PE=2 SV=1	0	16.62	10	5	5	7	3	606	68	8.13	21.27	5	1.356	1.269	2.083	1.876	1.469	1.426	1.342	1.486	0.344	0.355	0.312	1.639	1.78	2.568	0.903	0.806	0.304	0.0251958	0.332692	0.0126751	0.231575	0.217696	0.0340548	0.106757	0.0855873	0.0726927	0.01612	0.0395494	0.0202918	0.0015141	0.00376486	0.664519	0.487276
FALSE	High	Master Protein	P56545	C-terminal-binding protein 2 OS=Homo sapiens OX=9606 GN=CTBP2 PE=1 SV=1	0	34.625	24	11	11	18	7	445	48.9	6.95	46.85	11	0.932	0.834	0.68	0.267	0.648	0.867	0.948	1.092	0.812	0.807	0.756	1.338	0.947	0.363	1.202	1.275	1.814	0.570974	0.324789	0.172785	0.0122645	0.0751482	0.382518	0.90519	0.611867	0.893318	0.767603	0.777346	0.106838	0.830404	0.00378313	0.767811	0.662468
FALSE	High	Master Protein	Q6IPX3	Transcription elongation factor A protein-like 6 OS=Homo sapiens OX=9606 GN=TCEAL6 PE=2 SV=1	0	20.629	52	8	8	9	4	200	22.3	5.24	24.14	8	0.632	0.616	0.612	1.167	1.098	0.74	0.81	0.635	0.479	0.774	0.535	0.843	0.892	0.325	0.603	0.568	0.625	0.00304646	0.0580425	0.235354	0.806345	0.815809	0.107604	0.434283	0.0382965	0.23807	0.624309	0.355398	0.262983	0.626372	0.00387645	0.227355	0.165335
FALSE	High	Master Protein	Q8WXH0	Nesprin-2 OS=Homo sapiens OX=9606 GN=SYNE2 PE=1 SV=3	0	856.893	36	212	212	342	209	6885	795.9	5.36	1061.06	212	1.057	1.134	0.52	0.2	0.368	1.056	1.181	1.638	1.105	1.045	0.957	1.472	0.903	0.418	2.346	2.516	3.827	0.702591	0.566274	0.000289073	9.45319e-06	5.04562e-09	0.724527	0.323533	0.000103588	0.691794	0.711568	0.889923	0.00755735	0.544442	0.00395985	0.0584979	0.0324118
FALSE	High	Master Protein	P07686	Beta-hexosaminidase subunit beta OS=Homo sapiens OX=9606 GN=HEXB PE=1 SV=4	0	35.605	15	8	8	15	7	556	63.1	6.76	47.93	8	0.995	1.115	1.059	1.542	1.774	0.983	0.834	1.219	2.717	2.172	2.739	0.945	1.061	2.387	2.205	2.03	1.386	0.998949	0.657579	0.842638	0.273479	0.00590276	0.930177	0.413207	0.24663	0.0456471	0.0375587	0.0393303	0.633539	0.660344	0.0040273	0.087118	0.115415
FALSE	High	Master Protein	Q96IW2	SH2 domain-containing adapter protein D OS=Homo sapiens OX=9606 GN=SHD PE=1 SV=1	0.001	5.107	6	2	2	2	2	340	38.2	5.01	3.01	2	1.148	1.182	0.984	7.052	1.919	1.176	0.768	0.962	0.01	0.81	0.135	0.936	0.863	3.699	6.321	5.215	2.138	0.546918	0.643151	0.893952	0.000526919	0.155681	0.594149	0.585925	0.806594	1e-17	0.688416	0.00561493	0.720312	0.613686	0.00412218	0.00592879	0.00454966
FALSE	High	Master Protein	Q99439	Calponin-2 OS=Homo sapiens OX=9606 GN=CNN2 PE=1 SV=4	0	16.488	14	4	4	6	4	309	33.7	7.33	16.93	4	0.726	1.075	0.743	5.635	3.951	0.965	2.278	1.635	10.067	9.966	11.097	1.78	1.783	2.919	3.318	4.147	4.498	0.0420694	0.719571	0.542837	0.000726822	1.78648e-06	0.901103	1.11151e-05	0.0182121	8.43722e-07	1.06126e-08	2.14183e-07	0.00784708	0.00137437	0.00412316	0.0266674	0.0042821
FALSE	High	Master Protein	Q9Y6A2	Cholesterol 24-hydroxylase OS=Homo sapiens OX=9606 GN=CYP46A1 PE=1 SV=1	0.001	6.282	5	2	2	3	2	500	56.8	9.03	8.33	2	1.14	1.078	1.522	8.47	2.829	1.439	0.985	1.014	0.458	0.472	0.569	0.762	1.341	2.984	1.285	1.159	0.895	0.357807	0.678882	0.128399	2.67879e-05	0.00051966	0.0596675	0.823481	0.969994	0.295405	0.205146	0.429586	0.188756	0.137644	0.00413435	0.756309	0.932233
FALSE	High	Master Protein	Q8NFY4	Semaphorin-6D OS=Homo sapiens OX=9606 GN=SEMA6D PE=1 SV=1	0	29.626	8	8	8	14	7	1073	119.8	8.51	35.45	8	1.289	1.376	1.668	1.711	1.686	1.558	1.507	1.545	0.431	0.392	0.343	0.73	1.912	2.393	1.023	1.178	0.458	0.0459102	0.163592	0.0645547	0.298008	0.0257082	0.00427992	0.0176612	0.0121847	0.22258	0.069429	0.109354	0.0321215	5.48169e-05	0.00415384	0.888484	0.862246
FALSE	High	Master Protein	P23515	Oligodendrocyte-myelin glycoprotein OS=Homo sapiens OX=9606 GN=OMG PE=1 SV=2	0.001	5.938	6	3	3	3	3	440	49.6	7.94	6.56	3	1.577	1.397	1.629	8.604	4.533	1.481	2.653	1.162	0.466	0.948	0.442	2.038	1.77	3.073	3.243	2.477	2.544	0.0142097	0.247879	0.105487	6.87254e-05	1.73063e-07	0.0824674	7.98518e-07	0.691369	0.298322	0.961617	0.300885	0.0124608	0.0084018	0.00417635	0.0348249	0.124903
FALSE	High	Master Protein	Q99496	E3 ubiquitin-protein ligase RING2 OS=Homo sapiens OX=9606 GN=RNF2 PE=1 SV=1	0	27.305	18	5	5	10	4	336	37.6	6.84	39.84	5	0.897	0.724	0.573	0.514	0.801	0.773	0.874	0.784	0.702	0.795	0.778	1.106	0.789	0.341	0.857	0.872	1.058	0.4333	0.198771	0.0974644	0.200763	0.354446	0.122671	0.663923	0.19298	0.610463	0.669421	0.774493	0.761848	0.220622	0.00417644	0.532461	0.582134
FALSE	High	Master Protein	Q719H9	BTB/POZ domain-containing protein KCTD1 OS=Homo sapiens OX=9606 GN=KCTD1 PE=1 SV=1	0	12.514	12	3	3	6	2	257	29.4	7.08	18.77	3	1.006	1.057	0.827	0.633	1.962	0.978	0.998	1.147	0.737	0.786	0.703	1.507	1.026	2.585	2.117	2.271	1.607	0.957829	0.792309	0.587494	0.355491	0.0266848	0.873741	0.85667	0.605352	0.679374	0.641988	0.621573	0.0577659	0.868872	0.00418536	0.191199	0.123084
FALSE	High	Master Protein	Q13972	Ras-specific guanine nucleotide-releasing factor 1 OS=Homo sapiens OX=9606 GN=RASGRF1 PE=1 SV=2	0.001	7.296	3	2	2	2	2	1273	145.1	7.44	10.06	2	1.03	1.808	1.391	5.828	4.103	1.248	1.233	0.746	0.238	0.375	0.379	1.381	1.542	3.539	2.769	1.596	1.99	0.825953	0.0702056	0.257883	0.00456325	0.000103104	0.414991	0.365251	0.3133	0.0454273	0.077064	0.197356	0.347221	0.0782644	0.00427834	0.15432	0.542726
FALSE	High	Master Protein	P98172	Ephrin-B1 OS=Homo sapiens OX=9606 GN=EFNB1 PE=1 SV=1	0	43.221	33	9	9	18	9	346	38	8.94	66.12	9	1.06	1.066	1.004	0.268	0.488	1	0.851	0.937	0.735	0.789	0.75	0.705	0.842	0.386	0.413	0.265	0.312	0.73915	0.844543	0.904913	0.00605806	0.000328215	0.985786	0.470606	0.706817	0.799969	0.859302	0.824757	0.0241299	0.374264	0.00429553	0.0303606	0.00168591
FALSE	High	Master Protein	P54762	Ephrin type-B receptor 1 OS=Homo sapiens OX=9606 GN=EPHB1 PE=1 SV=1	0	69.274	22	16	16	24	10	984	109.8	6.4	87.75	16	1.288	1.513	1.671	2.257	1.009	1.369	2.044	1.545	0.182	0.33	0.218	1.357	1.524	2.523	0.847	0.883	0.461	0.0457224	0.070533	0.0816398	0.113807	0.998083	0.0358797	4.70219e-05	0.0130037	0.00251084	0.0158516	0.00452201	0.0747797	0.0172138	0.00429939	0.59597	0.692811
FALSE	High	Master Protein	P08247	Synaptophysin OS=Homo sapiens OX=9606 GN=SYP PE=1 SV=3	0	15.725	15	4	4	9	3	313	33.8	4.81	25.32	4	1.12	1.267	1.926	2.7	1.926	1.377	1.108	1.262	0.406	0.466	0.272	1.17	1.419	2.355	1.443	0.803	0.594	0.396894	0.308105	0.0175737	0.0228291	0.00133895	0.0423926	0.478173	0.182757	0.208762	0.152052	0.0586706	0.457059	0.0322961	0.0043691	0.461453	0.527971
FALSE	High	Master Protein	O95196	Chondroitin sulfate proteoglycan 5 OS=Homo sapiens OX=9606 GN=CSPG5 PE=1 SV=3	0	14.637	7	4	4	9	3	566	60	4.5	26.72	4	1.199	1.039	1.284	3.557	1.944	1.249	1.138	1.21	0.459	0.477	0.362	0.985	1.486	2.383	1.235	1.18	0.854	0.149693	0.890434	0.386185	0.00378433	0.00201515	0.15891	0.380619	0.263479	0.272701	0.165637	0.11292	0.791947	0.0147854	0.00441241	0.753636	0.807039
FALSE	High	Master Protein	P19623	Spermidine synthase OS=Homo sapiens OX=9606 GN=SRM PE=1 SV=1	0	50.939	36	9	9	33	9	302	33.8	5.49	129.86	9	1.491	1.881	1.616	0.166	0.332	1.345	0.381	0.95	0.46	0.238	0.508	0.29	0.432	0.405	0.189	0.137	0.196	0.000168751	0.00030763	0.0353306	2.91375e-05	1.23117e-09	0.0320656	4.13924e-08	0.782	0.2611	0.00399834	0.336594	1.33227e-15	3.0795e-07	0.00442276	0.000645313	9.09276e-06
FALSE	High	Master Protein	Q9ULE4	Protein FAM184B OS=Homo sapiens OX=9606 GN=FAM184B PE=2 SV=3	0	55.203	15	15	15	22	15	1060	121	6.18	62.84	15	1.007	1.033	0.885	1.697	1.761	0.934	0.844	0.649	0.353	0.421	0.408	0.683	0.731	2.347	1.076	1.175	0.412	0.963326	0.984207	0.604924	0.225623	0.00573578	0.656184	0.482296	0.0139109	0.12552	0.120054	0.187998	0.014328	0.0703242	0.00457081	0.95065	0.776747
FALSE	High	Master Protein	Q9UBS5	Gamma-aminobutyric acid type B receptor subunit 1 OS=Homo sapiens OX=9606 GN=GABBR1 PE=1 SV=1	0	70.26	17	18	18	32	18	961	108.3	8.21	89.68	18	1.116	1.159	1.578	2.933	1.728	1.346	1.561	1.346	0.402	0.528	0.317	1.05	1.641	2.214	0.862	0.8	0.5	0.439873	0.524783	0.0956266	0.00744154	0.00122306	0.0344574	0.0106226	0.0620046	0.153673	0.2207	0.0390723	0.922165	0.00176635	0.00461134	0.671188	0.603695
FALSE	High	Master Protein	Q9UII2	ATPase inhibitor, mitochondrial OS=Homo sapiens OX=9606 GN=ATP5IF1 PE=1 SV=1	0	37.935	32	7	7	35	7	106	12.2	9.35	76.47	7	1.019	1.036	1.238	2.61	1.933	1.107	1.079	1.06	1.546	1.53	1.474	0.985	1.256	2.184	1.488	1.264	0.945	0.947345	0.951407	0.485958	0.0100207	6.85253e-06	0.472716	0.642337	0.641785	0.23643	0.136632	0.285213	0.857263	0.100998	0.0046294	0.409269	0.618505
FALSE	High	Master Protein	Q9NPJ3	Acyl-coenzyme A thioesterase 13 OS=Homo sapiens OX=9606 GN=ACOT13 PE=1 SV=1	0	16.286	25	3	3	5	3	140	15	9.14	18.21	3	0.995	1.122	1.179	2.724	1.89	1.169	1.258	1.317	2.57	2.275	2.472	1.404	1.314	2.351	2.125	2.116	1.794	0.94901	0.672359	0.566629	0.0224423	0.00182883	0.320472	0.197569	0.111103	0.0550173	0.0263876	0.0564756	0.0627376	0.0812304	0.00468308	0.0971961	0.0980454
FALSE	High	Master Protein	Q9Y5V0	Zinc finger protein 706 OS=Homo sapiens OX=9606 GN=ZNF706 PE=1 SV=1	0.001	6.702	39	4	4	6	4	76	8.5	10.01	12.47	4	0.903	0.643	0.568	0.64	0.733	0.832	0.722	0.712	0.732	0.876	0.824	0.875	0.726	0.393	0.811	0.766	0.83	0.357628	0.0199824	0.0202717	0.367609	0.146292	0.205172	0.118124	0.0545626	0.798142	0.971966	0.947919	0.336571	0.0900838	0.00471651	0.589301	0.504949
FALSE	High	Master Protein	P35908	Keratin, type II cytoskeletal 2 epidermal OS=Homo sapiens OX=9606 GN=KRT2 PE=1 SV=2	0	131.123	50	30	30	53	23	639	65.4	8	176.57	30	0.643	0.75	0.446	0.383	1.194	1.001	0.69	0.318	0.41	1.437	0.444	0.425	0.558	2.178	1.534	1.666	1.601	0.000184679	0.122705	0.000727105	0.0327136	0.210139	0.989279	0.0486314	4.69262e-11	0.185034	0.195495	0.252419	5.39098e-08	0.000716295	0.00478158	0.40433	0.235469
FALSE	High	Master Protein	Q96T83	Sodium/hydrogen exchanger 7 OS=Homo sapiens OX=9606 GN=SLC9A7 PE=1 SV=1	0	7.773	5	4	4	4	4	725	80.1	6.42	6.48	4	1.142	1.172	1.58	5.628	1.754	1.223	0.881	1.227	0.814	0.911	0.729	0.891	1.263	2.79	1.717	1.533	0.998	0.354015	0.491652	0.122001	0.00141402	0.0603021	0.246285	0.732795	0.382776	0.775373	0.920622	0.701927	0.457688	0.196142	0.00489682	0.449398	0.498067
FALSE	High	Master Protein	P43003	Excitatory amino acid transporter 1 OS=Homo sapiens OX=9606 GN=SLC1A3 PE=1 SV=1	0	45.378	14	6	6	17	6	542	59.5	8.41	69.36	6	1.266	1.027	0.861	0.463	2.243	1.135	1.009	0.947	1.945	1.54	1.757	1.152	0.971	2.333	1.226	0.895	0.526	0.0620641	0.986663	0.527698	0.127433	1.73896e-05	0.430731	0.892299	0.758951	0.143084	0.215044	0.206297	0.429802	0.94642	0.00490144	0.719248	0.724082
FALSE	High	Master Protein	Q6Y288	Beta-1,3-glucosyltransferase OS=Homo sapiens OX=9606 GN=B3GLCT PE=1 SV=2	0	11.791	14	5	5	7	5	498	56.5	7.5	18.09	5	0.98	1.018	1.087	11.07	2.337	1.043	0.776	0.927	1.801	1.58	1.859	1.078	0.963	2.656	2.532	1.832	2.479	0.976879	0.812488	0.638614	6.28976e-08	0.0019026	0.760081	0.360103	0.69108	0.236651	0.247188	0.227718	0.884974	0.929552	0.00490722	0.0966623	0.258995
FALSE	High	Master Protein	P50213	Isocitrate dehydrogenase [NAD] subunit alpha, mitochondrial OS=Homo sapiens OX=9606 GN=IDH3A PE=1 SV=1	0	58.24	35	12	12	24	12	366	39.6	6.92	71.95	12	1.012	1.084	1.194	1.743	1.989	1.082	1.056	1.094	1.211	1.225	1.155	0.986	1.202	2.169	1.468	1.245	0.862	0.999396	0.729638	0.608503	0.132462	7.5562e-06	0.555156	0.703777	0.494229	0.518114	0.35627	0.568998	0.874447	0.1833	0.00497879	0.431466	0.626704
FALSE	High	Master Protein	Q13522	Protein phosphatase 1 regulatory subunit 1A OS=Homo sapiens OX=9606 GN=PPP1R1A PE=1 SV=3	0	14.342	29	4	4	8	4	171	18.9	6.54	15.67	4	1.245	1.226	1.627	4.47	2.294	1.289	1.091	1.169	0.404	0.527	0.422	1.119	1.412	2.699	1.123	1.112	0.746	0.104603	0.362881	0.0740684	0.00388954	0.00473595	0.117784	0.523955	0.482773	0.140335	0.235112	0.194134	0.764722	0.0527835	0.00499431	0.954103	0.953146
FALSE	High	Master Protein	Q8N488	RING1 and YY1-binding protein OS=Homo sapiens OX=9606 GN=RYBP PE=1 SV=2	0	16.339	16	4	4	6	3	228	24.8	9.63	19.96	4	0.832	0.748	0.453	1.287	1.871	0.674	0.888	0.809	1.059	1.168	0.962	1.191	0.924	2.374	4.744	4.627	2.076	0.162257	0.233067	0.0105868	0.622585	0.00441164	0.00907298	0.642226	0.190618	0.770412	0.622292	0.86498	0.393616	0.669593	0.00501263	0.000991717	0.000756367
FALSE	High	Master Protein	Q9Y4D7	Plexin-D1 OS=Homo sapiens OX=9606 GN=PLXND1 PE=1 SV=3	0	28.261	6	11	11	12	8	1925	211.9	7.15	29.38	11	1.015	1.727	1.977	0.846	6.937	1.112	1.965	1.518	5.289	4.864	4.553	1.188	1.645	2.802	1.564	1.631	0.88	0.873879	0.0268544	0.0229433	0.764963	2.85327e-13	0.509367	0.000898754	0.0580576	0.00275472	0.000669918	0.000870751	0.511433	0.0064099	0.00515476	0.600202	0.463476
FALSE	High	Master Protein	Q9P232	Contactin-3 OS=Homo sapiens OX=9606 GN=CNTN3 PE=1 SV=3	0	59.388	16	14	14	23	13	1028	112.8	6.3	63.27	14	0.825	0.882	0.621	0.381	0.626	0.663	0.238	0.444	0.108	0.102	0.182	0.197	0.267	0.428	0.157	0.105	0.072	0.0403493	0.349065	0.0137299	0.0164436	0.00613231	0.0019047	1e-17	2.86732e-09	0.000154343	2.7172e-07	0.00309095	1e-17	1e-17	0.00516729	0.000120342	1.75145e-06
FALSE	High	Master Protein	P16401	Histone H1.5 OS=Homo sapiens OX=9606 GN=H1-5 PE=1 SV=3	0	85.839	40	16	16	169	12	226	22.6	10.92	402.53	16	0.963	0.913	0.463	0.116	0.344	0.916	0.948	1.284	0.847	1.046	0.981	1.542	0.804	0.429	2.92	3.531	3.328	0.592367	0.4692	2.50455e-05	3.48208e-09	3.80408e-10	0.481044	0.717892	0.0466742	0.971539	0.710003	0.855941	0.00261298	0.165569	0.00519991	0.0156922	0.00299818
FALSE	High	Master Protein	Q6P1Q0	LETM1 domain-containing protein 1 OS=Homo sapiens OX=9606 GN=LETMD1 PE=1 SV=1	0	9.181	10	3	3	3	3	360	41.8	10.32	9.03	3	1.282	1.457	1.773	2.715	1.914	1.405	1.081	0.415	1.26	0.911	1.096	1.408	1.462	3.01	0.303	1.189	0.406	0.170945	0.159434	0.0711073	0.0625303	0.0384108	0.12541	0.61505	0.00105417	0.694641	0.865287	0.826792	0.227558	0.0705162	0.00540537	0.0186284	0.945743
FALSE	High	Master Protein	Q9UPX0	Protein turtle homolog B OS=Homo sapiens OX=9606 GN=IGSF9B PE=2 SV=2	0	8.037	4	4	4	4	4	1349	147	6.65	6.91	4	1.069	1.734	1.463	3.857	2.879	1.621	1.432	1.13	1.194	1.317	0.682	1.404	1.144	3.489	2.189	3.016	1.361	0.744301	0.0819116	0.283341	0.0181724	0.00791033	0.0834362	0.186994	0.819483	0.732834	0.661692	0.709227	0.337059	0.63305	0.00549285	0.321923	0.0833604
FALSE	High	Master Protein	O75363-2	Isoform 2 of Breast carcinoma-amplified sequence 1 OS=Homo sapiens OX=9606 GN=BCAS1	0.001	6.889	7	4	4	4	4	614	65.6	6.16	6.24	4	1.721	2.115	2.407	2.036	1.689	1.903	1.554	2.168	0.996	1.148	0.882	1.181	2.043	2.753	1.263	1.247	0.84	7.67775e-05	0.00111198	0.0016941	0.192343	0.0641841	9.44943e-05	0.0252607	0.000151527	0.916169	0.719857	0.903046	0.555163	7.1907e-05	0.00549341	0.874148	0.818531
FALSE	High	Master Protein	P35527	Keratin, type I cytoskeletal 9 OS=Homo sapiens OX=9606 GN=KRT9 PE=1 SV=3	0	157.036	58	32	32	90	31	623	62	5.24	327.62	32	0.334	0.547	0.611	0.433	1.246	0.452	0.266	0.203	1.535	1.565	0.459	0.234	0.792	2.146	1.584	2.78	3.227	1e-17	0.00092277	0.0169948	0.0537372	0.105746	2.17255e-09	3.61933e-14	1e-17	0.351454	0.234627	0.226154	1e-17	0.13667	0.00558843	0.340895	0.0171391
FALSE	High	Master Protein	Q15113	Procollagen C-endopeptidase enhancer 1 OS=Homo sapiens OX=9606 GN=PCOLCE PE=1 SV=2	0	21.358	15	5	5	8	5	449	47.9	7.43	26.38	5	0.995	0.508	0.671	0.366	0.725	0.879	0.867	0.705	2.855	2.776	3.181	0.773	0.985	0.38	0.187	0.209	0.364	0.996092	0.00371672	0.195147	0.0389634	0.212487	0.385934	0.600957	0.0372165	0.0162489	0.00411719	0.0132386	0.0704392	0.983283	0.00563856	8.18205e-05	8.04701e-05
FALSE	High	Master Protein	Q9ULI1	NACHT and WD repeat domain-containing protein 2 OS=Homo sapiens OX=9606 GN=NWD2 PE=2 SV=3	0	47.672	9	12	12	22	12	1742	197.3	6.24	63.94	12	1.405	1.524	2.044	2.487	1.329	1.598	1.718	1.384	0.395	0.623	0.374	1.08	1.686	2.332	0.39	0.436	0.437	0.008335	0.0600117	0.00613333	0.0379668	0.24671	0.0022516	0.00170647	0.0599225	0.173252	0.404226	0.133474	0.769277	0.00153129	0.005643	0.034003	0.0610597
FALSE	High	Master Protein	O95156	Neurexophilin-2 OS=Homo sapiens OX=9606 GN=NXPH2 PE=2 SV=2	0.001	5.63	11	2	2	2	2	264	29.9	8.75	5.67	2	1.498	0.976	2.294	3.753	1.804	1.989	0.898	2.103	0.735	0.936	0.916	0.513	1.649	3.047	1.333	1.536	1.068	0.0305527	0.910881	0.00914602	0.0210725	0.129004	0.00240587	0.786179	0.0123192	0.698347	0.905722	0.978704	0.00869591	0.0274959	0.00564533	0.906113	0.589934
FALSE	High	Master Protein	O94988	Protein FAM13A OS=Homo sapiens OX=9606 GN=FAM13A PE=1 SV=2	0	14.383	6	7	7	7	7	1023	116.9	6.48	15.46	7	1.001	0.892	0.642	0.241	0.587	1.022	0.989	1.134	0.459	0.753	0.487	1.152	1.049	0.362	0.634	0.668	1.307	0.982299	0.61063	0.171108	0.00731896	0.0320906	0.924914	0.893299	0.680938	0.202793	0.627154	0.270043	0.625252	0.79249	0.00574998	0.232667	0.261719
FALSE	High	Master Protein	Q8NFP4	MAM domain-containing glycosylphosphatidylinositol anchor protein 1 OS=Homo sapiens OX=9606 GN=MDGA1 PE=1 SV=1	0	46.494	13	11	11	18	11	955	105.7	8.34	55.96	11	1.101	1.026	1.06	0.352	0.423	1.033	0.232	0.822	0.209	0.149	0.261	0.254	0.525	0.402	0.049	0.064	0.094	0.503	0.999636	0.936715	0.0219035	2.82753e-05	0.842038	3.56382e-13	0.251705	0.00703481	4.36297e-06	0.0218987	1e-17	0.000873904	0.00595034	6.24123e-11	4.86725e-10
FALSE	High	Master Protein	Q92753	Nuclear receptor ROR-beta OS=Homo sapiens OX=9606 GN=RORB PE=1 SV=3	0.001	5.368	5	2	2	2	2	470	53.2	7.65	3.86	2	0.681	0.439	0.371	0.401	0.835	0.609	0.623	0.571	0.445	0.536	0.439	0.881	0.769	0.3	0.678	0.583	0.468	0.0404188	0.00281537	0.00658981	0.105398	0.441333	0.0297073	0.057019	0.0274057	0.264732	0.294542	0.250678	0.473067	0.232949	0.00599152	0.311081	0.166634
FALSE	High	Master Protein	P14317	Hematopoietic lineage cell-specific protein OS=Homo sapiens OX=9606 GN=HCLS1 PE=1 SV=3	0.001	5.569	7	2	2	2	2	486	54	4.81	4.37	2	1.22	3.017	1.845	2.269	1.715	0.853	1.791	2.644	6.52	8.317	8.419	2.036	1.455	3.489	2.449	2.668	2.115	0.4118	0.000345469	0.0914668	0.188378	0.285829	0.622285	0.0344903	0.00213522	0.00190766	0.000348648	0.00136389	0.0168275	0.200749	0.00610821	0.237948	0.141406
FALSE	High	Master Protein	Q15746	Myosin light chain kinase, smooth muscle OS=Homo sapiens OX=9606 GN=MYLK PE=1 SV=4	0	55.549	9	17	17	23	16	1914	210.6	6.15	57.67	17	0.943	1.011	1.001	1.752	3.457	1.064	0.775	1.067	11.462	8.812	13.369	1.424	1.124	2.531	1.719	1.701	1.329	0.675703	0.951116	0.895805	0.294599	6.42653e-08	0.724371	0.306564	0.86919	2.03193e-06	1.26924e-07	7.58322e-08	0.11216	0.501916	0.00611773	0.377446	0.305729
FALSE	High	Master Protein	Q9UNH6	Sorting nexin-7 OS=Homo sapiens OX=9606 GN=SNX7 PE=1 SV=1	0	22.248	17	6	6	8	6	387	45.3	5.11	23.89	6	0.805	0.725	0.742	0.346	0.927	0.759	0.831	0.678	0.473	0.685	0.47	0.831	0.848	0.402	0.372	0.226	0.36	0.104525	0.133493	0.311564	0.0410108	0.756937	0.0795405	0.406625	0.0241155	0.314775	0.568654	0.311504	0.222369	0.368065	0.00619038	0.0180075	0.000327314
FALSE	High	Master Protein	O14525	Astrotactin-1 OS=Homo sapiens OX=9606 GN=ASTN1 PE=1 SV=3	0	54.103	14	12	12	18	12	1302	144.8	5.24	62.31	12	0.833	0.869	1.191	2.574	2.173	0.999	0.968	1.245	0.545	0.615	0.493	1.502	1.517	2.278	1.458	1.466	1.299	0.114899	0.415721	0.581164	0.0227221	0.000116341	0.970196	0.972939	0.206619	0.397473	0.390118	0.272821	0.0183976	0.013703	0.00622259	0.433138	0.438504
FALSE	High	Master Protein	Q99574	Neuroserpin OS=Homo sapiens OX=9606 GN=SERPINI1 PE=1 SV=1	0	40.72	31	10	10	15	10	410	46.4	4.91	43.28	10	1.596	1.318	1.555	2.136	1.594	1.637	1.607	1.435	0.629	0.611	0.372	0.599	2.135	2.351	0.619	0.892	0.332	0.000207382	0.211476	0.0917441	0.10512	0.0321896	0.00155779	0.0123644	0.0377975	0.58061	0.390551	0.143049	0.000610631	8.53968e-06	0.00633815	0.201577	0.6636
FALSE	High	Master Protein	Q9P2G3	Kelch-like protein 14 OS=Homo sapiens OX=9606 GN=KLHL14 PE=1 SV=2	0	45.153	18	10	10	19	10	628	70.7	6.68	50.83	10	0.731	0.492	0.672	0.197	0.389	0.792	0.329	0.71	0.138	0.106	0.195	0.22	0.596	0.42	0.024	0.054	0.048	0.00248119	0.000113682	0.0366353	0.000207392	8.91654e-07	0.0811756	2.14634e-09	0.0429308	0.000574605	2.65267e-06	0.00547021	1e-17	0.00164977	0.00634638	1e-17	1.45372e-10
FALSE	High	Master Protein	Q5JTJ3	Cytochrome c oxidase assembly factor 6 homolog OS=Homo sapiens OX=9606 GN=COA6 PE=1 SV=1	0	14.13	13	2	2	5	2	125	14.1	8.25	13.95	2	1.101	1.32	1.281	1.744	1.922	1.117	1.161	1.209	1.719	1.635	1.687	1.2	1.268	2.335	1.622	1.527	1.099	0.451406	0.184312	0.386543	0.316624	0.0173829	0.510494	0.36893	0.452529	0.273193	0.276671	0.277383	0.510596	0.180322	0.006423	0.470037	0.495045
FALSE	High	Master Protein	Q8TD22	Sideroflexin-5 OS=Homo sapiens OX=9606 GN=SFXN5 PE=1 SV=1	0	23.596	26	8	8	14	8	340	37.1	9.33	35.39	8	1.168	1.38	1.326	2.61	1.858	1.309	1.22	1.472	1.153	0.815	0.804	1.651	1.112	2.323	2.209	1.466	1.545	0.215185	0.144279	0.342556	0.0406375	0.00396512	0.0779385	0.221087	0.0246365	0.588226	0.814968	0.904004	0.00616983	0.488201	0.00644187	0.0863122	0.452712
FALSE	High	Master Protein	Q13641	Trophoblast glycoprotein OS=Homo sapiens OX=9606 GN=TPBG PE=1 SV=1	0.002	4.58	5	2	2	2	2	420	46	6.83	5	2	0.868	0.716	0.823	3.305	2.568	1.286	0.336	0.697	11.647	10.769	10.104	0.79	1.079	2.956	3.038	2.556	1.54	0.433422	0.24201	0.692424	0.0203296	0.00280486	0.256707	9.71164e-05	0.141058	3.48051e-05	6.94428e-07	2.75968e-05	0.295502	0.726552	0.00675016	0.0460316	0.0896769
FALSE	High	Master Protein	Q9P2B2	Prostaglandin F2 receptor negative regulator OS=Homo sapiens OX=9606 GN=PTGFRN PE=1 SV=2	0	75.933	21	18	18	36	18	879	98.5	6.61	111.51	18	1.147	1.059	1.192	3.836	1.428	1.206	1.475	1.251	0.938	1.186	0.798	1.712	1.446	2.14	1.108	1.247	0.553	0.298928	0.842929	0.553621	0.00016918	0.0375407	0.190074	0.0219252	0.161336	0.860406	0.504318	0.922525	0.000514294	0.0287768	0.00678873	0.839096	0.669597
FALSE	High	Master Protein	P01034	Cystatin-C OS=Homo sapiens OX=9606 GN=CST3 PE=1 SV=1	0	26.386	37	6	6	14	6	146	15.8	8.75	49.64	6	1.248	0.843	1.041	2.897	1.85	1.231	1.322	1.225	0.903	1.009	0.816	1.026	1.727	2.351	0.762	0.971	0.502	0.0869967	0.401115	0.889082	0.0162801	0.0024541	0.173853	0.0900096	0.244526	0.920186	0.836561	0.944148	0.985018	0.000829572	0.00681932	0.440055	0.853796
FALSE	High	Master Protein	Q86UU0	B-cell CLL/lymphoma 9-like protein OS=Homo sapiens OX=9606 GN=BCL9L PE=1 SV=1	0	64.469	15	15	15	22	14	1499	157	8.63	71.7	15	0.846	0.705	0.588	0.321	0.693	0.768	0.704	0.736	0.58	0.637	0.582	1.062	0.735	0.418	0.689	0.731	0.854	0.139866	0.0551555	0.0252018	0.0129371	0.0811982	0.0870834	0.0888064	0.0658755	0.483855	0.424618	0.449564	0.841605	0.117564	0.00684447	0.374495	0.435558
FALSE	High	Master Protein	P55327	Tumor protein D52 OS=Homo sapiens OX=9606 GN=TPD52 PE=1 SV=2	0	51.246	43	8	8	16	8	224	24.3	4.83	57.52	8	1.047	1.311	1.833	4.407	1.919	1.007	1.032	0.786	1.062	0.857	1.115	0.962	1.065	2.271	1.087	0.966	0.762	0.772007	0.256501	0.020044	0.00035798	0.000955968	0.985038	0.783489	0.166583	0.648943	0.890003	0.577294	0.663587	0.626939	0.0069181	0.911647	0.854559
FALSE	High	Master Protein	Q92791	Endoplasmic reticulum protein SC65 OS=Homo sapiens OX=9606 GN=P3H4 PE=1 SV=1	0	8.094	7	3	3	3	3	437	50.3	4.77	7.3	3	2.98	1.283	2.32	4.335	7.702	3.289	2.026	6.531	100	90.982	83.278	2.114	4.054	3.98	3.164	9.773	5.828	0.0017404	0.565594	0.0540171	0.0237624	3.18335e-05	0.00228302	0.0728661	1.27115e-06	1e-17	1e-17	8.88178e-16	0.102537	3.22753e-05	0.0070121	0.0876541	0.00121593
FALSE	High	Master Protein	P35716	Transcription factor SOX-11 OS=Homo sapiens OX=9606 GN=SOX11 PE=1 SV=2	0	56.076	37	10	10	24	9	441	46.7	5.05	85.82	10	0.868	0.709	0.467	0.147	0.48	0.651	0.759	1.01	0.769	0.875	0.721	1.134	0.728	0.399	1.496	1.763	1.926	0.185769	0.0786809	0.00133613	6.09726e-05	0.000260224	0.00304726	0.183826	0.926481	0.888274	0.972493	0.793149	0.502185	0.102018	0.0070593	0.440533	0.235078
FALSE	High	Master Protein	Q6UXZ4	Netrin receptor UNC5D OS=Homo sapiens OX=9606 GN=UNC5D PE=1 SV=1	0	24.644	10	6	6	8	6	953	105.8	6.06	33.69	6	1.103	1.077	1.313	0.26	0.36	1.245	0.727	1.566	0.256	0.215	0.242	0.651	1.341	0.361	0.161	0.137	0.233	0.416012	0.762256	0.319274	0.0113749	0.000369069	0.199668	0.181958	0.0334232	0.0266721	0.00141637	0.0209458	0.0213894	0.104548	0.00708616	0.00037785	3.03577e-06
FALSE	High	Master Protein	Q96QZ7	Membrane-associated guanylate kinase, WW and PDZ domain-containing protein 1 OS=Homo sapiens OX=9606 GN=MAGI1 PE=1 SV=3	0	84.697	21	24	24	32	24	1491	164.5	7.58	115.1	24	1.149	1.355	1.097	3.039	1.575	1.316	1.509	1.576	1.199	1.327	1.056	1.193	1.238	2.211	2.17	2.058	2.83	0.290717	0.197764	0.776123	0.00705221	0.0270224	0.0773026	0.030205	0.00903048	0.469089	0.321352	0.705015	0.380677	0.171202	0.00710229	0.101986	0.121207
FALSE	High	Master Protein	Q6IQ19	Centriole, cilia and spindle-associated protein OS=Homo sapiens OX=9606 GN=CCSAP PE=1 SV=2	0	16.771	17	3	3	7	3	270	30.2	7.84	22.77	3	0.727	0.626	0.564	0.217	1.119	0.762	0.96	0.691	0.329	0.48	0.395	1.184	1.075	0.397	0.62	0.663	0.645	0.0149429	0.0477605	0.0335061	0.00434684	0.663251	0.0915185	0.967984	0.024834	0.105685	0.16077	0.167363	0.43226	0.606671	0.00712556	0.190438	0.270598
FALSE	High	Master Protein	P42658-2	Isoform DPPX-S of Dipeptidyl aminopeptidase-like protein 6 OS=Homo sapiens OX=9606 GN=DPP6	0	78.373	23	18	18	36	2	803	91.3	6.33	100.65	18	1.255	1.374	1.398	1.234	2.055	1.002	1.013	0.764	0.183	0.283	0.239	0.519	0.977	2.377	1.063	0.68	0.216	0.0925639	0.17453	0.248763	0.714584	0.0124905	0.97681	0.78743	0.137274	0.00200174	0.00636143	0.01183	0.00060972	0.900813	0.00715626	0.943997	0.267957
FALSE	High	Master Protein	A8MW92-2	Isoform 2 of PHD finger protein 20-like protein 1 OS=Homo sapiens OX=9606 GN=PHF20L1	0	54.689	51	15	15	26	14	285	32.8	8.88	69.15	15	0.756	0.606	0.523	0.18	0.764	0.713	0.792	0.705	0.535	0.734	0.523	1.173	0.764	0.43	0.543	0.699	0.778	0.00838861	0.00735182	0.00181238	1.79971e-05	0.166205	0.0101116	0.18117	0.0253742	0.390367	0.724915	0.363304	0.298476	0.0771215	0.00716939	0.204705	0.411505
FALSE	High	Master Protein	Q8TAG5	V-set and transmembrane domain-containing protein 2A OS=Homo sapiens OX=9606 GN=VSTM2A PE=1 SV=3	0	18.472	25	4	4	7	4	236	25.8	8.27	27.4	4	1.325	0.882	0.891	2.856	1.925	1.235	1.071	1.101	0.586	0.584	0.507	0.665	1.543	2.546	1.757	1.706	0.539	0.0368239	0.62281	0.764404	0.0578989	0.028225	0.205711	0.579169	0.736118	0.395159	0.256675	0.256417	0.014746	0.013273	0.00738374	0.328182	0.29889
FALSE	High	Master Protein	Q96AQ6	Pre-B-cell leukemia transcription factor-interacting protein 1 OS=Homo sapiens OX=9606 GN=PBXIP1 PE=1 SV=1	0	46.963	22	12	12	16	12	731	80.6	5.33	51.71	12	1.27	2.292	1.574	2.686	1.899	1.748	2.114	3.01	3.234	2.725	2.709	1.954	1.842	2.549	3.39	2.719	4.339	0.0812881	9.26681e-05	0.112537	0.0621821	0.0246039	0.000917636	0.000171486	1.18682e-09	0.0274884	0.0351132	0.0637807	0.000924502	0.000743957	0.00738529	0.0161011	0.0530317
FALSE	High	Master Protein	Q8IVF5	Rho guanine nucleotide exchange factor TIAM2 OS=Homo sapiens OX=9606 GN=TIAM2 PE=2 SV=4	0	31.423	8	9	9	11	8	1701	190	7.21	40.72	9	0.904	1.518	0.806	2.01	1.324	0.964	0.934	1.586	1.051	0.989	0.777	1.127	1.017	2.454	2.253	3.38	4.407	0.417502	0.0703486	0.472921	0.177379	0.369322	0.827152	0.858444	0.00804172	0.838203	0.996321	0.709445	0.730394	0.900144	0.0075453	0.121425	0.00779268
FALSE	High	Master Protein	P62328	Thymosin beta-4 OS=Homo sapiens OX=9606 GN=TMSB4X PE=1 SV=2	0	28.577	45	6	6	95	3	44	5.1	5.06	261.54	6	1.073	1.178	1.106	5.472	0.611	17.75	1.461	1.458	0.737	0.824	0.858	1.399	1.606	2.517	0.5	1.262	2.334	0.604315	0.461257	0.641443	0.00101694	0.0578129	1e-17	0.0381416	0.0911919	0.652991	0.677909	0.894519	0.121399	0.00917642	0.00761681	0.0992582	0.726262
FALSE	High	Master Protein	P19021	Peptidyl-glycine alpha-amidating monooxygenase OS=Homo sapiens OX=9606 GN=PAM PE=1 SV=2	0	28.223	11	9	9	9	9	973	108.3	6.42	29.24	9	1.384	1.217	0.965	3.932	1.638	1.315	1.336	1.458	1.384	1.377	1.288	1.097	1.438	2.515	3.136	2.841	1.588	0.0177619	0.402475	0.981419	0.00911482	0.0839753	0.102817	0.101591	0.0822661	0.502795	0.413012	0.578589	0.818576	0.0354309	0.00768084	0.0295627	0.0427805
FALSE	High	Master Protein	P28827	Receptor-type tyrosine-protein phosphatase mu OS=Homo sapiens OX=9606 GN=PTPRM PE=1 SV=2	0	37.531	9	12	12	18	11	1452	163.6	6.65	53.67	12	1.459	0.902	0.913	1.101	2.24	1.676	1.291	1.509	3.243	3.159	2.558	1.166	1.356	2.688	2.45	2.984	1.509	0.00984221	0.784148	0.965776	0.803226	0.00550793	0.00367356	0.131508	0.0824227	0.0253369	0.00875707	0.0986084	0.52638	0.114135	0.00777714	0.162788	0.0381229
FALSE	High	Master Protein	P50993	Sodium/potassium-transporting ATPase subunit alpha-2 OS=Homo sapiens OX=9606 GN=ATP1A2 PE=1 SV=1	0	241.183	46	42	42	218	27	1020	112.2	5.66	818.74	42	1.175	1.326	1.353	2.2	2.265	1.226	1.324	1.414	5.892	4.666	5.763	1.429	1.253	2.075	2.142	1.693	1.69	0.159823	0.178685	0.263468	0.0396083	1.34727e-07	0.126447	0.0948206	0.00853303	0.00181909	0.000664347	0.000909384	0.00807844	0.108032	0.0079606	0.086843	0.210374
FALSE	High	Master Protein	Q96LZ7	Regulator of microtubule dynamics protein 2 OS=Homo sapiens OX=9606 GN=RMDN2 PE=1 SV=2	0.005	3.26	6	2	2	2	2	410	47.4	6.54	2.38	2	1.753	1.181	1.573	2.569	3.226	0.899	2.293	2.072	10.824	9.286	8.029	1.178	1.77	3.459	2.049	2.546	0.878	0.0239814	0.65104	0.221644	0.11791	0.00311889	0.748235	0.00227845	0.0332588	0.000347913	0.000225143	0.000946864	0.724709	0.0448982	0.00800325	0.364171	0.19229
FALSE	High	Master Protein	P17174	Aspartate aminotransferase, cytoplasmic OS=Homo sapiens OX=9606 GN=GOT1 PE=1 SV=3	0	90.005	49	18	18	39	18	413	46.2	7.01	114.35	18	1.069	1.164	1.363	2.206	1.562	1.184	1.011	1.078	0.684	0.634	0.672	0.869	1.188	2.06	1.142	1.114	0.835	0.59044	0.489846	0.254441	0.0342552	0.00197289	0.216504	0.912344	0.559888	0.702838	0.473651	0.682947	0.271768	0.201983	0.00854755	0.796478	0.819072
FALSE	High	Master Protein	P52566	Rho GDP-dissociation inhibitor 2 OS=Homo sapiens OX=9606 GN=ARHGDIB PE=1 SV=3	0	20.184	34	5	5	7	5	201	23	5.21	25.03	5	0.961	1.281	1.076	2.133	1.025	1.144	0.917	1.527	2.115	1.867	2.402	0.653	1.03	2.401	1.105	1.354	0.812	0.775557	0.273755	0.762947	0.133231	0.939524	0.399493	0.792245	0.0143522	0.184716	0.176493	0.0902151	0.0137095	0.818905	0.00855481	0.952129	0.659908
FALSE	High	Master Protein	P20930	Filaggrin OS=Homo sapiens OX=9606 GN=FLG PE=1 SV=3	0	23.317	7	8	8	8	8	4061	434.9	9.25	23.53	8	0.691	0.788	0.904	0.284	1.099	0.618	0.545	0.469	0.904	2.182	0.587	0.441	0.528	2.548	1.154	1.546	2.004	0.0311282	0.41154	0.885753	0.0319282	0.818685	0.0145725	0.0120295	0.00159629	0.889209	0.0756037	0.381917	9.8722e-05	0.00425247	0.00862082	0.948754	0.483532
FALSE	High	Master Protein	Q9P121	Neurotrimin OS=Homo sapiens OX=9606 GN=NTM PE=1 SV=1	0	41.198	27	9	9	34	5	344	37.9	7.81	93.9	9	1.118	0.98	1.32	1.586	1.115	1.249	1.432	1.143	0.276	0.333	0.275	1.161	1.359	2.099	0.431	0.445	0.284	0.408492	0.861573	0.340645	0.200357	0.494318	0.124858	0.0371685	0.411257	0.0319277	0.0180789	0.0204727	0.46377	0.0668845	0.00863836	0.0573054	0.047636
FALSE	High	Master Protein	P22303	Acetylcholinesterase OS=Homo sapiens OX=9606 GN=ACHE PE=1 SV=1	0	10.811	8	4	4	6	4	614	67.8	6.29	19.19	4	0.822	0.749	0.939	6.845	2.409	1.33	1.263	0.834	0.557	0.557	0.374	0.594	1.121	2.844	1.864	1.718	1.027	0.301218	0.281336	0.996519	0.000321039	0.00601083	0.189843	0.235999	0.432958	0.435729	0.326749	0.219708	0.0376495	0.597144	0.00864656	0.343684	0.435935
FALSE	High	Master Protein	Q03393	6-pyruvoyl tetrahydrobiopterin synthase OS=Homo sapiens OX=9606 GN=PTS PE=1 SV=1	0	11.078	24	4	4	5	4	145	16.4	6.68	12.15	4	1.538	1.592	1.644	5.105	1.817	1.439	1.266	1.382	1.314	1.383	1.243	1.177	1.195	2.775	2.751	2.39	3.341	0.011508	0.0712544	0.111853	0.0024982	0.0692274	0.081466	0.171133	0.25425	0.650437	0.559183	0.663508	0.658671	0.36858	0.00870426	0.0905488	0.127481
FALSE	High	Master Protein	Q8WWQ0	PH-interacting protein OS=Homo sapiens OX=9606 GN=PHIP PE=1 SV=2	0	84.822	16	25	25	37	25	1821	206.6	8.85	117.07	25	0.933	0.952	0.648	0.399	0.658	0.921	1.062	1.159	1.042	1.048	1.056	1.244	0.89	0.411	1.841	1.837	2.066	0.452816	0.725562	0.0788911	0.0404175	0.038419	0.557905	0.66541	0.310013	0.676134	0.697192	0.701835	0.180578	0.535487	0.00873394	0.238394	0.20441
FALSE	High	Master Protein	Q92932	Receptor-type tyrosine-protein phosphatase N2 OS=Homo sapiens OX=9606 GN=PTPRN2 PE=1 SV=2	0	23.313	9	7	7	9	7	1015	111.2	5.83	27.7	7	1.12	1.311	1.442	3.421	1.98	1.262	1.38	1.228	0.701	0.746	0.629	1.131	1.4	2.583	2.402	2.103	1.24	0.405286	0.23156	0.200273	0.0172634	0.0177292	0.192102	0.0808311	0.367419	0.578597	0.589277	0.523299	0.681989	0.0603413	0.00877854	0.130177	0.166343
FALSE	High	Master Protein	Q14781	Chromobox protein homolog 2 OS=Homo sapiens OX=9606 GN=CBX2 PE=1 SV=2	0	12.103	11	5	5	6	5	532	56	10.01	15.51	5	1.104	1.024	0.339	0.143	0.359	1.087	1.044	1.509	1.563	1.234	1.26	1.462	0.937	0.345	6.442	5.723	5.674	0.475454	0.829617	0.00222812	0.000600492	0.000393727	0.63897	0.620482	0.0810735	0.381981	0.664133	0.528084	0.098075	0.888766	0.00888179	0.000250847	0.000142882
FALSE	High	Master Protein	Q14642	Inositol polyphosphate-5-phosphatase A OS=Homo sapiens OX=9606 GN=INPP5A PE=1 SV=1	0	46.765	30	11	11	20	11	412	47.8	7.03	66.54	11	1.078	1.058	1.228	2.945	1.623	1.064	1.006	1.006	1.456	1.323	1.473	1.057	1.08	2.119	0.826	0.866	0.593	0.583434	0.901064	0.518939	0.00574006	0.0194314	0.722257	0.919702	0.969006	0.360225	0.369253	0.328828	0.84301	0.595451	0.00889847	0.575566	0.659119
FALSE	High	Master Protein	Q9ULB5	Cadherin-7 OS=Homo sapiens OX=9606 GN=CDH7 PE=2 SV=2	0	23.519	10	7	7	10	5	785	87	4.81	24.92	7	0.985	0.904	1.127	5.548	1.653	1.359	0.741	1.195	0.712	0.573	0.873	0.783	1.453	2.521	1.062	1.115	0.692	0.997195	0.7169	0.620172	0.00112489	0.0643902	0.0660404	0.221688	0.451387	0.617614	0.280971	0.917442	0.11139	0.0377212	0.00896902	0.849517	0.977317
FALSE	High	Master Protein	Q9NZQ0	DnaJ homolog subfamily C member 27 OS=Homo sapiens OX=9606 GN=DNAJC27 PE=1 SV=1	0	9.271	15	3	3	3	3	273	30.8	8.46	9.81	3	1.038	1.085	1.286	2.3	2.271	1.103	1.136	1.168	0.313	0.694	0.438	1.005	1.396	2.848	1.438	1.703	0.765	0.856189	0.802324	0.352079	0.145636	0.0164844	0.672682	0.569926	0.715407	0.0928932	0.522556	0.270323	0.845425	0.151076	0.00902688	0.792622	0.479333
FALSE	High	Master Protein	P0CG40	Transcription factor Sp9 OS=Homo sapiens OX=9606 GN=SP9 PE=3 SV=1	0.001	5.752	7	3	3	3	2	484	48.9	8.76	2.14	3	0.711	1.691	0.313	0.227	1.688	0.763	0.6	1.758	1.642	1.222	0.995	0.883	0.519	2.813	8.972	10.628	12.491	0.0783247	0.041769	0.00116743	0.00705294	0.116401	0.225556	0.0509137	0.0257628	0.403824	0.715245	0.944018	0.498943	0.00384151	0.00902854	2.59913e-05	5.90044e-08
FALSE	High	Master Protein	Q9BX66-12	Isoform 12 of Sorbin and SH3 domain-containing protein 1 OS=Homo sapiens OX=9606 GN=SORBS1	0	210.559	41	46	46	89	16	1294	143.7	8.6	280.34	46	0.887	0.716	0.797	0.292	0.589	0.834	0.798	0.708	0.228	0.338	0.303	0.808	0.779	0.453	0.195	0.212	0.148	0.178822	0.035327	0.142933	0.00285812	0.00173605	0.160031	0.153675	0.00831183	0.0122347	0.0253086	0.0467027	0.0912825	0.110891	0.0091456	0.00108009	0.000537116
FALSE	High	Master Protein	Q15049	Membrane protein MLC1 OS=Homo sapiens OX=9606 GN=MLC1 PE=1 SV=5	0	15.912	16	4	4	5	4	377	41.1	7.49	21.13	4	1.103	1.403	1.535	2.438	2.84	1.169	1.205	1.47	1.917	2.016	1.055	1.405	1.265	2.795	3.181	2.569	1.899	0.500626	0.1411	0.14111	0.113016	0.000291493	0.450029	0.251552	0.117686	0.205019	0.105514	0.868896	0.169056	0.218716	0.00918489	0.0659766	0.0806173
FALSE	High	Master Protein	G9CGD6	CNK3/IPCEF1 fusion protein OS=Homo sapiens OX=9606 GN=CNK3/IPCEF1 PE=1 SV=1	0.001	5.089	2	2	2	2	2	899	100.3	8.32	5.27	2	1.295	1.489	2.108	1.698	2.686	1.664	3.759	1.884	0.994	1.905	0.72	1.778	3.87	3.03	1.41	1.857	0.863	0.222837	0.200518	0.0158837	0.369981	0.00522561	0.0333513	2.15618e-08	0.0488634	0.979133	0.26424	0.715701	0.0495598	8.49217e-10	0.00929878	0.774378	0.369047
FALSE	High	Master Protein	Q96C19	EF-hand domain-containing protein D2 OS=Homo sapiens OX=9606 GN=EFHD2 PE=1 SV=1	0	43.462	40	10	10	18	8	240	26.7	5.2	52.62	10	1.181	1.145	1.098	2.173	1.986	1.276	1.394	1.214	1.46	1.283	1.347	1.735	1.344	2.235	1.769	1.743	2.447	0.199148	0.60778	0.769102	0.0755484	0.000799721	0.131905	0.0820554	0.267503	0.277839	0.407355	0.343802	0.000324485	0.0672994	0.00935562	0.241582	0.244298
FALSE	High	Master Protein	Q9H6W3	Ribosomal oxygenase 1 OS=Homo sapiens OX=9606 GN=RIOX1 PE=1 SV=2	0	40.252	28	13	13	16	13	641	71	6.46	52.64	13	0.812	0.643	0.561	0.397	0.768	0.706	0.718	0.639	0.483	0.576	0.558	1.028	0.704	0.421	0.786	0.767	0.686	0.0773463	0.0161355	0.0130775	0.0399595	0.209853	0.0215073	0.127958	0.0134621	0.303393	0.32651	0.461307	0.980053	0.0713949	0.00936564	0.563011	0.540087
FALSE	High	Master Protein	Q6ZN04	RNA-binding protein MEX3B OS=Homo sapiens OX=9606 GN=MEX3B PE=1 SV=1	0	16.09	11	5	5	6	3	569	58.8	6.9	20.41	5	0.818	0.717	0.607	0.549	0.622	0.791	0.728	0.718	0.463	0.64	0.552	0.992	0.724	0.361	0.667	0.684	1.043	0.215348	0.17968	0.15495	0.250111	0.0871351	0.231276	0.238464	0.127366	0.192823	0.392099	0.363951	0.782205	0.133899	0.00942852	0.370822	0.296895
FALSE	High	Master Protein	Q9UJ68	Mitochondrial peptide methionine sulfoxide reductase OS=Homo sapiens OX=9606 GN=MSRA PE=1 SV=1	0	31.606	38	8	8	14	8	235	26.1	8.09	45.5	8	1.226	1.313	1.557	1.207	1.021	1.115	1.447	1.015	1.051	1.225	0.994	1.237	1.349	2.219	0.98	0.903	0.711	0.110552	0.247847	0.103664	0.614124	0.888367	0.491045	0.0534276	0.929157	0.720046	0.484743	0.770151	0.26728	0.0610918	0.00961846	0.869627	0.772985
FALSE	High	Master Protein	Q8WTS6	Histone-lysine N-methyltransferase SETD7 OS=Homo sapiens OX=9606 GN=SETD7 PE=1 SV=1	0	24.66	19	5	5	9	5	366	40.7	4.63	30.35	5	1.172	1.022	0.732	0.251	0.492	1.236	1.091	1.564	0.709	0.771	0.771	1.221	1.141	0.404	0.251	0.293	0.306	0.213972	0.918341	0.257909	0.00513119	0.00875226	0.169803	0.52244	0.00949548	0.683175	0.69733	0.809341	0.325986	0.442411	0.00963936	0.00172678	0.00324804
FALSE	High	Master Protein	P43004	Excitatory amino acid transporter 2 OS=Homo sapiens OX=9606 GN=SLC1A2 PE=1 SV=2	0	24.083	10	7	7	12	7	574	62.1	6.54	38.73	7	1.416	1.453	1.738	1.188	2.191	1.526	1.578	1.38	0.633	0.772	0.411	1.721	1.666	2.223	0.908	0.639	0.311	0.00517046	0.0909437	0.0379145	0.673758	0.000129169	0.00488221	0.0123638	0.0608447	0.52969	0.688952	0.17615	0.00142428	0.0027702	0.00967548	0.764303	0.31159
FALSE	High	Master Protein	Q8NE62	Choline dehydrogenase, mitochondrial OS=Homo sapiens OX=9606 GN=CHDH PE=1 SV=2	0	13.732	10	5	5	6	5	594	65.3	8.28	19.66	5	1.111	1.614	1.753	2.998	2.309	1.069	1.271	1.322	1.983	1.409	1.564	1.85	1.317	2.829	3.28	2.223	2.834	0.528554	0.0751004	0.0747663	0.0393711	0.0071337	0.765438	0.219964	0.386082	0.257771	0.547144	0.417386	0.0180678	0.207242	0.00977103	0.0365522	0.176738
FALSE	High	Master Protein	Q9HAT8	E3 ubiquitin-protein ligase pellino homolog 2 OS=Homo sapiens OX=9606 GN=PELI2 PE=1 SV=1	0.001	5.561	6	3	3	4	3	420	46.4	7.33	8.24	3	0.967	0.759	0.649	0.298	0.704	0.852	0.854	0.871	0.539	0.618	0.524	1.014	0.795	0.389	0.667	0.676	1.028	0.809724	0.220085	0.187568	0.0195142	0.148093	0.316216	0.548663	0.379877	0.360461	0.3589	0.324913	0.889165	0.209246	0.00981493	0.284292	0.268622
FALSE	High	Master Protein	P13645	Keratin, type I cytoskeletal 10 OS=Homo sapiens OX=9606 GN=KRT10 PE=1 SV=6	0	141.337	47	28	28	56	21	584	58.8	5.21	195.83	28	0.542	0.664	0.422	0.414	1.293	0.897	0.544	0.27	0.445	1.607	0.495	0.5	0.557	2.031	1.716	1.904	2.243	4.01718e-07	0.0270037	9.32185e-05	0.030822	0.0595837	0.411972	0.00089938	1e-17	0.230227	0.142038	0.33275	3.31514e-06	0.000389854	0.00987323	0.24658	0.125671
FALSE	High	Master Protein	Q14114	Low-density lipoprotein receptor-related protein 8 OS=Homo sapiens OX=9606 GN=LRP8 PE=1 SV=4	0	39.795	16	12	12	18	3	963	105.6	5.05	51.26	12	1.351	1.347	1.099	0.846	0.304	1.326	1.545	1.728	0.187	0.285	0.217	2.364	1.14	0.401	0.235	0.279	0.388	0.0100099	0.190691	0.710711	0.669684	2.09484e-06	0.0664932	0.0134977	0.00148323	0.00680022	0.0185132	0.0121893	3.43093e-07	0.418899	0.00994872	0.000738524	0.00191002
FALSE	High	Master Protein	Q86U90	Threonylcarbamoyl-AMP synthase OS=Homo sapiens OX=9606 GN=YRDC PE=1 SV=1	0.001	5.801	10	2	2	2	2	279	29.3	8.57	5.63	2	1.034	0.986	1.452	1.267	0.841	1.034	1.035	1.1	0.836	1.041	0.836	1.198	1.765	2.67	1.003	1.003	0.978	0.732627	0.973241	0.177777	0.596605	0.467396	0.847719	0.649488	0.746115	0.819503	0.95416	0.820919	0.503964	0.00486786	0.00997135	0.867868	0.849763
FALSE	High	Master Protein	P29590	Protein PML OS=Homo sapiens OX=9606 GN=PML PE=1 SV=3	0	38.884	21	16	16	21	16	882	97.5	6.21	57.83	16	0.876	0.846	0.654	0.687	0.775	0.877	0.892	3.998	2.714	2.474	2.543	1.662	1.333	0.402	0.884	0.894	1.846	0.310393	0.499282	0.17734	0.498907	0.333913	0.413101	0.716781	6.66134e-16	0.0203615	0.016863	0.0292011	0.00536917	0.0840055	0.01006	0.67573	0.741092
FALSE	High	Master Protein	P20591	Interferon-induced GTP-binding protein Mx1 OS=Homo sapiens OX=9606 GN=MX1 PE=1 SV=4	0	19.059	15	5	5	7	4	662	75.5	5.83	20.66	5	0.877	2.159	1.208	1.609	2.282	0.964	0.903	1.384	7.855	5.947	8.617	1.363	1.207	2.994	2.431	2.299	1.839	0.63137	0.0153475	0.446873	0.423542	0.0310166	0.843843	0.807823	0.34924	7.8153e-05	0.00276029	3.2919e-05	0.348255	0.443557	0.0100649	0.250682	0.194325
FALSE	High	Master Protein	Q02246	Contactin-2 OS=Homo sapiens OX=9606 GN=CNTN2 PE=1 SV=1	0	80.759	24	16	16	29	16	1040	113.3	7.96	103.8	16	1.372	1.138	1.25	1.396	1.036	1.666	1.625	1.492	0.193	0.243	0.217	1.093	1.61	2.028	0.499	0.522	0.267	0.0125775	0.605123	0.473042	0.363221	0.718743	0.000293473	0.00769663	0.00829779	0.00437328	0.00231981	0.0110765	0.654147	0.00233793	0.0100722	0.0986273	0.131446
FALSE	High	Master Protein	O94888	UBX domain-containing protein 7 OS=Homo sapiens OX=9606 GN=UBXN7 PE=1 SV=2	0	63.466	32	15	15	25	14	489	54.8	5.16	83.15	15	0.847	0.759	0.613	0.346	0.735	0.796	0.802	0.853	0.679	0.879	0.637	1.006	0.841	0.418	0.928	0.991	1.17	0.132774	0.176244	0.0530607	0.0196892	0.122124	0.103705	0.29977	0.345717	0.691562	0.97151	0.606936	0.939777	0.380852	0.0100786	0.862068	0.953864
FALSE	High	Master Protein	P43007	Neutral amino acid transporter A OS=Homo sapiens OX=9606 GN=SLC1A4 PE=1 SV=1	0	34.015	19	7	7	11	7	532	55.7	6.25	41.39	7	0.984	0.891	1.085	2.866	2.613	0.982	1.11	0.943	0.795	0.939	0.763	1.014	1.229	2.235	1.328	1.249	0.896	0.871019	0.546961	0.807719	0.014611	5.25184e-06	0.936937	0.493557	0.741223	0.863878	0.979982	0.794848	0.908609	0.178439	0.0101261	0.574572	0.678992
FALSE	High	Master Protein	P11229	Muscarinic acetylcholine receptor M1 OS=Homo sapiens OX=9606 GN=CHRM1 PE=1 SV=2	0	17.198	11	4	4	6	4	460	51.4	9.32	21.78	4	0.796	0.73	0.72	0.11	2.565	0.742	0.763	0.502	0.428	0.489	0.503	0.467	0.697	2.374	0.979	1.33	0.273	0.101372	0.192262	0.330923	5.3048e-05	0.000519226	0.0679684	0.262717	0.000743848	0.135947	0.0784738	0.250211	1.5296e-05	0.063276	0.0106003	0.796384	0.647993
FALSE	High	Master Protein	P0C7M8	C-type lectin domain family 2 member L OS=Homo sapiens OX=9606 GN=CLEC2L PE=3 SV=1	0.001	5.179	9	2	2	2	2	214	23.9	7.2	5.11	2	1.234	0.87	1.235	3.329	1.343	1.017	0.619	0.828	0.94	0.467	0.559	0.605	0.824	2.928	1.348	1.265	0.706	0.291777	0.672143	0.42651	0.0366383	0.552107	0.99884	0.101497	0.431199	0.972868	0.166896	0.454028	0.05862	0.463254	0.0106151	0.859649	0.861092
FALSE	High	Master Protein	Q9UBP4	Dickkopf-related protein 3 OS=Homo sapiens OX=9606 GN=DKK3 PE=1 SV=2	0	36.581	22	7	7	12	7	350	38.4	4.65	41.79	7	1.5	0.948	0.982	2.684	1.382	1.605	1.458	1.277	0.435	0.397	0.436	0.783	1.912	2.268	1.071	1.088	0.416	0.00108902	0.820552	0.988597	0.0567503	0.324632	0.00445888	0.0420244	0.301316	0.140587	0.022674	0.160905	0.146135	0.000311914	0.0107245	0.951128	0.999972
FALSE	High	Master Protein	P78357	Contactin-associated protein 1 OS=Homo sapiens OX=9606 GN=CNTNAP1 PE=1 SV=1	0	16.638	5	7	7	8	7	1384	156.2	7.05	17.86	7	1.355	1.353	2.091	5.647	2.401	1.588	1.157	1.36	2.301	2.118	2.134	1.279	1.866	2.596	1.53	0.966	1.024	0.026569	0.191551	0.0108859	0.00123533	0.00205414	0.00584859	0.370346	0.148908	0.0981256	0.115384	0.114692	0.334371	0.00038172	0.0107263	0.563872	0.712304
FALSE	High	Master Protein	Q9BUT1	Dehydrogenase/reductase SDR family member 6 OS=Homo sapiens OX=9606 GN=BDH2 PE=1 SV=2	0	30.507	23	6	6	12	6	245	26.7	7.65	35.29	6	1.02	1.427	1.114	2.535	2.039	1.107	1.07	1.569	3.241	2.706	3.878	1.292	1.06	2.447	3.974	3.371	3.623	0.841258	0.124519	0.686173	0.0732577	0.00353272	0.486845	0.57247	0.0129209	0.008294	0.0228779	0.00174323	0.195915	0.684482	0.0107437	0.00286708	0.00755074
FALSE	High	Master Protein	Q15349	Ribosomal protein S6 kinase alpha-2 OS=Homo sapiens OX=9606 GN=RPS6KA2 PE=1 SV=2	0	39.3	19	13	13	17	6	733	83.2	8.68	44.56	13	0.938	1.096	0.82	1.138	1.682	1.073	0.547	0.881	0.778	0.701	0.835	0.471	0.653	2.442	2.712	2.551	1.397	0.685879	0.701554	0.569318	0.870401	0.0770392	0.69814	0.00902554	0.479663	0.745088	0.402915	0.8703	4.04318e-05	0.0270583	0.0109159	0.0652665	0.0737833
FALSE	High	Master Protein	Q9H706	GRB2-associated and regulator of MAPK protein 1 OS=Homo sapiens OX=9606 GN=GAREM1 PE=1 SV=2	0	26.91	12	8	8	13	8	876	97.1	6.77	48.61	8	0.979	1.029	0.869	0.355	0.434	0.844	0.506	0.644	0.191	0.185	0.269	0.364	0.479	0.402	0.118	0.098	0.094	0.850249	0.979594	0.595568	0.0469181	0.000391227	0.281871	0.000622778	0.010741	0.0123755	0.00074084	0.050949	2.02737e-10	3.40672e-05	0.0109422	4.36395e-06	6.15238e-08
FALSE	High	Master Protein	O00461	Golgi integral membrane protein 4 OS=Homo sapiens OX=9606 GN=GOLIM4 PE=1 SV=1	0	31.46	17	9	9	11	9	696	81.8	4.77	35.16	9	1.08	1.457	1.021	1.206	1.507	1.195	1.573	1.747	5.713	4.822	5.094	2.154	1.34	2.437	2.663	3.167	4.494	0.526901	0.133595	0.777904	0.714404	0.16786	0.30255	0.0152555	0.00725661	0.00295423	0.00127818	0.00355451	0.000219794	0.0865914	0.0109556	0.0598992	0.0144045
FALSE	High	Master Protein	A8MWY0	Endosome/lysosome-associated apoptosis and autophagy regulator family member 2 OS=Homo sapiens OX=9606 GN=ELAPOR2 PE=1 SV=2	0	7.595	2	2	2	3	2	1029	113.8	6.07	4.94	2	0.793	0.596	0.783	3.449	2.116	0.685	0.756	0.603	0.941	0.879	0.828	0.98	0.881	2.475	1.626	1.669	0.818	0.151676	0.0297053	0.609032	0.0191972	0.00615081	0.0367436	0.295534	0.0182612	0.999014	0.855717	0.834011	0.789205	0.602401	0.0113635	0.517018	0.391864
FALSE	High	Master Protein	Q2V2M9	FH1/FH2 domain-containing protein 3 OS=Homo sapiens OX=9606 GN=FHOD3 PE=1 SV=2	0	39.879	11	13	13	14	13	1422	158.5	5.99	41.15	13	0.962	0.729	0.614	0.813	0.681	0.842	0.909	0.895	0.281	0.476	0.38	0.776	0.831	0.394	0.597	0.434	0.368	0.686302	0.129603	0.118765	0.684377	0.0967184	0.283767	0.744473	0.524395	0.0630626	0.210171	0.163433	0.104096	0.304665	0.0115152	0.191051	0.0402617
FALSE	High	Master Protein	Q6UWZ7	BRCA1-A complex subunit Abraxas 1 OS=Homo sapiens OX=9606 GN=ABRAXAS1 PE=1 SV=2	0.001	5.812	5	2	2	2	2	409	46.6	7.05	5.16	2	0.789	0.859	0.718	0.392	0.773	0.756	0.847	0.867	0.857	0.888	0.846	1.392	0.869	0.319	1.152	0.973	1.012	0.223201	0.54175	0.438341	0.085907	0.351345	0.20164	0.519747	0.511543	0.881913	0.84474	0.882794	0.252716	0.530668	0.0115491	0.950427	0.711348
FALSE	High	Master Protein	O43175	D-3-phosphoglycerate dehydrogenase OS=Homo sapiens OX=9606 GN=PHGDH PE=1 SV=4	0	69.336	26	14	14	38	14	533	56.6	6.71	130.14	14	1.293	2.329	1.632	2.04	1.367	1.342	1.581	2.389	1.892	1.345	1.325	2.654	1.221	2.01	6.153	4.999	5.985	0.0322959	5.14667e-06	0.0635319	0.0684711	0.042153	0.0394708	0.0095246	4.01368e-12	0.131971	0.330367	0.451248	1.09357e-12	0.193408	0.0120014	2.69047e-05	0.000134548
FALSE	High	Master Protein	P29320	Ephrin type-A receptor 3 OS=Homo sapiens OX=9606 GN=EPHA3 PE=1 SV=2	0	60.175	19	16	16	24	14	983	110.1	6.76	73.66	16	1.426	2.675	2.493	0.302	0.553	2.11	2.855	2.101	0.447	0.602	0.471	1.921	1.624	0.433	0.144	0.198	0.68	0.00615866	6.26499e-07	0.00019015	0.017694	0.00641411	2.52883e-07	1.17878e-08	1.84385e-06	0.19218	0.322444	0.226941	4.21136e-05	0.00299669	0.0120996	1.10328e-05	0.00014991
FALSE	High	Master Protein	Q9NZ72	Stathmin-3 OS=Homo sapiens OX=9606 GN=STMN3 PE=1 SV=3	0	39.237	39	8	8	24	7	180	21	7.49	69.15	8	1.195	1.709	2.058	2.211	1.251	1.445	1.255	1.292	0.313	0.299	0.263	0.689	1.332	1.983	0.851	0.611	0.416	0.168398	0.0124291	0.00264971	0.0458265	0.129018	0.0103536	0.175455	0.0864041	0.0771509	0.010951	0.0210204	0.0144414	0.0660374	0.0123936	0.708905	0.270565
FALSE	High	Master Protein	Q9H3G5	Probable serine carboxypeptidase CPVL OS=Homo sapiens OX=9606 GN=CPVL PE=1 SV=2	0	11.08	10	4	4	5	4	476	54.1	5.62	12.6	4	1.179	2.035	1.67	9.184	1.657	0.906	1.158	1.47	9.306	7.582	8.994	1.159	1.159	2.532	2.327	2.386	2.558	0.272614	0.00402703	0.0616897	6.07704e-05	0.0864878	0.650569	0.324185	0.109585	5.44235e-05	1.74917e-05	9.79895e-05	0.570782	0.398309	0.0124719	0.184688	0.108956
FALSE	High	Master Protein	Q8NFX7	Syntaxin-binding protein 6 OS=Homo sapiens OX=9606 GN=STXBP6 PE=1 SV=2	0	8.954	13	3	3	5	3	210	23.5	9.04	11.87	3	0.608	0.394	0.294	0.565	1	0.444	0.182	0.371	0.413	0.363	0.67	0.198	0.19	0.414	0.349	0.354	0.16	6.60268e-05	2.5302e-05	6.87001e-05	0.238265	0.944435	1.19707e-06	1e-17	1.71483e-07	0.121178	0.0375483	0.563225	1e-17	1e-17	0.0125653	0.0136257	0.00790192
FALSE	High	Master Protein	Q04724	Transducin-like enhancer protein 1 OS=Homo sapiens OX=9606 GN=TLE1 PE=1 SV=2	0	30.935	11	9	9	14	3	770	83.1	7.24	37.31	9	1.23	1.524	1.392	2.34	2.243	1.158	2.562	1.312	3.109	2.745	2.767	2.217	2.268	3.022	3.587	4.381	2.59	0.306478	0.197344	0.257027	0.145597	0.0402245	0.577596	0.000204	0.487914	0.0630146	0.062755	0.115899	0.0053775	0.000621063	0.012632	0.0626781	0.0113839
FALSE	High	Master Protein	P10645	Chromogranin-A OS=Homo sapiens OX=9606 GN=CHGA PE=1 SV=7	0	73.413	37	13	13	35	13	457	50.7	4.6	119.49	13	1.496	0.782	0.909	2.999	1.236	1.552	1.162	1.496	0.542	0.45	0.45	0.883	1.905	2.006	0.64	0.668	0.453	0.00143599	0.205179	0.653802	0.0022646	0.189975	0.00200344	0.372995	0.00749585	0.425336	0.114924	0.230262	0.350677	2.27025e-05	0.0126618	0.276563	0.329232
FALSE	High	Master Protein	Q9BY50	Signal peptidase complex catalytic subunit SEC11C OS=Homo sapiens OX=9606 GN=SEC11C PE=1 SV=3	0	17.097	19	4	4	9	4	192	21.5	9.2	26.61	4	0.988	0.898	1.143	1.731	1.954	0.982	0.655	0.919	0.671	0.549	0.665	0.643	0.891	2.221	1.204	1.207	0.711	0.942082	0.630826	0.625753	0.296494	0.0165274	0.865251	0.0551304	0.523517	0.620193	0.240602	0.579231	0.0156108	0.529484	0.0126809	0.896108	0.827768
FALSE	High	Master Protein	Q99985	Semaphorin-3C OS=Homo sapiens OX=9606 GN=SEMA3C PE=2 SV=2	0	21.598	11	7	7	9	7	751	85.2	8.69	31.01	7	1.381	1.299	1.498	0.532	0.473	1.425	0.752	1.39	0.834	0.486	0.575	0.677	1.145	0.396	0.022	0.014	0.082	0.0186625	0.26693	0.12677	0.239716	0.00739609	0.0365462	0.25453	0.143682	0.804254	0.180875	0.415437	0.0261876	0.419741	0.0126898	1.48992e-13	1e-17
FALSE	High	Master Protein	P15259	Phosphoglycerate mutase 2 OS=Homo sapiens OX=9606 GN=PGAM2 PE=1 SV=3	0	40.03	34	8	8	22	3	253	28.7	8.88	68.22	8	1.926	2.658	2.745	8.579	1.82	2.368	1.861	3.169	1.569	1.239	1.324	2.645	1.842	2.842	4.333	2.978	4.884	0.000877226	0.000743569	0.00157537	6.40277e-05	0.129671	5.00006e-05	0.0124615	8.04509e-05	0.482827	0.70855	0.64718	0.000590208	0.0109804	0.0127066	0.0188659	0.0791325
FALSE	High	Master Protein	Q9UKG9	Peroxisomal carnitine O-octanoyltransferase OS=Homo sapiens OX=9606 GN=CROT PE=1 SV=2	0	29.592	17	8	8	12	8	612	70.1	7.08	40.21	8	1.085	1.138	0.884	1.431	1.458	1.186	0.972	1.296	1.664	1.515	1.65	0.796	1.006	2.261	2.754	3.239	3.271	0.487803	0.544551	0.693322	0.522617	0.20431	0.28381	0.979256	0.205385	0.265716	0.351199	0.287751	0.145534	0.93781	0.0127074	0.0440805	0.0085649
FALSE	High	Master Protein	Q02880	DNA topoisomerase 2-beta OS=Homo sapiens OX=9606 GN=TOP2B PE=1 SV=3	0	390.777	51	83	83	167	69	1626	183.2	8	545.89	83	0.769	0.619	0.517	0.479	0.733	0.652	0.723	0.722	0.541	0.685	0.603	0.947	0.693	0.468	0.932	1.012	1.059	0.00611504	0.00223669	0.000259164	0.0407979	0.104022	0.00123031	0.041875	0.0127614	0.445075	0.627296	0.49689	0.590859	0.0172206	0.0127307	0.753311	0.931774
FALSE	High	Master Protein	P62805	Histone H4 OS=Homo sapiens OX=9606 GN=H4C1 PE=1 SV=2	0	56.67	57	11	11	146	11	103	11.4	11.36	386.79	11	0.93	0.916	0.568	0.294	0.65	0.906	0.93	0.785	0.793	0.821	0.834	1.197	0.814	0.468	0.646	1.843	0.93	0.382736	0.48188	0.00147177	0.000730454	0.0178803	0.433326	0.631747	0.0668533	0.886184	0.904958	0.915431	0.241095	0.193419	0.0127697	0.233266	0.168118
FALSE	High	Master Protein	Q96JA1	Leucine-rich repeats and immunoglobulin-like domains protein 1 OS=Homo sapiens OX=9606 GN=LRIG1 PE=1 SV=2	0	20.923	9	6	6	8	6	1093	119	7.09	24.34	6	1.323	1.806	2.321	3.652	2.399	1.36	1.561	1.98	2.51	3.166	1.712	2.353	1.423	2.681	1.818	1.773	3.531	0.13819	0.0328614	0.0112713	0.00916018	0.00684501	0.175425	0.0580069	0.0196552	0.150661	0.0294438	0.39019	0.00090209	0.114387	0.0128007	0.472565	0.434833
FALSE	High	Master Protein	O14498	Immunoglobulin superfamily containing leucine-rich repeat protein OS=Homo sapiens OX=9606 GN=ISLR PE=2 SV=1	0	22.309	13	5	5	9	5	428	46	5.15	24.83	5	0.757	0.74	0.888	0.954	1.912	0.626	0.306	0.653	25.813	17.216	30.592	0.28	0.735	0.359	0.548	0.377	0.604	0.141201	0.332034	0.890205	0.972115	0.0222317	0.0315143	2.36131e-07	0.0758194	3.23821e-11	7.75019e-10	5.17384e-11	1.71429e-07	0.215121	0.012849	0.183808	0.0298239
FALSE	High	Master Protein	Q05329	Glutamate decarboxylase 2 OS=Homo sapiens OX=9606 GN=GAD2 PE=1 SV=1	0	11.238	8	4	4	4	3	585	65.4	6.9	14.3	4	0.689	1.711	0.547	8.024	2.373	0.931	0.222	1.718	2.367	1.44	1.402	0.623	0.562	2.695	12.926	13.189	19.484	0.102743	0.0687301	0.147267	9.85944e-05	0.0133633	0.7376	1.74986e-07	0.0886505	0.160049	0.531095	0.542272	0.0574032	0.024335	0.0128885	1.38611e-06	2.31049e-08
FALSE	High	Master Protein	Q7L5N7	Lysophosphatidylcholine acyltransferase 2 OS=Homo sapiens OX=9606 GN=LPCAT2 PE=1 SV=1	0	12.301	11	5	5	5	5	544	60.2	6.55	12.18	5	0.712	0.954	1.366	7.618	2.117	1.396	0.619	0.781	6.034	5.458	5.148	0.609	1.422	2.929	1.065	1.081	1.688	0.177571	0.904533	0.276453	8.76273e-05	0.0524525	0.190315	0.114973	0.339058	0.00387126	0.00169532	0.00622701	0.0642687	0.160022	0.0129572	0.859341	0.933434
FALSE	High	Master Protein	Q9Y2L6	FERM domain-containing protein 4B OS=Homo sapiens OX=9606 GN=FRMD4B PE=1 SV=4	0	33.577	10	8	8	11	7	1034	118	8.62	36.5	8	0.981	0.945	0.846	0.102	0.465	0.854	0.793	0.624	0.174	0.284	0.261	0.869	0.618	0.408	0.178	0.139	0.09	0.941125	0.823698	0.613196	4.31126e-06	0.00349776	0.314555	0.352189	0.00831397	0.00259431	0.00827587	0.0114216	0.272501	0.0101123	0.0130347	0.000105355	7.91376e-07
FALSE	High	Master Protein	Q12923	Tyrosine-protein phosphatase non-receptor type 13 OS=Homo sapiens OX=9606 GN=PTPN13 PE=1 SV=2	0	60.096	10	20	20	21	20	2485	276.7	6.42	58.03	20	1.041	0.868	0.953	0.496	0.751	0.981	1.117	0.939	1.705	1.487	1.938	0.939	1.126	0.426	0.71	0.55	0.701	0.744045	0.548299	0.877835	0.198625	0.19381	0.931032	0.464962	0.687063	0.179508	0.310582	0.106748	0.57685	0.454863	0.0130653	0.309205	0.149342
FALSE	High	Master Protein	Q9HC56	Protocadherin-9 OS=Homo sapiens OX=9606 GN=PCDH9 PE=1 SV=2	0	80.028	22	22	22	29	22	1237	136	5.47	88.07	22	0.99	0.835	1.369	2.671	2.239	1.167	1.771	1.302	0.519	0.755	0.431	1.356	1.81	2.058	0.453	0.438	0.809	0.878943	0.323141	0.285121	0.0190617	9.80082e-05	0.330274	0.00233095	0.126298	0.365332	0.632096	0.207609	0.0609724	0.00082746	0.0130922	0.0587412	0.0511649
FALSE	High	Master Protein	P52758	2-iminobutanoate/2-iminopropanoate deaminase OS=Homo sapiens OX=9606 GN=RIDA PE=1 SV=1	0	37.897	50	5	5	16	5	137	14.5	8.68	61.4	5	1.158	1.559	1.23	2.04	1.623	1.222	1.278	1.67	1.073	0.974	0.923	1.609	1.116	2.028	3.247	2.656	3.458	0.268546	0.0385318	0.515035	0.0580847	0.00924139	0.177055	0.161878	0.00158728	0.69658	0.832962	0.896517	0.00568314	0.48278	0.0133967	0.0203114	0.0451904
FALSE	High	Master Protein	Q8WXD9	Caskin-1 OS=Homo sapiens OX=9606 GN=CASKIN1 PE=1 SV=1	0	127.634	33	31	31	47	29	1431	149.7	9.14	147.23	31	1.096	1.088	1.312	2.219	1.731	1.181	0.973	1.016	0.38	0.446	0.371	0.715	1.239	2.007	0.994	0.791	0.49	0.510926	0.733164	0.351828	0.0552264	0.000881447	0.238201	0.981855	0.919723	0.127628	0.1058	0.100628	0.0252747	0.178781	0.013431	0.971651	0.547165
FALSE	High	Master Protein	O00423	Echinoderm microtubule-associated protein-like 1 OS=Homo sapiens OX=9606 GN=EML1 PE=1 SV=3	0	118.163	33	28	28	62	28	815	89.8	7.06	175.18	28	1.084	0.952	1.03	0.295	0.516	1.046	1.129	0.872	0.312	0.467	0.347	1.089	0.954	0.471	0.126	0.111	0.158	0.529833	0.636552	0.863394	0.000756508	0.000159902	0.777234	0.478014	0.309359	0.0974724	0.2059	0.097692	0.631414	0.8174	0.0134518	3.50651e-07	3.9464e-08
FALSE	High	Master Protein	Q9BRR3	Post-GPI attachment to proteins factor 4 OS=Homo sapiens OX=9606 GN=PGAP4 PE=1 SV=1	0.001	5.879	6	3	3	3	3	403	46.6	7.59	7.6	3	0.773	0.608	0.655	4.107	0.896	0.715	0.596	0.7	0.953	0.746	0.923	0.606	0.719	0.377	0.63	0.534	0.796	0.10694	0.0453618	0.23551	0.0067695	0.626667	0.0622052	0.0267688	0.0852826	0.977977	0.601204	0.967386	0.0062042	0.124912	0.0135114	0.300411	0.103304
FALSE	High	Master Protein	Q92835	Phosphatidylinositol 3,4,5-trisphosphate 5-phosphatase 1 OS=Homo sapiens OX=9606 GN=INPP5D PE=1 SV=2	0	15.203	6	5	5	5	5	1189	133.2	7.59	13.21	5	1.287	1.779	1.797	2.107	1.704	1.562	2.132	2.566	3.88	3.971	4.131	1.675	1.703	2.683	2.02	1.548	1.847	0.189849	0.0484168	0.0552436	0.179349	0.171724	0.0324925	0.00112929	0.00159557	0.0293204	0.019839	0.0061445	0.0835407	0.0189782	0.0136175	0.364231	0.578664
FALSE	High	Master Protein	P55316	Forkhead box protein G1 OS=Homo sapiens OX=9606 GN=FOXG1 PE=1 SV=2	0	43.14	24	11	11	18	9	489	52.3	8.87	48.74	11	0.815	0.615	0.483	0.012	0.651	0.744	0.902	0.781	0.312	0.49	0.341	1.444	0.794	0.435	0.95	0.971	1.03	0.080315	0.0165902	0.00324632	1e-17	0.0341674	0.0352805	0.643984	0.130568	0.0823988	0.20925	0.103446	0.0135272	0.208539	0.013627	0.850459	0.881757
FALSE	High	Master Protein	P48681	Nestin OS=Homo sapiens OX=9606 GN=NES PE=1 SV=2	0	312.486	47	64	64	137	64	1621	177.3	4.36	431.28	64	1.081	0.98	0.759	0.866	0.304	0.894	0.7	0.762	0.722	0.603	0.637	0.934	0.63	0.472	2.228	1.349	0.963	0.545453	0.763789	0.0867177	0.664587	2.24465e-12	0.376819	0.0257619	0.0388261	0.767465	0.45722	0.558985	0.526848	0.00251091	0.0137614	0.0769359	0.537745
FALSE	High	Master Protein	Q02338	D-beta-hydroxybutyrate dehydrogenase, mitochondrial OS=Homo sapiens OX=9606 GN=BDH1 PE=1 SV=3	0	10.053	10	2	2	3	2	343	38.1	8.95	11.45	2	0.863	1.281	1.228	3.063	2.748	1.189	0.976	1.312	2.323	1.645	1.842	1.338	1.324	2.689	2.995	2.628	2.803	0.445459	0.429794	0.406848	0.0447116	0.00182071	0.432838	0.996673	0.435783	0.189842	0.371709	0.297757	0.365854	0.222044	0.013763	0.0705746	0.104764
FALSE	High	Master Protein	Q7Z3D6-2	Isoform 2 of D-glutamate cyclase, mitochondrial OS=Homo sapiens OX=9606 GN=DGLUCY	0	58.455	25	15	15	21	15	621	66.9	6.87	67.23	15	1.044	1.224	1.215	1.523	1.547	1.087	0.875	1.18	2.385	2.094	2.208	1.206	0.979	1.969	1.812	1.674	1.44	0.838459	0.380401	0.551892	0.232547	0.00986787	0.579139	0.547748	0.263279	0.0604716	0.028066	0.0669714	0.287106	0.979434	0.0137643	0.24858	0.306928
FALSE	High	Master Protein	P78410	Butyrophilin subfamily 3 member A2 OS=Homo sapiens OX=9606 GN=BTN3A2 PE=1 SV=2	0.003	4.114	5	2	2	2	2	334	36.4	5.33	4.16	2	2.744	2.778	2.858	5.651	5.05	2.829	5.138	5.965	16.861	15.274	14.53	4.144	5.554	3.314	6.333	4.59	6.708	0.00157417	0.00843939	0.0158803	0.00497503	0.000554227	0.00421381	4.13641e-07	3.9732e-07	9.70709e-06	3.63744e-06	0.000143668	7.16035e-05	3.18791e-09	0.0138865	0.00808029	0.0350417
FALSE	High	Master Protein	Q53H47	Histone-lysine N-methyltransferase SETMAR OS=Homo sapiens OX=9606 GN=SETMAR PE=1 SV=2	0	43.214	20	12	12	15	12	684	78	7.14	42.9	12	0.835	0.656	0.532	0.355	0.626	0.751	0.668	0.729	0.661	0.805	0.656	1.005	0.723	0.439	0.756	0.918	0.908	0.118711	0.0332512	0.0178848	0.042799	0.0325617	0.0503021	0.0567692	0.0695593	0.652919	0.813431	0.587011	0.90937	0.0725226	0.0140418	0.491095	0.798303
FALSE	High	Master Protein	Q96PU8-3	Isoform 2 of KH domain-containing RNA-binding protein QKI OS=Homo sapiens OX=9606 GN=QKI	0	54.343	41	12	12	20	12	333	36.9	8.56	72.98	12	1.119	1.621	1.155	1.735	1.452	1.282	1.267	1.842	1.745	1.298	1.626	1.434	1.112	2.1	4.615	3.894	4.495	0.384141	0.0307852	0.626233	0.257076	0.0684897	0.113884	0.187435	0.000282075	0.161253	0.391649	0.182304	0.0469941	0.450045	0.0140915	0.00192361	0.0035855
FALSE	High	Master Protein	Q99250	Sodium channel protein type 2 subunit alpha OS=Homo sapiens OX=9606 GN=SCN2A PE=1 SV=3	0	143.362	16	30	30	60	16	2005	227.8	5.73	206.76	30	1.381	1.553	2.088	1.699	1.407	1.544	1.373	1.334	0.149	0.176	0.168	0.855	1.592	2.008	0.599	0.448	0.376	0.0115791	0.0350919	0.00481243	0.173367	0.0649871	0.00157312	0.0720988	0.0884351	0.000567503	0.000232429	0.00063295	0.267814	0.00468127	0.0141273	0.218411	0.0513715
FALSE	High	Master Protein	P13611	Versican core protein OS=Homo sapiens OX=9606 GN=VCAN PE=1 SV=3	0	285.393	21	60	60	136	60	3396	372.6	4.51	438.63	60	1.268	0.703	0.75	3.072	1.228	1.338	0.975	1.154	1.072	1.274	1.152	0.846	1.169	1.956	1.337	1.492	0.597	0.0300816	0.0218098	0.0758043	0.00252532	0.127025	0.0351047	0.847741	0.246857	0.727937	0.440454	0.641561	0.176577	0.256934	0.0142308	0.584617	0.388346
FALSE	High	Master Protein	Q9HBM1	Kinetochore protein Spc25 OS=Homo sapiens OX=9606 GN=SPC25 PE=1 SV=1	0.001	5.991	13	2	2	2	2	224	26.1	8	6.48	2	1.428	0.72	0.268	0.165	0.183	1.124	1.457	1.176	1.021	0.608	0.832	1.411	0.871	0.34	10.558	7.95	7.173	0.0577482	0.28726	0.000818951	0.00116881	1.5542e-06	0.595225	0.101966	0.660099	0.878245	0.395992	0.921276	0.259938	0.569902	0.0142678	7.23319e-06	2.85841e-05
FALSE	High	Master Protein	Q08499	cAMP-specific 3',5'-cyclic phosphodiesterase 4D OS=Homo sapiens OX=9606 GN=PDE4D PE=1 SV=2	0	62.386	19	16	16	23	2	809	91.1	5.54	67.57	16	1.053	1.422	1.333	0.4	0.632	1.236	0.308	1.016	0.128	0.082	0.174	0.207	0.463	0.419	0.058	0.011	0.029	0.610241	0.125204	0.299779	0.0658835	0.0695122	0.161416	7.60695e-09	0.984753	0.00125979	5.68435e-07	0.0045899	2.22045e-16	2.19237e-05	0.0143514	2.167e-10	1e-17
FALSE	High	Master Protein	Q9HD34	LYR motif-containing protein 4 OS=Homo sapiens OX=9606 GN=LYRM4 PE=1 SV=1	0	10.456	15	2	2	3	2	91	10.8	10.73	10.91	2	1.071	1.188	1.472	2.162	1.856	1.241	1.112	1.167	1.949	1.811	1.736	0.975	1.253	2.446	1.363	1.412	0.821	0.598861	0.444898	0.141182	0.156222	0.0367628	0.220149	0.434285	0.576809	0.191997	0.170903	0.299206	0.808418	0.235648	0.0144452	0.702572	0.635477
FALSE	High	Master Protein	Q96PZ0	Pseudouridylate synthase 7 homolog OS=Homo sapiens OX=9606 GN=PUS7 PE=1 SV=2	0	34.398	22	9	9	12	9	661	75	6.37	37.15	9	0.835	0.643	0.594	0.566	0.805	0.845	0.989	0.849	0.873	1.138	0.967	1.427	0.907	0.4	1.366	1.196	1.294	0.132153	0.0268931	0.0747897	0.280491	0.331675	0.26129	0.940275	0.347515	0.994683	0.545033	0.828665	0.0244279	0.627397	0.0145213	0.517615	0.751937
FALSE	High	Master Protein	P04264	Keratin, type II cytoskeletal 1 OS=Homo sapiens OX=9606 GN=KRT1 PE=1 SV=6	0	253.747	52	47	47	151	42	644	66	8.12	514.17	47	0.369	0.529	0.4	0.545	1.333	0.545	0.288	0.148	1.409	1.702	0.494	0.214	0.797	1.952	1.73	2.767	3.513	1e-17	6.35585e-05	7.16126e-07	0.0897718	0.0426292	5.10612e-06	1.28786e-14	1e-17	0.428162	0.173909	0.30103	1e-17	0.148963	0.0145548	0.244436	0.0176852
FALSE	High	Master Protein	P11217	Glycogen phosphorylase, muscle form OS=Homo sapiens OX=9606 GN=PYGM PE=1 SV=6	0	75.963	24	20	20	33	9	842	97	7.03	91.43	20	1.032	1.384	1.331	2.355	2.276	1.146	1.026	1.297	12.084	5.108	15.735	0.895	1.228	2.517	1.868	1.335	3.872	0.772354	0.184235	0.259203	0.115509	0.00365437	0.433072	0.710665	0.288182	1.7303e-05	0.000531159	6.2298e-09	0.479797	0.269237	0.0150841	0.392332	0.745986
FALSE	High	Master Protein	Q8IZ40	REST corepressor 2 OS=Homo sapiens OX=9606 GN=RCOR2 PE=1 SV=2	0	44.992	29	12	12	15	11	523	58	9.01	49.69	12	0.896	0.815	0.449	0.33	0.473	0.852	0.726	1.155	0.591	0.593	0.478	1.113	0.778	0.441	2.161	2.438	3.454	0.419538	0.385804	0.00843334	0.0287319	0.00531496	0.322228	0.129879	0.412123	0.475283	0.345444	0.283432	0.656375	0.148571	0.0150901	0.101443	0.0538167
FALSE	High	Master Protein	Q8N987	N-terminal EF-hand calcium-binding protein 1 OS=Homo sapiens OX=9606 GN=NECAB1 PE=1 SV=1	0	27.287	19	5	5	11	5	351	40.5	4.88	32.96	5	0.814	0.615	0.711	0.627	0.659	0.495	0.441	0.329	0.267	0.289	0.478	0.693	0.441	0.424	0.319	0.313	0.275	0.116327	0.0428674	0.268553	0.417865	0.116606	1.45973e-05	8.32166e-05	8.2517e-09	0.0192017	0.0122562	0.275381	0.0138147	1.20518e-05	0.0152792	0.00698572	0.00508096
FALSE	High	Master Protein	Q8N9Z2	Coiled-coil domain-containing protein 71L OS=Homo sapiens OX=9606 GN=CCDC71L PE=1 SV=2	0.002	4.203	11	3	3	3	3	235	26.2	11.71	0	3	0.707	0.558	0.582	0.259	0.732	0.772	0.613	0.428	0.734	0.494	0.549	0.737	0.775	0.368	0.221	0.742	0.473	0.0402268	0.0466899	0.194149	0.0378082	0.230574	0.194534	0.0453914	0.000709962	0.634549	0.207977	0.376422	0.136631	0.289443	0.0153993	0.00250997	0.432764
FALSE	High	Master Protein	P84074	Neuron-specific calcium-binding protein hippocalcin OS=Homo sapiens OX=9606 GN=HPCA PE=1 SV=2	0	56.704	55	11	11	34	3	193	22.4	4.97	100.65	11	0.966	0.806	1.246	0.705	2.15	0.505	1.164	0.302	0.258	0.502	0.254	3.04	0.791	2.133	0.812	0.727	0.344	0.810634	0.377135	0.444855	0.49959	0.000233365	7.7758e-06	0.323443	8.47877e-12	0.0300132	0.183719	0.038779	2.99998e-11	0.181493	0.015411	0.494081	0.345683
FALSE	High	Master Protein	O75365	Protein tyrosine phosphatase type IVA 3 OS=Homo sapiens OX=9606 GN=PTP4A3 PE=1 SV=2	0	9.929	27	4	4	4	4	173	19.5	9.22	10.47	4	1.022	1.024	1.098	2.212	1.448	1.455	1.423	0.933	0.742	0.811	0.794	1.213	1.286	2.383	0.849	1.253	0.5	0.832296	0.884308	0.598621	0.156033	0.228878	0.0305896	0.0599873	0.68783	0.652366	0.709519	0.772963	0.461113	0.159206	0.0154944	0.634259	0.815946
FALSE	High	Master Protein	Q9UPT5-1	Isoform 1 of Exocyst complex component 7 OS=Homo sapiens OX=9606 GN=EXOC7	0	113.724	42	28	28	47	2	684	78	6.76	139.4	28	0.879	0.997	0.713	0.432	0.437	0.996	0.409	0.45	0.244	0.236	0.232	0.417	0.457	0.409	0.659	0.443	0.352	0.409148	0.985111	0.371808	0.119097	0.00293356	0.995147	0.000142137	0.000147632	0.0171576	0.00387503	0.0209342	8.12411e-06	7.77174e-05	0.0155825	0.257213	0.0498562
FALSE	High	Master Protein	Q8IX03-2	Isoform 2 of Protein KIBRA OS=Homo sapiens OX=9606 GN=WWC1	0	94.406	22	23	23	36	23	1119	125.8	5.85	103.87	23	0.919	0.938	1.088	0.587	0.726	0.958	0.948	0.854	0.309	0.445	0.36	0.92	1.042	0.466	0.13	0.102	0.191	0.395291	0.639439	0.871115	0.238799	0.0965073	0.721173	0.779686	0.318207	0.0641117	0.134723	0.117381	0.489925	0.700926	0.0156683	2.59754e-05	4.22021e-07
FALSE	High	Master Protein	Q13023	A-kinase anchor protein 6 OS=Homo sapiens OX=9606 GN=AKAP6 PE=1 SV=3	0	27.946	5	9	9	9	9	2319	256.6	5.01	26.94	9	1.284	1.589	1.909	2.616	1.333	1.579	1.113	1.55	0.457	0.455	0.441	0.767	1.586	2.459	0.894	1.163	0.895	0.062407	0.0425138	0.0270949	0.0652431	0.330404	0.00618516	0.500473	0.0485727	0.203075	0.121293	0.208358	0.110345	0.00907165	0.0166042	0.590598	0.953805
FALSE	High	Master Protein	Q8TEW0	Partitioning defective 3 homolog OS=Homo sapiens OX=9606 GN=PARD3 PE=1 SV=2	0	20.138	7	7	7	7	7	1356	151.3	7.68	21.68	7	1.019	1.47	0.981	2.659	1.807	1.129	1.037	1.645	7.217	6.065	7.411	1.438	1.163	2.545	5.87	5.249	5.461	0.863625	0.121223	0.91322	0.0806095	0.0622365	0.566843	0.714094	0.0537535	0.000870908	1.71122e-05	0.000496569	0.164547	0.430312	0.0166666	0.000762886	0.000547864
FALSE	High	Master Protein	Q92599	Septin-8 OS=Homo sapiens OX=9606 GN=SEPTIN8 PE=1 SV=4	0	41.063	22	12	12	23	8	483	55.7	6.28	62.61	12	1.1	1.346	1.465	1.651	1.887	1.268	1.103	1.19	2.277	1.719	2.31	1.224	1.282	2.13	1.723	1.486	1.195	0.433475	0.202744	0.181604	0.334985	0.00248923	0.124716	0.480143	0.330904	0.0434927	0.194533	0.0475507	0.328059	0.127271	0.0168202	0.306993	0.458952
FALSE	High	Master Protein	Q5VV41	Rho guanine nucleotide exchange factor 16 OS=Homo sapiens OX=9606 GN=ARHGEF16 PE=1 SV=1	0	11.308	5	2	2	3	2	709	80.1	7.36	12.89	2	1.196	1.149	1.869	9.86	1.203	1.555	1.545	1.049	1.679	1.595	1.237	1.3	1.673	3.067	2.429	1.435	0.591	0.476158	0.70048	0.102404	5.39124e-05	0.784505	0.145143	0.125245	0.949894	0.383308	0.441233	0.576639	0.518263	0.0668775	0.0170294	0.238532	0.722955
FALSE	High	Master Protein	O94910	Adhesion G protein-coupled receptor L1 OS=Homo sapiens OX=9606 GN=ADGRL1 PE=1 SV=1	0	95.167	21	21	21	35	20	1474	162.6	6.6	128.86	21	1.097	1.099	1.343	1.633	1.9	1.218	0.938	1.241	0.454	0.502	0.471	0.605	1.336	2.056	0.877	0.822	0.334	0.503242	0.763904	0.311936	0.262117	0.00132959	0.212292	0.802846	0.184637	0.203913	0.175126	0.217819	0.00152567	0.0842108	0.0171254	0.709149	0.577149
FALSE	High	Master Protein	Q6UXF1	Transmembrane protein 108 OS=Homo sapiens OX=9606 GN=TMEM108 PE=1 SV=2	0	9.43	6	3	3	4	3	575	59.9	9.55	11.47	3	1.121	0.702	0.784	0.261	0.845	1.196	1.077	1.118	0.693	0.921	0.645	0.848	1.286	0.419	0.175	0.27	0.23	0.369929	0.108886	0.456533	0.010307	0.410685	0.291552	0.585963	0.753854	0.609263	0.88414	0.541131	0.272538	0.153953	0.0171743	0.000213557	0.000865109
FALSE	High	Master Protein	Q9Y2J2-4	Isoform 4 of Band 4.1-like protein 3 OS=Homo sapiens OX=9606 GN=EPB41L3	0	220.751	51	41	41	93	4	883	98.4	5.34	302.8	41	1.165	1.213	1.15	2.077	0.913	1.443	1.583	1.355	0.219	0.293	0.252	1.247	1.439	2.097	0.689	0.544	0.356	0.224439	0.412202	0.631778	0.0762724	0.679285	0.0179444	0.00770168	0.0772687	0.0168188	0.0154592	0.0329584	0.270373	0.0256358	0.0172541	0.278465	0.141725
FALSE	High	Master Protein	Q96AN5	Transmembrane protein 143 OS=Homo sapiens OX=9606 GN=TMEM143 PE=1 SV=1	0	8.368	8	3	3	4	2	459	51.7	9.67	10.05	3	1.017	0.964	1.109	2.39	2.393	1.123	0.808	1.078	1.365	1.681	1.463	0.774	1.243	2.56	1.244	1.183	0.576	0.924363	0.86669	0.600626	0.123623	0.00825781	0.612566	0.463483	0.930048	0.605208	0.359689	0.521096	0.260955	0.318758	0.0173346	0.972021	0.992845
FALSE	High	Master Protein	O43837	Isocitrate dehydrogenase [NAD] subunit beta, mitochondrial OS=Homo sapiens OX=9606 GN=IDH3B PE=1 SV=2	0	48.637	32	10	10	20	10	385	42.2	8.46	60.15	10	1.014	1.062	1.207	1.43	1.669	1.046	1.024	1.099	1.213	1.15	1.104	1.068	1.15	1.916	1.285	1.203	0.836	0.981815	0.847123	0.565153	0.34515	0.000374987	0.758212	0.878518	0.480068	0.490699	0.503129	0.639149	0.699353	0.309182	0.0173759	0.64105	0.707519
FALSE	High	Master Protein	Q10571	Transcriptional activator MN1 OS=Homo sapiens OX=9606 GN=MN1 PE=1 SV=3	0	36.988	13	12	12	16	12	1320	135.9	6.71	42.28	12	0.821	0.526	0.365	0.074	0.481	0.78	0.571	0.673	0.454	0.536	0.472	0.634	0.592	0.463	0.84	0.826	0.474	0.0910033	0.000915291	0.000104543	2.48834e-07	0.000412645	0.0991762	0.00654318	0.0185677	0.236576	0.240387	0.234342	0.00114021	0.00472581	0.0174855	0.662809	0.647917
FALSE	High	Master Protein	Q9H115	Beta-soluble NSF attachment protein OS=Homo sapiens OX=9606 GN=NAPB PE=1 SV=2	0	101.016	56	17	17	55	14	298	33.5	5.47	196.85	17	1.132	1.193	1.544	2.089	1.455	1.286	1.158	1.068	0.311	0.365	0.289	0.809	1.247	1.914	0.856	0.746	0.538	0.293618	0.412724	0.0883429	0.035941	0.0117075	0.0558024	0.349805	0.60263	0.0708387	0.058087	0.0556664	0.131494	0.112718	0.0175017	0.710279	0.48473
FALSE	High	Master Protein	P13804	Electron transfer flavoprotein subunit alpha, mitochondrial OS=Homo sapiens OX=9606 GN=ETFA PE=1 SV=1	0	78.794	49	13	13	33	13	333	35.1	8.38	121.3	13	1.17	1.335	1.186	1.922	1.62	1.083	1.158	1.28	3.132	3.017	3.067	1.297	1.124	1.971	2.394	2.104	1.879	0.231642	0.179478	0.568619	0.0890967	0.00468769	0.577845	0.372302	0.119161	0.00975822	0.00185465	0.0099322	0.144968	0.422346	0.0175569	0.0846898	0.12829
FALSE	High	Master Protein	Q5VZK9	F-actin-uncapping protein LRRC16A OS=Homo sapiens OX=9606 GN=CARMIL1 PE=1 SV=1	0	66.646	16	20	20	25	20	1371	151.5	7.85	72.59	20	1.062	0.978	1.078	1.14	1.358	1.101	1.181	1.134	0.657	0.723	0.553	1.208	1.166	2.067	1.305	1.358	0.997	0.675471	0.795435	0.826855	0.668312	0.112221	0.553438	0.354268	0.47073	0.6124	0.579036	0.431749	0.323229	0.305722	0.0176088	0.60671	0.547398
FALSE	High	Master Protein	Q86T65	Disheveled-associated activator of morphogenesis 2 OS=Homo sapiens OX=9606 GN=DAAM2 PE=1 SV=3	0	25.281	7	8	8	12	3	1068	123.4	6.8	28.4	8	2.34	5.333	6.049	2.358	4.873	2.183	2.997	3.857	9.145	8.527	6.409	7.874	3.623	3.013	1.315	1.017	1.255	2.4383e-05	6.48823e-10	7.42563e-08	0.135588	2.63219e-06	0.000900771	1.63326e-05	5.36594e-06	0.00010348	2.30768e-05	0.0021536	1e-17	2.25811e-08	0.0177857	0.851485	0.857216
FALSE	High	Master Protein	Q92522	Histone H1.10 OS=Homo sapiens OX=9606 GN=H1-10 PE=1 SV=1	0	65.85	52	15	15	53	15	213	22.5	10.76	145.62	15	0.89	1.103	0.504	0.144	0.638	0.903	1.032	1.177	0.935	1.194	1.011	1.384	0.828	0.485	1.342	2.324	2.297	0.191231	0.683928	0.000156469	2.88099e-06	0.0131381	0.415873	0.875492	0.19047	0.900598	0.521514	0.814782	0.0261997	0.236717	0.0178185	0.577504	0.0517032
FALSE	High	Master Protein	Q15651	High mobility group nucleosome-binding domain-containing protein 3 OS=Homo sapiens OX=9606 GN=HMGN3 PE=1 SV=2	0	18.496	25	4	4	10	4	99	10.7	9.66	28.45	4	0.903	0.847	0.594	0.628	0.667	0.833	0.963	1.077	0.924	1.05	1.176	1.026	0.843	0.448	1.287	1.149	1.208	0.323336	0.379318	0.0315664	0.337076	0.062889	0.213999	0.909532	0.654986	0.850333	0.738774	0.559079	0.996653	0.380575	0.0178276	0.643524	0.813449
FALSE	High	Master Protein	Q93050-1	Isoform 2 of V-type proton ATPase 116 kDa subunit a 1 OS=Homo sapiens OX=9606 GN=ATP6V0A1	0	93.477	26	17	17	38	16	831	95.7	6.65	146.04	17	1.064	1.118	1.362	2.751	2.06	1.103	1.029	1.024	0.814	0.936	0.75	1.101	1.168	1.905	1.376	1.064	0.817	0.640628	0.67735	0.27317	0.00655301	1.1067e-06	0.48731	0.838102	0.812402	0.934095	0.900475	0.802793	0.570837	0.279884	0.0183412	0.551112	0.940579
FALSE	High	Master Protein	Q8WY21	VPS10 domain-containing receptor SorCS1 OS=Homo sapiens OX=9606 GN=SORCS1 PE=1 SV=3	0	42.789	12	12	12	17	11	1168	129.6	7.58	54.49	12	1.194	0.739	1.137	1.928	2.432	1.715	4.28	2.258	0.418	1.002	0.473	2.838	4.356	2.29	0.866	0.87	0.57	0.19643	0.255949	0.573524	0.208578	0.00211168	0.00154107	3.55271e-15	0.000114132	0.155849	0.968035	0.222012	4.17205e-09	1e-17	0.0183501	0.561235	0.553207
FALSE	High	Master Protein	P26583	High mobility group protein B2 OS=Homo sapiens OX=9606 GN=HMGB2 PE=1 SV=2	0	58.595	49	13	13	35	11	209	24	7.81	110.02	13	1.11	1.171	0.477	0.129	0.3	1.091	1.174	1.53	1.197	1.157	0.972	1.661	0.861	0.454	4.306	4.417	5.615	0.454088	0.506813	0.00182166	2.15454e-05	4.76493e-09	0.553302	0.317659	0.00758058	0.5157	0.572435	0.809068	0.000761423	0.4574	0.0184111	0.000823598	0.000439751
FALSE	High	Master Protein	Q9NVR7	TBCC domain-containing protein 1 OS=Homo sapiens OX=9606 GN=TBCCD1 PE=1 SV=1	0	10.444	7	3	3	3	3	557	63.5	8.69	7.9	3	0.947	0.915	0.892	0.382	0.41	0.961	0.887	1.038	0.47	0.487	0.426	0.742	0.83	0.392	0.772	0.624	0.984	0.787698	0.729483	0.916297	0.0932431	0.0016426	0.85906	0.779995	0.92511	0.15648	0.150889	0.171963	0.0917589	0.413325	0.0184658	0.503309	0.193011
FALSE	High	Master Protein	Q06330	Recombining binding protein suppressor of hairless OS=Homo sapiens OX=9606 GN=RBPJ PE=1 SV=3	0	16.938	14	6	6	7	6	500	55.6	7.18	22.09	6	1.109	0.978	0.588	0.339	0.463	1.091	1.228	1.493	0.842	0.93	0.919	1.477	0.892	0.411	2.67	2.408	3.703	0.447921	0.968966	0.135994	0.0423032	0.00393046	0.61323	0.211999	0.0692275	0.852526	0.914144	0.990861	0.059793	0.58922	0.0184814	0.0685183	0.0904957
FALSE	High	Master Protein	P42766	60S ribosomal protein L35 OS=Homo sapiens OX=9606 GN=RPL35 PE=1 SV=2	0	17.76	31	5	5	12	5	123	14.5	11.05	30.6	5	1.052	0.884	0.65	1.986	1.397	1.114	1.061	0.749	0.771	1.212	1.223	0.94	1.096	0.414	0.325	0.477	0.301	0.740131	0.489476	0.148419	0.110757	0.0719851	0.511357	0.669917	0.101774	0.807451	0.448661	0.459254	0.555287	0.510512	0.0186124	0.00663155	0.0794893
FALSE	High	Master Protein	P16112	Aggrecan core protein OS=Homo sapiens OX=9606 GN=ACAN PE=1 SV=3	0.001	5.424	1	2	2	2	2	2530	261.2	4.13	4.7	2	1.589	2.247	1.661	0.893	3.532	3.08	1.216	2.506	5.913	3.664	8.33	1.167	2.104	3.094	0.495	1.205	0.889	0.163844	0.0353974	0.219641	0.885005	0.0105729	0.000919239	0.508505	0.019792	0.00361144	0.0250032	0.00103179	0.731319	0.0239673	0.0186525	0.236036	0.86601
FALSE	High	Master Protein	P35221	Catenin alpha-1 OS=Homo sapiens OX=9606 GN=CTNNA1 PE=1 SV=1	0	199.45	47	38	38	86	27	906	100	6.29	303.87	38	1.165	1.047	0.647	0.278	0.42	1.225	1.14	1.563	1.92	1.769	1.793	1.213	1.013	0.487	1.494	1.266	1.676	0.182198	0.925537	0.0116024	0.00028764	9.80469e-08	0.146942	0.441567	0.000435805	0.195162	0.150566	0.21127	0.204787	0.863836	0.0187476	0.416085	0.644236
FALSE	High	Master Protein	Q9UBI6	Guanine nucleotide-binding protein G(I)/G(S)/G(O) subunit gamma-12 OS=Homo sapiens OX=9606 GN=GNG12 PE=1 SV=3	0	17.174	47	3	3	7	3	72	8	8.97	24.37	3	1.39	2.186	1.971	2.412	1.878	1.663	2.568	2.26	4.957	4.18	4.179	2.333	1.896	2.369	2.35	1.953	2.664	0.0141235	0.000681336	0.0162512	0.0940276	0.021811	0.00240896	1.85341e-06	7.14094e-05	0.0061343	0.00300685	0.00637704	2.76148e-05	0.000356137	0.0188666	0.119097	0.170677
FALSE	High	Master Protein	Q8TB22	Spermatogenesis-associated protein 20 OS=Homo sapiens OX=9606 GN=SPATA20 PE=2 SV=3	0	38.461	16	10	10	13	10	786	87.8	7.43	41.25	10	1.013	1.146	1.366	2.436	2.043	1.146	1.201	1.092	1.957	1.747	1.77	1.081	1.366	2.284	1.605	1.32	0.727	0.855402	0.529475	0.257995	0.0900637	0.00361307	0.344835	0.23952	0.623207	0.212174	0.198411	0.247774	0.831799	0.0635502	0.0189508	0.425773	0.565785
FALSE	High	Master Protein	P15923	Transcription factor E2-alpha OS=Homo sapiens OX=9606 GN=TCF3 PE=1 SV=1	0	16.558	10	4	4	6	3	654	67.6	6.47	14.74	4	0.801	0.715	0.369	0.289	0.549	0.787	0.817	1.18	0.903	0.92	0.934	1.358	0.728	0.385	2.176	2.027	2.198	0.261106	0.231435	0.00512494	0.0371731	0.0360868	0.295143	0.508836	0.558237	0.922595	0.835152	0.982898	0.183696	0.199636	0.0190076	0.221896	0.237641
FALSE	High	Master Protein	Q9UPR0	Inactive phospholipase C-like protein 2 OS=Homo sapiens OX=9606 GN=PLCL2 PE=1 SV=2	0	98.409	20	21	21	42	20	1127	125.8	6.9	134.48	21	1.082	0.961	1.038	0.706	1.35	1.01	1.502	0.985	0.419	0.517	0.406	1.209	1.081	1.897	0.85	1.045	0.543	0.522334	0.786708	0.919338	0.450201	0.0295997	0.952761	0.017844	0.958608	0.193017	0.231569	0.165786	0.17788	0.512368	0.0190481	0.71362	0.944414
FALSE	High	Master Protein	Q8N8I0	Sterile alpha motif domain-containing protein 12 OS=Homo sapiens OX=9606 GN=SAMD12 PE=1 SV=2	0.002	4.451	10	2	2	3	2	201	22.9	9.33	7.09	2	0.829	0.935	0.972	1.968	1.829	0.851	1.167	0.729	0.64	0.908	0.675	1.415	1.279	2.525	1	1.245	0.765	0.35911	0.836675	0.885167	0.189696	0.0488168	0.491103	0.311429	0.193257	0.55533	0.851935	0.600883	0.125972	0.21009	0.019132	0.841068	0.821717
FALSE	High	Master Protein	Q9UBJ2	ATP-binding cassette sub-family D member 2 OS=Homo sapiens OX=9606 GN=ABCD2 PE=1 SV=1	0	8.49	4	4	4	4	3	740	83.2	8.92	7.04	4	0.971	0.904	1.249	1.947	3.082	1.147	0.833	1.154	0.695	0.583	0.549	0.923	1.048	2.971	1.337	1.108	0.951	0.983554	0.799236	0.398608	0.256495	0.00139407	0.606513	0.639529	0.737805	0.615396	0.317099	0.475809	0.684509	0.852567	0.0192114	0.815698	0.964923
FALSE	High	Master Protein	P17677	Neuromodulin OS=Homo sapiens OX=9606 GN=GAP43 PE=1 SV=1	0	209.75	84	26	26	326	26	238	24.8	4.72	1131.61	26	1.303	1.918	2.369	1.439	1.26	1.434	1.4	1.243	0.328	0.336	0.274	0.84	1.258	1.894	0.73	0.421	0.323	0.0148619	0.000194085	5.40536e-05	0.341594	0.0922275	0.00878944	0.0416913	0.0822026	0.114493	0.0534117	0.0379596	0.159324	0.103643	0.0192918	0.367522	0.0258033
FALSE	High	Master Protein	Q13510	Acid ceramidase OS=Homo sapiens OX=9606 GN=ASAH1 PE=1 SV=5	0	46.454	35	14	14	27	14	395	44.6	7.62	69.79	14	0.944	1.054	1.123	2.098	1.8	0.901	1.18	0.915	1.356	1.53	1.327	1.412	1.184	1.938	1.103	1.1	0.679	0.597732	0.886923	0.713716	0.0521229	0.000293289	0.509963	0.328685	0.63246	0.333042	0.197835	0.415467	0.0472266	0.266267	0.0193547	0.844653	0.855147
FALSE	High	Master Protein	Q6IQ23	Pleckstrin homology domain-containing family A member 7 OS=Homo sapiens OX=9606 GN=PLEKHA7 PE=1 SV=2	0	46.053	17	15	15	18	15	1121	127.1	9.35	54.09	15	1.343	1.771	1.476	1.576	1.814	1.44	1.405	1.933	0.98	0.9	0.574	1.757	1.386	2.19	4.345	3.306	2.784	0.0200496	0.0118666	0.160909	0.407063	0.015327	0.0161748	0.0395119	0.000166307	0.836131	0.917438	0.429593	0.000962869	0.0471288	0.0194265	0.00108464	0.00825674
FALSE	High	Master Protein	O95490	Adhesion G protein-coupled receptor L2 OS=Homo sapiens OX=9606 GN=ADGRL2 PE=1 SV=2	0	51.246	13	14	14	19	13	1459	163.2	6.43	60.95	14	0.971	0.919	1.214	1.893	2.297	1.251	1.303	1.522	1.392	1.549	1.494	0.768	1.944	2.26	1.101	1.055	0.563	0.855449	0.738735	0.488183	0.240425	0.000670794	0.136614	0.104674	0.0187999	0.502198	0.297458	0.414466	0.0812786	0.000144784	0.0194803	0.976124	0.981973
FALSE	High	Master Protein	P16070	CD44 antigen OS=Homo sapiens OX=9606 GN=CD44 PE=1 SV=3	0	11.54	6	4	4	4	4	742	81.5	5.33	12.52	4	1.286	4.111	2.366	3.961	0.974	1.585	1.394	2.731	5.051	2.821	2.475	1.575	1.123	2.272	3.103	2.194	4.571	0.0697101	2.29465e-09	0.00265011	0.00991985	0.843558	0.00797552	0.0813335	1.93122e-06	0.00405852	0.0225414	0.0728186	0.0462368	0.472245	0.0195193	0.0320853	0.103336
FALSE	High	Master Protein	Q15003	Condensin complex subunit 2 OS=Homo sapiens OX=9606 GN=NCAPH PE=1 SV=3	0	28.842	15	9	9	10	9	741	82.5	5.06	25.6	9	1.127	0.927	0.231	0.283	0.221	1.117	1.11	1.377	1.005	0.791	0.806	1.464	0.858	0.428	10.277	8.326	8.497	0.359939	0.74556	3.88007e-05	0.0217579	2.28578e-08	0.540282	0.486768	0.177244	0.918862	0.712746	0.822254	0.0833504	0.422178	0.0195468	2.99134e-07	1.2052e-06
FALSE	High	Master Protein	Q8IXS6-2	Isoform 2 of Paralemmin-2 OS=Homo sapiens OX=9606 GN=PALM2	0	60.078	38	15	15	31	9	411	45.4	5.08	103.55	15	1.148	1.229	1.795	3.017	2.046	1.433	1.171	1.39	0.405	0.485	0.368	0.898	1.683	1.946	0.805	0.542	0.52	0.299101	0.360864	0.0194475	0.00442656	1.2523e-05	0.0133649	0.350647	0.0285823	0.162447	0.156014	0.0842527	0.410763	0.000794968	0.0196906	0.571136	0.149232
FALSE	High	Master Protein	O95425	Supervillin OS=Homo sapiens OX=9606 GN=SVIL PE=1 SV=2	0	121.45	20	34	34	45	34	2214	247.6	6.98	150.92	34	0.838	0.879	0.666	1.675	1.932	1.067	0.874	1.269	15.993	12.129	18.46	0.874	0.953	2.052	1.599	1.554	1.078	0.178563	0.551522	0.127485	0.267973	0.00236178	0.673195	0.59395	0.171448	2.11795e-06	1.02168e-07	7.50518e-08	0.311161	0.794082	0.0198951	0.348623	0.378668
FALSE	High	Master Protein	Q7LG56	Ribonucleoside-diphosphate reductase subunit M2 B OS=Homo sapiens OX=9606 GN=RRM2B PE=1 SV=1	0	35.113	23	7	7	14	6	351	40.7	4.97	47.95	7	1.007	0.868	0.878	0.525	0.619	1.026	1.076	0.906	0.479	0.625	0.492	1.258	0.922	0.473	0.378	0.315	0.462	0.982237	0.417924	0.528841	0.202567	0.0172556	0.877084	0.646461	0.575951	0.273286	0.407325	0.256591	0.243714	0.757244	0.020275	0.0314372	0.00838229
FALSE	High	Master Protein	Q96HR9	Receptor expression-enhancing protein 6 OS=Homo sapiens OX=9606 GN=REEP6 PE=1 SV=2	0.003	4.065	10	2	2	2	2	211	23.4	8.56	5.67	2	1.133	1.821	1.774	4.206	1.956	1.315	1.339	1.343	3.317	2.995	2.968	1.508	1.297	2.438	2.459	1.765	1.673	0.393694	0.0116941	0.0513694	0.00686745	0.0297091	0.115692	0.0933987	0.22126	0.0267031	0.00841469	0.0295072	0.0666881	0.161645	0.0204076	0.135359	0.329049
FALSE	High	Master Protein	P50895	Basal cell adhesion molecule OS=Homo sapiens OX=9606 GN=BCAM PE=1 SV=2	0	44.894	18	9	9	17	9	628	67.4	5.81	56.13	9	1.036	0.681	0.525	0.787	0.614	1.203	0.431	0.666	2.545	2.414	2.518	0.411	0.46	0.444	0.754	0.641	0.491	0.789312	0.082726	0.0294788	0.678487	0.0412649	0.237522	1.36752e-05	0.0191823	0.0602965	0.0194942	0.0538467	4.2142e-09	1.31635e-05	0.0205635	0.449884	0.241356
FALSE	High	Master Protein	P04179	Superoxide dismutase [Mn], mitochondrial OS=Homo sapiens OX=9606 GN=SOD2 PE=1 SV=3	0	44.282	39	9	9	23	9	222	24.7	8.25	74.38	9	1.061	1.2	1.191	2.453	1.486	1.123	0.882	1.116	1.329	1.258	1.358	0.779	1.031	1.879	1.737	1.463	1.072	0.6784	0.456315	0.65947	0.0109478	0.0132802	0.431886	0.55683	0.462004	0.390143	0.373177	0.38508	0.0936226	0.7916	0.0208107	0.25298	0.409496
FALSE	High	Master Protein	Q9HAT2	Sialate O-acetylesterase OS=Homo sapiens OX=9606 GN=SIAE PE=1 SV=1	0	21.878	13	7	7	10	7	523	58.3	7.33	29.42	7	1.086	1.317	1.332	5.779	2.305	1.206	0.835	1.278	3.504	2.133	3.154	0.876	1.281	2.384	1.766	1.637	1.578	0.570276	0.257855	0.238945	0.000618967	0.00411849	0.273166	0.566359	0.327519	0.0269496	0.0849334	0.0328725	0.396163	0.178226	0.0208745	0.47662	0.413682
FALSE	High	Master Protein	Q86UW7	Calcium-dependent secretion activator 2 OS=Homo sapiens OX=9606 GN=CADPS2 PE=1 SV=2	0	20.944	5	6	6	9	2	1296	147.6	6.19	30.54	6	0.927	0.735	1.658	5.867	2.002	1.239	1.564	1.781	3.963	2.93	4.916	3.246	2.806	2.907	3.915	3.188	3.119	0.84539	0.420233	0.164396	0.00239948	0.133254	0.448372	0.100051	0.0936963	0.044428	0.0603755	0.0189902	3.31693e-05	2.87678e-05	0.0211835	0.0405303	0.0618014
FALSE	High	Master Protein	O14880	Microsomal glutathione S-transferase 3 OS=Homo sapiens OX=9606 GN=MGST3 PE=1 SV=1	0	9.563	15	3	3	9	3	152	16.5	9.38	19.43	3	1.116	1.15	1.251	2.511	1.708	1.08	1.34	1.13	1.163	1.253	1.016	1.096	1.218	2.077	0.912	1.013	0.966	0.379744	0.557885	0.433896	0.0661335	0.0606288	0.659434	0.0947806	0.686311	0.688968	0.58394	0.855848	0.846632	0.267751	0.0212264	0.658988	0.850851
FALSE	High	Master Protein	Q12860	Contactin-1 OS=Homo sapiens OX=9606 GN=CNTN1 PE=1 SV=1	0	249.108	46	43	43	159	43	1018	113.2	5.9	503.42	43	1.274	1.097	1.481	1.73	1.402	1.277	1.089	0.987	0.235	0.269	0.215	0.827	1.252	1.874	0.553	0.479	0.259	0.0267575	0.705881	0.0962781	0.145703	0.0194377	0.0778024	0.624587	0.954449	0.0339465	0.0173281	0.012139	0.129712	0.110989	0.0213281	0.118034	0.0558268
FALSE	High	Master Protein	Q9NZN3	EH domain-containing protein 3 OS=Homo sapiens OX=9606 GN=EHD3 PE=1 SV=2	0	94.951	52	24	24	43	15	535	60.8	6.57	143.07	24	1.185	1.384	1.572	1.611	1.545	1.303	1.341	1.252	0.995	0.933	1.041	1.069	1.396	2.004	1.06	0.967	0.824	0.190744	0.163884	0.096621	0.301647	0.0258527	0.100231	0.127157	0.198762	0.80003	0.990957	0.712979	0.854481	0.0413838	0.0214026	0.994676	0.87183
FALSE	High	Master Protein	P11277-2	Isoform 2 of Spectrin beta chain, erythrocytic OS=Homo sapiens OX=9606 GN=SPTB	0	273.399	34	70	70	109	63	2328	267.7	5.39	322.88	70	0.745	0.76	0.761	1.658	1.867	0.758	1.069	0.909	4.931	4.983	3.777	1.052	1.012	1.872	1.011	3.832	1.634	0.00393413	0.157846	0.121803	0.147641	4.34736e-05	0.0380743	0.678291	0.607064	0.00467466	0.000404009	0.0102069	0.756538	0.860913	0.0214631	0.994061	0.00153658
FALSE	High	Master Protein	P19320	Vascular cell adhesion protein 1 OS=Homo sapiens OX=9606 GN=VCAM1 PE=1 SV=1	0	56.835	22	15	15	20	14	739	81.2	5.22	56.26	15	1.306	2.056	1.866	4.607	1.883	1.395	1.381	2.168	8.859	6.951	8.712	1.725	1.511	2.152	2.55	1.982	2.612	0.0291142	0.00157748	0.0233453	0.000364631	0.00858109	0.030873	0.063427	8.38823e-06	2.18855e-06	1.60467e-06	1.35743e-05	0.00221666	0.0165283	0.0215335	0.0681477	0.138833
FALSE	High	Master Protein	P14621	Acylphosphatase-2 OS=Homo sapiens OX=9606 GN=ACYP2 PE=1 SV=2	0	14.959	37	4	4	8	4	99	11.1	9.5	21.89	4	1.292	1.517	1.686	2.561	1.458	1.241	0.884	1.334	0.942	0.663	0.833	0.915	1.104	2.214	1.265	1.143	0.895	0.0291943	0.0729848	0.0538964	0.070583	0.136991	0.141549	0.671126	0.107028	0.943922	0.393109	0.903921	0.435238	0.534078	0.0215501	0.747189	0.890901
FALSE	High	Master Protein	P30533	Alpha-2-macroglobulin receptor-associated protein OS=Homo sapiens OX=9606 GN=LRPAP1 PE=1 SV=1	0	61.566	44	18	18	29	18	357	41.4	8.78	92.86	18	0.986	0.964	0.874	1.54	1.823	0.999	0.981	1.035	2.249	2.134	2.094	1.113	1.02	1.872	1.656	1.553	1.093	0.838813	0.74824	0.447092	0.282034	8.85534e-05	0.988514	0.950193	0.783036	0.0768922	0.0338508	0.0923321	0.526633	0.852914	0.0215572	0.302502	0.328061
FALSE	High	Master Protein	Q8N6N7	Acyl-CoA-binding domain-containing protein 7 OS=Homo sapiens OX=9606 GN=ACBD7 PE=1 SV=1	0	13.808	34	3	3	8	3	88	9.8	6.71	26.06	3	1.294	1.659	1.233	3.107	1.984	1.276	1.161	1.412	0.947	0.761	0.797	1.864	1.051	2.184	4.974	3.553	4.192	0.0560757	0.0177668	0.458064	0.0263693	0.0203522	0.165738	0.366354	0.134769	0.968925	0.622011	0.814844	0.00206842	0.757226	0.021624	0.00207764	0.00823141
FALSE	High	Master Protein	P99999	Cytochrome c OS=Homo sapiens OX=9606 GN=CYCS PE=1 SV=2	0	46.629	56	7	7	24	7	105	11.7	9.57	85.96	7	1.012	0.974	1.02	2.145	1.663	0.962	1.128	1.223	0.981	1.218	1.04	0.988	1.068	1.849	1.408	1.374	1.109	0.981832	0.804073	0.865068	0.0460751	0.00113356	0.781187	0.43795	0.164202	0.778883	0.477472	0.715797	0.851762	0.624986	0.0217219	0.523513	0.544113
FALSE	High	Master Protein	Q9UK22	F-box only protein 2 OS=Homo sapiens OX=9606 GN=FBXO2 PE=1 SV=2	0	17.777	17	3	3	6	3	296	33.3	4.37	21.99	3	1.686	2.137	2.064	2.409	1.567	1.496	0.529	1.169	0.875	0.573	0.589	0.296	0.661	2.175	1.268	1.106	1.001	3.02871e-05	0.00109892	0.0145218	0.0985576	0.14149	0.0172172	0.00351398	0.554367	0.949055	0.212828	0.417206	3.90388e-11	0.0288838	0.0219804	0.78726	0.972137
FALSE	High	Master Protein	Q9Y2J4	Angiomotin-like protein 2 OS=Homo sapiens OX=9606 GN=AMOTL2 PE=1 SV=3	0	32.494	16	10	10	12	9	779	85.7	7.3	32.6	10	0.875	0.826	0.811	0.694	1.123	0.844	1.064	0.915	0.701	0.832	0.665	1.161	0.952	0.449	0.756	0.742	1.094	0.290894	0.368556	0.513241	0.437125	0.706191	0.303267	0.590004	0.558952	0.585634	0.769041	0.553211	0.508831	0.849299	0.0220305	0.388653	0.369088
FALSE	High	Master Protein	Q8NI37	Protein phosphatase PTC7 homolog OS=Homo sapiens OX=9606 GN=PPTC7 PE=1 SV=1	0.002	4.927	7	2	2	2	2	304	32.6	5.19	6.05	2	1.093	1.185	1.103	1.768	2.147	1.257	1.168	1.334	1.722	1.496	1.462	1.319	1.281	2.457	1.489	1.52	1.22	0.610591	0.559761	0.62853	0.337238	0.0168486	0.294424	0.484935	0.395528	0.387592	0.503866	0.508776	0.390189	0.238455	0.0223924	0.68295	0.585285
FALSE	High	Master Protein	Q9Y6X5	Bis(5'-adenosyl)-triphosphatase ENPP4 OS=Homo sapiens OX=9606 GN=ENPP4 PE=1 SV=3	0.003	4.175	6	2	2	2	2	453	51.6	6.15	2.05	2	1.083	1.205	1.332	3.547	2.388	1.303	0.945	1.013	1.574	1.691	1.677	0.92	1.011	2.471	1.828	1.638	1.528	0.680744	0.538113	0.287476	0.0132786	0.00572778	0.24573	0.895643	0.927042	0.454462	0.388201	0.404825	0.628512	0.955559	0.0224779	0.44204	0.524266
FALSE	High	Master Protein	Q96F10	Thialysine N-epsilon-acetyltransferase OS=Homo sapiens OX=9606 GN=SAT2 PE=1 SV=1	0	18.376	27	6	6	10	6	170	19.1	6.04	24.03	6	1.083	1.214	1.118	0.269	0.651	0.979	1.156	0.956	0.783	0.894	0.774	1.4	0.948	0.462	0.601	0.648	1.031	0.526366	0.409134	0.715874	0.00971262	0.0628959	0.90384	0.362613	0.763075	0.829652	0.957994	0.821829	0.0859372	0.782604	0.022555	0.220344	0.277914
FALSE	High	Master Protein	Q96AP7	Endothelial cell-selective adhesion molecule OS=Homo sapiens OX=9606 GN=ESAM PE=1 SV=1	0	7.787	7	3	3	4	3	390	41.2	9.32	9.02	3	1.076	0.807	1.059	1.023	1.656	1.196	0.823	0.846	7.459	7.113	5.831	0.859	0.821	2.787	1.8	1.334	0.786	0.70045	0.512241	0.730414	0.999139	0.263816	0.52513	0.641037	0.525101	0.00263755	0.000470874	0.00843077	0.512983	0.503247	0.0226666	0.460529	0.797294
FALSE	High	Master Protein	P31321	cAMP-dependent protein kinase type I-beta regulatory subunit OS=Homo sapiens OX=9606 GN=PRKAR1B PE=1 SV=4	0	42.656	30	9	9	15	7	381	43	5.71	57.75	9	0.867	0.873	0.943	1.522	1.701	0.792	0.682	0.727	0.766	0.782	0.809	0.778	0.768	1.916	0.892	1.057	0.624	0.203014	0.42373	0.701663	0.288321	0.00249923	0.123599	0.0676599	0.053887	0.832634	0.771247	0.936988	0.0887775	0.180492	0.0227908	0.726447	0.922392
FALSE	High	Master Protein	O43312	Protein MTSS 1 OS=Homo sapiens OX=9606 GN=MTSS1 PE=1 SV=2	0	73.132	32	18	18	31	16	755	82.2	6.92	95.31	18	0.954	0.921	0.899	1.933	1.459	0.982	1.162	0.943	0.948	1.312	0.953	1.086	1.09	1.9	1.396	1.665	1.649	0.657031	0.642235	0.626159	0.103938	0.0233206	0.897101	0.384997	0.729828	0.802077	0.350438	0.786281	0.743723	0.531669	0.0228847	0.487998	0.320816
FALSE	High	Master Protein	Q8WXX7	Autism susceptibility gene 2 protein OS=Homo sapiens OX=9606 GN=AUTS2 PE=1 SV=1	0	20.481	7	10	10	10	9	1259	138.9	9.38	24.33	10	0.938	0.612	0.435	0.446	0.565	0.772	0.672	0.721	0.371	0.436	0.428	0.988	0.643	0.448	0.81	0.778	0.442	0.632693	0.0261564	0.00305827	0.126098	0.017613	0.117166	0.0520641	0.0599688	0.160971	0.118345	0.250694	0.803981	0.0105901	0.0231278	0.548794	0.488047
FALSE	High	Master Protein	Q8NFP9	Neurobeachin OS=Homo sapiens OX=9606 GN=NBEA PE=1 SV=3	0	335.689	28	68	68	145	64	2946	327.6	6.18	486.3	68	0.77	0.64	0.744	0.668	0.855	0.748	0.913	0.704	0.328	0.529	0.39	0.816	0.87	0.499	0.301	0.342	0.407	0.00622294	0.00427756	0.0696062	0.253619	0.490232	0.0270956	0.551337	0.00732669	0.114201	0.313126	0.147063	0.10555	0.392571	0.0231922	0.00251703	0.00619434
FALSE	High	Master Protein	P19823	Inter-alpha-trypsin inhibitor heavy chain H2 OS=Homo sapiens OX=9606 GN=ITIH2 PE=1 SV=2	0	74.189	23	19	19	36	19	946	106.4	6.86	104.6	19	0.916	0.542	0.619	2.211	0.547	0.66	0.588	0.591	1.711	1.889	1.965	0.858	0.637	0.478	0.302	0.402	0.962	0.369827	0.00164873	0.0306435	0.0362454	0.00154352	0.00361195	0.00431717	0.000791399	0.201069	0.0648444	0.11249	0.267122	0.00659792	0.0233965	0.0087861	0.0397965
FALSE	High	Master Protein	P49795	Regulator of G-protein signaling 19 OS=Homo sapiens OX=9606 GN=RGS19 PE=1 SV=1	0.003	3.872	12	2	2	2	2	217	24.6	5.62	3.24	2	1.197	1.354	1.712	2.621	2.45	1.398	1.607	1.304	2.451	2.36	2.141	1.295	1.717	2.321	1.171	1.239	0.561	0.202923	0.188158	0.0453797	0.0757165	0.00231367	0.0573439	0.0110527	0.292992	0.0965402	0.104763	0.185106	0.259194	0.00488928	0.0234877	0.931917	0.890094
FALSE	High	Master Protein	Q99798	Aconitate hydratase, mitochondrial OS=Homo sapiens OX=9606 GN=ACO2 PE=1 SV=2	0	187.228	49	35	35	89	35	780	85.4	7.61	305.52	35	1.034	1.099	1.129	1.698	1.631	1.031	1.04	1.128	1.407	1.421	1.45	1.074	1.109	1.849	1.441	1.327	1.069	0.865966	0.699768	0.769454	0.160445	0.00110314	0.863997	0.835529	0.328291	0.429969	0.320336	0.382607	0.701022	0.436665	0.0240389	0.467259	0.565177
FALSE	High	Master Protein	Q9H223	EH domain-containing protein 4 OS=Homo sapiens OX=9606 GN=EHD4 PE=1 SV=1	0	73.454	43	16	16	31	14	541	61.1	6.76	113.94	16	1.177	1.244	1.409	2.969	1.545	1.435	1.143	1.43	3.936	3.568	4.44	1.112	1.486	1.959	1.308	1.291	1.328	0.205802	0.323612	0.205855	0.0122123	0.0463408	0.0161772	0.396918	0.0408896	0.0020575	0.0017521	0.00193858	0.654053	0.013483	0.0243453	0.624346	0.62929
FALSE	High	Master Protein	Q13797	Integrin alpha-9 OS=Homo sapiens OX=9606 GN=ITGA9 PE=1 SV=2	0.001	5.215	6	3	3	3	3	1035	114.4	6.14	5.48	3	0.984	0.772	0.577	0.253	0.381	0.727	0.148	0.489	1.537	1.508	1.311	0.103	0.181	0.388	0.111	0.094	0.15	0.987854	0.37708	0.196689	0.0376898	0.00103989	0.125508	1e-17	0.00430641	0.399761	0.322837	0.482316	1e-17	3.24185e-14	0.0243539	6.21387e-05	1.09888e-06
FALSE	High	Master Protein	Q13015	Protein AF1q OS=Homo sapiens OX=9606 GN=MLLT11 PE=1 SV=1	0	20.87	54	3	3	6	3	90	10.1	4.54	21.03	3	0.695	0.581	0.558	1.15	0.931	0.631	0.814	0.643	0.433	0.678	0.472	0.912	0.801	0.461	0.831	0.71	0.865	0.00449526	0.0209408	0.0466014	0.782202	0.754268	0.00295848	0.363467	0.00824547	0.227165	0.498943	0.283802	0.427017	0.227454	0.0243814	0.489563	0.377813
FALSE	High	Master Protein	O95263	High affinity cAMP-specific and IBMX-insensitive 3',5'-cyclic phosphodiesterase 8B OS=Homo sapiens OX=9606 GN=PDE8B PE=1 SV=2	0	10.171	7	3	3	3	3	885	98.9	6.83	11.97	3	0.906	0.817	0.673	1.063	1.769	0.907	0.529	0.75	0.749	0.647	0.912	0.411	0.657	2.446	0.753	0.684	0.059	0.632949	0.533374	0.385081	0.967301	0.144412	0.676169	0.0256619	0.267285	0.711438	0.475729	0.9898	0.000735687	0.101917	0.0245652	0.410792	0.359452
FALSE	High	Master Protein	Q8TEU8	WAP, Kazal, immunoglobulin, Kunitz and NTR domain-containing protein 2 OS=Homo sapiens OX=9606 GN=WFIKKN2 PE=1 SV=1	0	9.326	6	3	3	4	3	576	63.9	6.21	12.06	3	1.084	0.657	0.99	1.621	0.592	0.634	0.657	0.66	2.801	2.284	2.443	0.677	0.701	0.393	0.336	0.194	1.542	0.54461	0.13229	0.873146	0.343708	0.0687504	0.0439016	0.0957292	0.086452	0.0639757	0.0633546	0.114745	0.0674085	0.137775	0.0245747	0.0370072	0.000625028
FALSE	High	Master Protein	Q96JQ0	Protocadherin-16 OS=Homo sapiens OX=9606 GN=DCHS1 PE=1 SV=1	0	163.411	21	45	45	58	45	3298	346	4.94	191.21	45	1.047	1.652	1.16	1.938	1.429	1.122	1.181	1.861	2.619	1.94	2.164	1.446	1.124	1.957	3.488	3.776	4.245	0.767381	0.015834	0.657723	0.117083	0.0710951	0.482363	0.360537	0.000231521	0.0262822	0.0674587	0.081766	0.0351359	0.454061	0.0246786	0.0126915	0.00530629
FALSE	High	Master Protein	Q01814-2	Isoform WA of Plasma membrane calcium-transporting ATPase 2 OS=Homo sapiens OX=9606 GN=ATP2B2	0	186.575	33	36	36	82	2	1199	131.5	6.24	276.35	36	1.183	1.231	1.274	3.478	1.99	1.306	1.454	1.22	0.495	0.471	0.349	1.31	1.588	2.419	0.747	0.519	0.766	0.336642	0.470073	0.370821	0.0196212	0.0294951	0.213239	0.0654584	0.570472	0.341958	0.220354	0.180801	0.406603	0.0382138	0.0247076	0.396486	0.125187
FALSE	High	Master Protein	P16403	Histone H1.2 OS=Homo sapiens OX=9606 GN=H1-2 PE=1 SV=2	0	116.461	46	18	18	209	7	213	21.4	10.93	522.63	18	1.002	1.281	0.444	0.061	0.37	1.008	1.028	1.845	1.279	1.383	1.08	1.603	0.877	0.502	4.601	5.679	6.214	0.888155	0.192501	0.000125861	7.73381e-12	6.42228e-09	0.995068	0.895047	1.56392e-06	0.525726	0.347784	0.725476	0.000984931	0.423796	0.0247679	0.000459641	3.63619e-05
FALSE	High	Master Protein	Q5QGS0	Neurite extension and migration factor OS=Homo sapiens OX=9606 GN=NEXMIF PE=1 SV=1	0.002	4.228	2	2	2	2	2	1516	167.4	6.4	0	2	0.683	0.562	0.585	0.436	0.879	0.782	0.664	0.702	0.256	0.328	0.375	0.872	0.805	0.4	0.511	0.61	0.326	0.0218779	0.0428709	0.178676	0.163097	0.557082	0.225379	0.109374	0.136865	0.048575	0.0428378	0.119925	0.480007	0.388876	0.0248324	0.150265	0.253634
FALSE	High	Master Protein	Q99808	Equilibrative nucleoside transporter 1 OS=Homo sapiens OX=9606 GN=SLC29A1 PE=1 SV=3	0	9.904	8	3	3	3	3	456	50.2	8.29	9.4	3	1.097	1.403	1.909	2.038	2.587	1.125	1.791	1.432	3.798	3.65	2.966	1.099	1.73	2.777	2.419	2.326	1.748	0.622569	0.288906	0.0444775	0.232344	0.0128225	0.659625	0.0233289	0.325654	0.0324381	0.0221934	0.0686472	0.876122	0.0342239	0.0254482	0.236437	0.175856
FALSE	High	Master Protein	P13521	Secretogranin-2 OS=Homo sapiens OX=9606 GN=SCG2 PE=1 SV=2	0	129.615	53	27	27	53	27	617	70.9	4.75	194.94	27	1.074	1.326	1.592	4.963	2.533	1.077	0.833	1.102	0.638	0.571	0.615	0.561	1.409	1.843	2.117	0.788	0.983	0.613436	0.210569	0.0753227	1.50576e-05	5.26086e-10	0.610193	0.357953	0.491652	0.588744	0.361122	0.542404	0.000170419	0.0217419	0.0254663	0.11317	0.581878
FALSE	High	Master Protein	P63096	Guanine nucleotide-binding protein G(i) subunit alpha-1 OS=Homo sapiens OX=9606 GN=GNAI1 PE=1 SV=2	0	63.962	52	14	14	60	7	354	40.3	5.97	168.17	14	1.034	1.059	1.212	0.531	0.52	1.043	1.075	0.953	0.202	0.257	0.235	0.699	0.882	0.476	0.087	0.046	0.098	0.824374	0.860864	0.515828	0.190159	0.00259236	0.794694	0.634449	0.773681	0.00885935	0.00714956	0.00759835	0.00921503	0.550781	0.0254778	2.51013e-08	5.16254e-12
FALSE	High	Master Protein	P29972	Aquaporin-1 OS=Homo sapiens OX=9606 GN=AQP1 PE=1 SV=3	0.001	5.469	10	2	2	2	2	269	28.5	7.42	8.54	2	0.693	1.632	0.563	7.052	0.733	0.763	0.933	1.398	16.295	12.992	12.091	0.354	0.897	2.556	3.52	6.334	14.017	0.107035	0.117792	0.192741	0.000264485	0.294268	0.236408	0.895346	0.335507	6.31514e-07	4.10483e-09	4.18354e-06	0.000272024	0.687239	0.0255844	0.056472	0.000792011
FALSE	High	Master Protein	Q6PIU2	Neutral cholesterol ester hydrolase 1 OS=Homo sapiens OX=9606 GN=NCEH1 PE=1 SV=3	0	27.12	24	8	8	9	8	408	45.8	7.23	17.25	8	1.241	1.584	2.546	3.065	1.643	1.491	1.366	2.166	1.087	0.943	0.83	1.307	2.001	2.018	0.708	0.35	0.607	0.0750207	0.045214	0.00171867	0.0333931	0.0599539	0.00816754	0.0732617	8.583e-06	0.756929	0.948649	0.850395	0.193162	4.22138e-05	0.0258108	0.315335	0.00904636
FALSE	High	Master Protein	Q06455	Protein CBFA2T1 OS=Homo sapiens OX=9606 GN=RUNX1T1 PE=1 SV=2	0	22.796	16	7	7	8	6	604	67.5	7.94	25.65	7	0.669	0.383	0.401	0.346	0.579	0.604	0.616	0.401	0.429	0.452	0.552	0.849	0.505	0.46	0.411	0.597	0.347	0.00130864	1.53308e-05	0.00254079	0.0309025	0.0342137	0.0032409	0.0290019	2.01779e-06	0.144352	0.0984761	0.290822	0.226722	0.000228929	0.025813	0.0376957	0.153938
FALSE	High	Master Protein	Q8ND82	Zinc finger protein 280C OS=Homo sapiens OX=9606 GN=ZNF280C PE=1 SV=1	0	16.876	11	6	6	7	5	737	83	9.11	21.41	6	0.909	0.797	0.626	0.524	0.558	0.77	0.93	0.858	1.001	1.084	0.951	1.185	0.763	0.448	1.765	1.857	2.315	0.589692	0.393103	0.255958	0.232109	0.0338232	0.158736	0.888274	0.442244	0.897296	0.801211	0.953053	0.551973	0.199095	0.0258445	0.349771	0.206093
FALSE	High	Master Protein	P78540	Arginase-2, mitochondrial OS=Homo sapiens OX=9606 GN=ARG2 PE=1 SV=1	0	28.902	26	8	8	11	8	354	38.6	6.47	31.79	8	0.973	0.822	0.957	2.734	2.29	0.891	1.039	0.76	0.34	0.574	0.435	0.992	1.085	2.075	1.112	1.104	0.723	0.868628	0.422096	0.877507	0.0177782	0.000259174	0.473464	0.668568	0.109592	0.0519494	0.281158	0.202665	0.772871	0.57477	0.0258946	0.999053	0.969574
FALSE	High	Master Protein	P31327	Carbamoyl-phosphate synthase [ammonia], mitochondrial OS=Homo sapiens OX=9606 GN=CPS1 PE=1 SV=2	0	19.369	4	6	6	7	3	1500	164.8	6.74	18.92	6	0.833	0.429	0.848	1.015	3.483	0.801	0.549	1.406	51.603	40.669	48.804	0.833	1.132	0.321	1.388	1.369	1.866	0.621484	0.0393182	0.899071	0.98171	0.00719355	0.547986	0.214089	0.422925	9.30633e-12	2.22045e-16	7.1706e-11	0.642916	0.735261	0.0260135	0.68495	0.772306
FALSE	High	Master Protein	P17098	Zinc finger protein 8 OS=Homo sapiens OX=9606 GN=ZNF8 PE=1 SV=2	0	11.791	8	4	4	6	4	575	64.9	7.39	18.18	4	0.845	0.723	0.559	0.376	0.712	0.822	0.771	0.877	0.759	0.801	0.707	1.22	0.783	0.445	1.429	1.442	1.737	0.225242	0.218869	0.0662407	0.0596307	0.16647	0.217813	0.274887	0.393997	0.74422	0.726963	0.65238	0.428901	0.190743	0.0261726	0.616969	0.538125
FALSE	High	Master Protein	Q9H2X9	Solute carrier family 12 member 5 OS=Homo sapiens OX=9606 GN=SLC12A5 PE=1 SV=3	0	50.702	17	18	18	24	13	1139	126.1	6.73	66.3	18	1.045	1	1.184	4.421	2.198	1.086	1.08	0.928	0.57	0.64	0.541	1.008	1.212	2.024	1.472	1.063	0.83	0.724582	0.9767	0.563575	0.000546703	0.000159135	0.585469	0.578978	0.634016	0.420484	0.433144	0.406076	0.88807	0.225787	0.0262839	0.536036	0.95629
FALSE	High	Master Protein	Q9Y624	Junctional adhesion molecule A OS=Homo sapiens OX=9606 GN=F11R PE=1 SV=1	0.001	5.389	10	2	2	2	2	299	32.6	7.9	5.27	2	0.989	1.175	1.587	3.289	2.088	1.215	1.43	1.286	11.245	9.345	9.952	0.997	1.499	2.603	2.448	2.419	1.661	0.993171	0.60892	0.148392	0.0353522	0.0607163	0.452711	0.149722	0.471087	1.12262e-05	3.96133e-07	7.86586e-05	0.845035	0.118597	0.0264227	0.248049	0.14689
FALSE	High	Master Protein	O75582	Ribosomal protein S6 kinase alpha-5 OS=Homo sapiens OX=9606 GN=RPS6KA5 PE=1 SV=1	0	63.355	27	19	19	26	18	802	89.8	7.11	77.07	19	0.779	0.649	0.526	0.534	1.39	0.815	0.821	0.917	0.678	0.667	0.608	1.294	0.863	1.829	1.536	1.651	1.054	0.0357941	0.0249953	0.00437566	0.153205	0.0299013	0.154137	0.317569	0.599058	0.691912	0.555753	0.500211	0.0829413	0.391475	0.0265616	0.394842	0.242032
FALSE	High	Master Protein	P81877	Single-stranded DNA-binding protein 2 OS=Homo sapiens OX=9606 GN=SSBP2 PE=1 SV=2	0	17.429	13	3	3	7	2	361	37.8	6.64	21.31	3	0.805	0.582	0.579	0.087	0.892	0.753	0.818	0.653	0.595	0.631	0.48	1.069	0.877	0.46	0.636	0.67	0.345	0.0768175	0.0133898	0.0748795	3.04264e-06	0.559975	0.0794259	0.41055	0.0197714	0.369152	0.350985	0.205301	0.938942	0.518154	0.0265698	0.225189	0.246782
FALSE	High	Master Protein	Q8N135	Leucine-rich repeat LGI family member 4 OS=Homo sapiens OX=9606 GN=LGI4 PE=1 SV=1	0.001	5.022	4	2	2	2	2	537	59.1	7.53	3.17	2	1.125	1.93	2.884	4.901	2.63	1.641	2.123	1.767	0.475	0.528	0.326	1.326	2.478	2.294	0.824	0.292	0.71	0.402369	0.00579322	0.00072318	0.00198516	0.000863473	0.00434923	0.000397989	0.0140144	0.27362	0.232117	0.105279	0.215394	1.11625e-06	0.0265755	0.582646	0.00845547
FALSE	High	Master Protein	P16402	Histone H1.3 OS=Homo sapiens OX=9606 GN=H1-3 PE=1 SV=2	0	116.553	47	19	19	200	9	221	22.3	11.02	496.43	19	1.001	1.129	0.54	0.072	0.395	0.871	0.985	1.466	1.086	1.21	1.104	1.803	0.834	0.507	3.058	4.192	3.641	0.876568	0.582543	0.000599051	1.55385e-10	9.46776e-09	0.279369	0.900139	0.00256724	0.71196	0.504428	0.695616	3.38682e-05	0.2546	0.0268219	0.011535	0.000706052
FALSE	High	Master Protein	O14519	Cyclin-dependent kinase 2-associated protein 1 OS=Homo sapiens OX=9606 GN=CDK2AP1 PE=1 SV=1	0.001	6.28	20	2	2	2	2	115	12.4	9.38	4.32	2	0.823	0.691	0.481	0.212	0.396	0.706	0.65	0.881	0.91	0.964	0.736	1.217	0.753	0.431	1.18	1.245	1.348	0.23985	0.128529	0.0305049	0.00488214	0.000604562	0.0586092	0.0682705	0.548793	0.943443	0.974594	0.683738	0.442708	0.206496	0.0269755	0.989199	0.838415
FALSE	High	Master Protein	Q9Y3E1	Hepatoma-derived growth factor-related protein 3 OS=Homo sapiens OX=9606 GN=HDGFL3 PE=1 SV=1	0	47.393	38	9	9	46	8	203	22.6	7.99	119.85	9	0.71	0.56	0.524	0.642	0.953	0.634	0.591	0.586	0.465	0.619	0.576	0.805	0.685	0.507	0.579	0.548	0.49	0.000425572	0.000260388	0.000329574	0.211244	0.982209	0.000580734	0.00106243	4.07796e-05	0.312397	0.48943	0.447271	0.0865418	0.0136987	0.0270584	0.146493	0.112499
FALSE	High	Master Protein	Q8WUY9	DEP domain-containing protein 1B OS=Homo sapiens OX=9606 GN=DEPDC1B PE=1 SV=2	0.001	6.343	6	2	2	2	2	529	61.7	8.85	5.54	2	0.648	0.821	0.76	0.562	0.663	0.779	0.586	0.839	0.488	0.502	0.611	0.551	0.518	0.352	1.54	1.292	1.148	0.111838	0.55352	0.666072	0.344225	0.266272	0.379498	0.142427	0.51225	0.295747	0.212417	0.593267	0.0406364	0.0247428	0.0270712	0.657107	0.852222
FALSE	High	Master Protein	P51531	Probable global transcription activator SNF2L2 OS=Homo sapiens OX=9606 GN=SMARCA2 PE=1 SV=2	0	125.754	20	32	32	51	19	1590	181.2	7.2	159	32	0.709	0.554	0.492	0.446	0.966	0.658	0.608	0.626	0.679	0.728	0.772	0.681	0.686	0.49	0.765	0.766	0.689	0.00143261	0.00143691	0.000764185	0.050349	0.960149	0.00285889	0.00878176	0.00469554	0.69629	0.69988	0.84282	0.00773285	0.0199706	0.0272443	0.545556	0.543009
FALSE	High	Master Protein	P61421	V-type proton ATPase subunit d 1 OS=Homo sapiens OX=9606 GN=ATP6V0D1 PE=1 SV=1	0	37.724	19	7	7	23	7	351	40.3	5	63.02	7	1.011	1.013	1.293	2.581	1.851	1.006	0.983	0.942	0.981	0.986	0.898	1.13	1.103	1.823	1.33	1.081	0.785	0.968057	0.978135	0.355143	0.0109189	5.41406e-05	0.962763	0.968539	0.769797	0.782473	0.734392	0.918532	0.379273	0.443686	0.027345	0.565001	0.874286
FALSE	High	Master Protein	P51553	Isocitrate dehydrogenase [NAD] subunit gamma, mitochondrial OS=Homo sapiens OX=9606 GN=IDH3G PE=1 SV=1	0	15.501	15	6	6	10	6	393	42.8	8.5	16.49	6	0.965	1.069	1.203	1.766	1.893	1.067	1.053	1.108	1.233	1.178	1.126	1.009	1.172	2.058	1.329	1.213	0.84	0.820671	0.75165	0.50445	0.27487	0.011377	0.651348	0.619854	0.608232	0.627781	0.616661	0.687855	0.86244	0.330245	0.027509	0.66084	0.783822
FALSE	High	Master Protein	Q99747	Gamma-soluble NSF attachment protein OS=Homo sapiens OX=9606 GN=NAPG PE=1 SV=1	0	75.82	44	13	13	31	13	312	34.7	5.41	107.78	13	1.131	1.191	1.453	1.71	1.399	1.262	1.375	1.22	0.76	0.746	0.657	0.988	1.379	1.818	0.897	0.826	0.594	0.297144	0.377303	0.117277	0.154973	0.0201302	0.0944834	0.0541763	0.11151	0.829376	0.749008	0.606734	0.829417	0.0248055	0.0279852	0.763416	0.596481
FALSE	High	Master Protein	P35556	Fibrillin-2 OS=Homo sapiens OX=9606 GN=FBN2 PE=1 SV=3	0	10.775	1	4	4	4	4	2912	314.6	4.86	9.92	4	0.488	0.365	0.787	0.769	5.139	0.329	0.01	0.363	100	100	100	0.509	0.633	0.346	1.051	0.536	0.503	0.0130917	0.00696915	0.72901	0.659383	4.65774e-06	0.000710286	1e-17	0.00316565	1e-17	1e-17	1e-17	0.0300267	0.122128	0.0280859	0.884967	0.260639
FALSE	High	Master Protein	O15347	High mobility group protein B3 OS=Homo sapiens OX=9606 GN=HMGB3 PE=1 SV=4	0	56.934	41	10	10	26	8	200	23	8.37	85.64	10	0.783	0.643	0.398	0.425	0.728	0.689	0.72	0.759	0.805	0.942	0.847	0.902	0.642	0.501	1.39	1.642	1.843	0.0197633	0.0237956	1.56267e-05	0.0484374	0.0995115	0.00527665	0.0570241	0.0822749	0.930033	0.768575	0.974996	0.392855	0.00507756	0.0281101	0.504773	0.25451
FALSE	High	Master Protein	P08069	Insulin-like growth factor 1 receptor OS=Homo sapiens OX=9606 GN=IGF1R PE=1 SV=1	0	85.016	20	22	22	34	18	1367	154.7	5.8	110.12	22	1.019	0.957	0.916	0.284	0.652	0.999	1.061	1.043	0.769	0.892	0.754	1.124	0.961	0.476	0.543	0.667	1.058	0.996654	0.711508	0.622413	0.00697518	0.043681	0.977817	0.686473	0.762535	0.888436	0.955214	0.8604	0.532306	0.883665	0.0281234	0.144437	0.35693
FALSE	High	Master Protein	Q86XI8-2	Isoform 2 of Uncharacterized protein ZSWIM9 OS=Homo sapiens OX=9606 GN=ZSWIM9	0	13.595	4	3	3	4	3	920	101.6	8.15	10.88	3	0.887	0.655	0.481	0.52	0.701	0.634	0.778	0.558	0.664	0.89	0.825	0.925	0.74	0.384	0.978	1.052	1.393	0.537376	0.112089	0.0524801	0.244272	0.195664	0.0370215	0.323168	0.0305217	0.616742	0.842988	0.830538	0.611932	0.174427	0.0287477	0.733981	0.837422
FALSE	High	Master Protein	P01023	Alpha-2-macroglobulin OS=Homo sapiens OX=9606 GN=A2M PE=1 SV=3	0	142.762	27	32	32	58	32	1474	163.2	6.46	186.73	32	1.201	0.9	0.841	3.744	1.18	1.245	1.366	1.559	3.613	2.687	3.972	1.12	1.544	1.812	1.45	2.444	3.058	0.112244	0.483616	0.287077	0.000372134	0.243941	0.101252	0.0603978	0.000858435	0.0201862	0.0222932	0.00785992	0.482628	0.00211582	0.0287696	0.451664	0.0296556
FALSE	High	Master Protein	Q9NVS9	Pyridoxine-5'-phosphate oxidase OS=Homo sapiens OX=9606 GN=PNPO PE=1 SV=1	0	17.54	20	6	6	6	6	261	30	7.06	17.49	6	1.253	1.514	1.512	2.352	2.065	1.264	1.188	1.223	1.194	1.231	1.176	1.156	1.265	2.252	1.686	1.279	0.741	0.130411	0.0959149	0.114118	0.119437	0.0159004	0.185622	0.302836	0.45048	0.68757	0.578322	0.605447	0.57762	0.211696	0.0290004	0.457389	0.829065
FALSE	High	Master Protein	P07951	Tropomyosin beta chain OS=Homo sapiens OX=9606 GN=TPM2 PE=1 SV=1	0	89.693	56	22	22	62	6	284	32.8	4.7	176.05	22	1.067	1.294	0.854	1.372	2.535	1.412	2.834	2.41	5.831	5.071	6.937	2.453	2.243	2.033	4.957	4.691	6.898	0.574443	0.257187	0.617812	0.559115	1.08032e-05	0.0290252	5.94088e-08	3.0508e-07	0.000354975	6.62296e-05	7.74706e-05	3.65403e-07	1.41862e-06	0.0290286	0.000610913	0.000769024
FALSE	High	Master Protein	Q9BSW7	Synaptotagmin-17 OS=Homo sapiens OX=9606 GN=SYT17 PE=1 SV=1	0	8.577	7	3	3	3	3	474	53.8	7.5	9.21	3	1.033	1.281	1.624	6.319	2.23	1.005	0.687	1.024	0.735	0.753	0.605	0.658	0.881	2.358	2.395	1.699	2.314	0.824858	0.343875	0.122269	0.000553647	0.0102362	0.983704	0.157396	0.951482	0.722256	0.654427	0.542063	0.0952502	0.562657	0.0293693	0.125119	0.400416
FALSE	High	Master Protein	Q9P215	Pogo transposable element with KRAB domain OS=Homo sapiens OX=9606 GN=POGK PE=1 SV=2	0	15.944	6	4	4	6	4	609	69.4	5.14	14.65	4	0.803	0.714	0.573	0.64	0.729	0.764	0.775	0.865	0.756	0.885	0.666	1.064	0.819	0.475	1.14	1.305	1.664	0.0938368	0.171651	0.0667691	0.396485	0.164827	0.0698215	0.278234	0.358358	0.760899	0.916244	0.61986	0.82514	0.28611	0.0294114	0.901059	0.675262
FALSE	High	Master Protein	Q5FWE3	Proline-rich transmembrane protein 3 OS=Homo sapiens OX=9606 GN=PRRT3 PE=1 SV=3	0	16.319	6	5	5	6	5	981	102.1	7.78	16.28	5	1.363	1.502	1.762	2.085	1.396	1.365	1.316	1.156	0.289	0.362	0.335	0.742	1.404	2.206	0.842	0.642	0.467	0.0286712	0.0921542	0.0554792	0.175167	0.261123	0.0685906	0.115339	0.618481	0.064647	0.0609485	0.095226	0.146778	0.0685207	0.0295266	0.569646	0.282515
FALSE	High	Master Protein	O15020	Spectrin beta chain, non-erythrocytic 2 OS=Homo sapiens OX=9606 GN=SPTBN2 PE=1 SV=3	0	401.129	42	88	88	169	77	2390	271.2	6.11	560.43	88	0.95	0.848	0.975	0.461	0.819	0.905	1.028	0.888	0.358	0.478	0.365	0.996	1.123	0.513	0.387	0.351	0.424	0.503346	0.242628	0.654913	0.0312668	0.342708	0.425285	0.895037	0.38168	0.151673	0.224435	0.116594	0.865226	0.387397	0.0296282	0.0157277	0.00753651
FALSE	High	Master Protein	P38117	Electron transfer flavoprotein subunit beta OS=Homo sapiens OX=9606 GN=ETFB PE=1 SV=3	0	37.096	38	9	9	25	9	255	27.8	8.1	66.42	9	1.069	1.317	1.205	2.017	1.762	1.217	1.252	1.463	3.958	3.498	3.637	1.485	1.225	1.91	2.62	2.367	2.108	0.620003	0.201811	0.551113	0.0735521	0.00131943	0.193673	0.202418	0.018996	0.00216886	0.000329872	0.00576076	0.0259084	0.214834	0.0296562	0.0526156	0.0809513
FALSE	High	Master Protein	P41732	Tetraspanin-7 OS=Homo sapiens OX=9606 GN=TSPAN7 PE=1 SV=2	0	12.657	13	3	3	8	3	249	27.6	7.2	26.06	3	1.342	1.433	1.885	1.805	1.486	1.555	1.119	1.401	0.602	0.571	0.574	0.961	1.401	2.122	1.027	0.73	0.515	0.0293849	0.118242	0.0304555	0.27802	0.214516	0.00997455	0.457731	0.148567	0.435873	0.20236	0.387558	0.674886	0.0602923	0.0298913	0.886616	0.339498
FALSE	High	Master Protein	P21796	Voltage-dependent anion-selective channel protein 1 OS=Homo sapiens OX=9606 GN=VDAC1 PE=1 SV=2	0	113.795	71	16	16	93	15	283	30.8	8.54	332.11	16	0.98	1.105	1.272	1.9	1.495	1.125	1.057	1.083	0.994	0.931	0.888	0.976	1.17	1.804	1.205	1.198	0.947	0.71686	0.673091	0.370344	0.0872138	0.00634681	0.410845	0.759833	0.50873	0.822701	0.891988	0.995221	0.753737	0.25563	0.0299624	0.764658	0.744039
FALSE	High	Master Protein	Q86UR5	Regulating synaptic membrane exocytosis protein 1 OS=Homo sapiens OX=9606 GN=RIMS1 PE=1 SV=1	0	128.67	29	37	37	50	35	1692	189	9.66	163.13	37	1.112	1.194	1.456	2.22	1.408	1.146	0.947	0.99	0.289	0.322	0.28	0.784	1.079	1.807	0.694	0.613	0.464	0.406101	0.461342	0.159724	0.0312638	0.0239284	0.343468	0.825739	0.966655	0.0620182	0.0265403	0.0540711	0.101318	0.588045	0.0300131	0.437415	0.263354
FALSE	High	Master Protein	Q15165-1	Isoform 1 of Serum paraoxonase/arylesterase 2 OS=Homo sapiens OX=9606 GN=PON2	0	24.566	15	5	5	7	5	354	39.4	5.5	25.01	5	1.122	1.183	1.003	1.573	1.675	1.112	1.182	1.379	2.15	1.822	1.776	1.097	1.153	2.031	2.732	2.08	1.674	0.346758	0.459359	0.988573	0.39054	0.0400497	0.458613	0.263202	0.0667886	0.0935368	0.144562	0.179521	0.712846	0.358422	0.0300386	0.032675	0.127654
FALSE	High	Master Protein	P04216	Thy-1 membrane glycoprotein OS=Homo sapiens OX=9606 GN=THY1 PE=1 SV=2	0	19.466	16	3	3	8	3	161	17.9	8.73	23.49	3	1.248	1.238	1.55	1.882	1.469	1.418	1.806	1.163	0.579	0.649	0.498	1.358	1.449	1.988	0.683	0.566	0.563	0.0824305	0.356215	0.122019	0.137171	0.107426	0.0225029	0.00155899	0.390766	0.464977	0.459062	0.323744	0.121895	0.0230406	0.0300458	0.256426	0.167799
FALSE	High	Master Protein	O43795	Unconventional myosin-Ib OS=Homo sapiens OX=9606 GN=MYO1B PE=1 SV=3	0	132.219	29	32	32	51	32	1136	131.9	9.38	145.41	32	0.809	0.998	0.699	4.403	1.019	0.929	0.752	0.862	3.584	2.376	3.326	0.668	0.764	1.802	3.878	5.496	2.553	0.0513456	0.912108	0.0574006	6.30099e-05	0.735789	0.569439	0.141365	0.406128	0.0208794	0.0418114	0.0190989	0.00644235	0.103156	0.0301491	0.00197478	5.13653e-05
FALSE	High	Master Protein	Q8IZU2	WD repeat-containing protein 17 OS=Homo sapiens OX=9606 GN=WDR17 PE=2 SV=2	0	7.675	2	3	3	4	3	1322	147.6	6.46	8.04	3	0.965	1.054	1.127	0.943	1.518	0.952	0.931	0.997	0.416	0.375	0.362	1.014	0.948	2.26	2.429	2.175	1.13	0.850711	0.826911	0.554387	0.931551	0.183595	0.792239	0.956015	0.887407	0.162999	0.0735868	0.077785	0.87452	0.865804	0.0302309	0.143406	0.148474
FALSE	High	Master Protein	Q9H6B4	CXADR-like membrane protein OS=Homo sapiens OX=9606 GN=CLMP PE=1 SV=1	0	28.79	32	10	10	13	10	373	41.3	7.99	28.86	10	1.146	1.253	1.317	0.432	0.518	1.249	0.851	1.402	0.229	0.238	0.233	0.791	1.132	0.454	0.01	0.01	0.014	0.300865	0.351906	0.369374	0.110933	0.00784452	0.163973	0.467072	0.0483658	0.0307361	0.00533641	0.0252084	0.128928	0.395858	0.0304464	1e-17	1e-17
FALSE	High	Master Protein	Q92629	Delta-sarcoglycan OS=Homo sapiens OX=9606 GN=SGCD PE=1 SV=2	0	10.219	17	4	4	4	4	289	32.1	9.11	13.21	4	0.753	1.36	1.301	3.308	4.357	0.995	1.242	1.617	31.98	28.318	26.083	1.386	1.229	2.359	2.673	2.42	1.967	0.137299	0.28918	0.33596	0.0238712	8.10657e-07	0.959392	0.340347	0.121238	3.7261e-08	4.55747e-12	9.1592e-09	0.284948	0.361626	0.0306776	0.11993	0.142557
FALSE	High	Master Protein	Q8NBQ5	Estradiol 17-beta-dehydrogenase 11 OS=Homo sapiens OX=9606 GN=HSD17B11 PE=1 SV=3	0	26.712	22	6	6	12	6	300	32.9	9.07	40.57	6	0.912	0.903	0.862	0.471	0.737	0.918	0.786	1.019	1.766	1.776	1.693	0.769	0.847	0.473	0.977	0.712	0.84	0.488854	0.595285	0.606031	0.158659	0.191074	0.603192	0.249229	0.925703	0.154129	0.10982	0.189102	0.0737358	0.347588	0.0308628	0.843237	0.350523
FALSE	High	Master Protein	Q96KN1	Protein LRATD2 OS=Homo sapiens OX=9606 GN=LRATD2 PE=1 SV=1	0	21.843	37	7	7	10	7	310	34.5	5.54	23.8	7	1.238	1.472	1.393	1.41	1.19	1.572	1.609	2.03	0.948	0.972	0.726	2.101	1.573	1.95	0.853	1.048	1.186	0.0782607	0.0912307	0.256573	0.542638	0.586255	0.00248413	0.00738538	6.55284e-05	0.996406	0.999718	0.616302	4.14927e-06	0.00816885	0.0311191	0.526005	0.898549
FALSE	High	Master Protein	Q9BY12	S phase cyclin A-associated protein in the endoplasmic reticulum OS=Homo sapiens OX=9606 GN=SCAPER PE=1 SV=2	0	116.874	22	29	29	46	29	1400	158.2	7.44	143.45	29	0.752	0.607	0.629	1.321	1.013	0.744	0.687	0.638	0.363	0.496	0.432	0.759	0.796	0.508	0.537	0.546	0.528	0.00293893	0.00564535	0.0263272	0.472191	0.71936	0.0251748	0.0315266	0.00136156	0.110155	0.154908	0.183693	0.0259977	0.147145	0.0311338	0.195379	0.165703
FALSE	High	Master Protein	Q9ULH4	Leucine-rich repeat and fibronectin type-III domain-containing protein 2 OS=Homo sapiens OX=9606 GN=LRFN2 PE=1 SV=2	0	18.918	10	9	9	9	8	789	84.7	6.74	16.55	9	1.099	1.094	1.231	0.455	0.765	1.03	1	0.836	0.159	0.18	0.184	0.528	0.986	0.46	0.12	0.035	0.119	0.411509	0.68091	0.447834	0.0992651	0.307415	0.810054	0.831189	0.252196	0.00359197	0.000315855	0.00307577	0.000271437	0.974317	0.0313714	9.23188e-06	1.9984e-15
FALSE	High	Master Protein	Q9Y653	Adhesion G-protein coupled receptor G1 OS=Homo sapiens OX=9606 GN=ADGRG1 PE=1 SV=2	0	40.286	15	9	9	17	9	693	77.7	8.48	51.38	9	1.159	1.092	1.003	1.835	1.329	1.208	1.408	1.206	0.539	0.763	0.414	1.728	1.158	1.827	1.38	1.509	1.561	0.278575	0.76104	0.918202	0.10191	0.116456	0.178611	0.0563766	0.268214	0.436271	0.729329	0.141321	0.000742851	0.330738	0.0315613	0.497163	0.384389
FALSE	High	Master Protein	Q8TF44	C2 calcium-dependent domain-containing protein 4C OS=Homo sapiens OX=9606 GN=C2CD4C PE=1 SV=2	0	65.057	52	15	15	24	15	421	44.5	9.73	77.89	15	1.078	1.024	1.267	1.761	1.858	1.063	0.945	0.842	0.265	0.329	0.28	0.572	1.07	1.886	1.001	1.033	0.5	0.572922	0.994901	0.433641	0.162409	0.000871797	0.702866	0.859358	0.3196	0.0190528	0.0220017	0.0226808	0.000251145	0.619284	0.0316091	0.913888	0.963933
FALSE	High	Master Protein	Q8N5K1	CDGSH iron-sulfur domain-containing protein 2 OS=Homo sapiens OX=9606 GN=CISD2 PE=1 SV=1	0	21.663	32	4	4	9	4	135	15.3	9.61	25.46	4	1.121	1.162	1.021	1.506	1.021	1.074	1.054	1.348	0.616	1.099	0.854	0.832	1.062	0.484	1.145	0.729	0.948	0.374887	0.566968	0.952478	0.342435	0.8875	0.6699	0.723108	0.0893307	0.493931	0.652901	0.984837	0.155485	0.634511	0.0319353	0.795911	0.407047
FALSE	High	Master Protein	Q5T0B9	Zinc finger protein 362 OS=Homo sapiens OX=9606 GN=ZNF362 PE=1 SV=1	0	18.891	10	3	3	6	2	420	45.8	9.64	22.8	3	0.707	0.615	0.537	0.3	0.718	0.673	0.723	0.649	0.671	0.762	0.69	1.047	0.78	0.447	0.721	0.751	0.986	0.0176082	0.0606629	0.0735265	0.0246438	0.187153	0.0257108	0.167281	0.0299974	0.545082	0.566237	0.623613	0.987925	0.207132	0.0320526	0.342613	0.342878
FALSE	High	Master Protein	Q15118	[Pyruvate dehydrogenase (acetyl-transferring)] kinase isozyme 1, mitochondrial OS=Homo sapiens OX=9606 GN=PDK1 PE=1 SV=1	0	12.066	11	4	4	4	4	436	49.2	8.81	12.01	4	1.046	1.022	0.897	2.325	1.877	1.041	1.254	0.936	1.456	1.858	1.374	1.16	1.065	2.288	1.661	1.701	1.33	0.704924	0.884826	0.890173	0.132169	0.0380162	0.821378	0.190963	0.676373	0.475206	0.228663	0.525965	0.56945	0.695424	0.0320794	0.473762	0.367116
FALSE	High	Master Protein	Q7Z553	MAM domain-containing glycosylphosphatidylinositol anchor protein 2 OS=Homo sapiens OX=9606 GN=MDGA2 PE=1 SV=2	0	45.223	15	12	12	16	12	956	107.4	7.2	50.01	12	1.098	0.838	1.09	3.283	1.697	1.092	1.466	0.918	0.438	0.612	0.506	1.055	1.504	1.892	1.154	1.008	0.504	0.472013	0.416961	0.771686	0.00504861	0.00863897	0.562872	0.0383952	0.629085	0.257065	0.415725	0.383922	0.878717	0.0101064	0.0322647	0.886033	0.860637
FALSE	High	Master Protein	Q8IYU8	Calcium uptake protein 2, mitochondrial OS=Homo sapiens OX=9606 GN=MICU2 PE=1 SV=2	0	20.34	19	6	6	7	6	434	49.6	9.09	20.92	6	0.943	0.976	0.821	0.56	0.9	0.9	0.633	0.781	1.707	1.375	1.653	0.676	0.723	0.467	0.7	0.67	0.619	0.695067	0.942233	0.547929	0.241533	0.671249	0.521767	0.038614	0.131247	0.278471	0.423107	0.266687	0.0105584	0.0979968	0.0323802	0.334431	0.283001
FALSE	High	Master Protein	O15021	Microtubule-associated serine/threonine-protein kinase 4 OS=Homo sapiens OX=9606 GN=MAST4 PE=1 SV=4	0	21.354	3	8	8	11	5	2623	283.9	8.62	26.58	8	0.701	0.405	0.514	1.921	0.695	0.491	0.446	0.451	0.6	0.705	0.625	0.25	0.348	0.383	0.804	0.467	0.485	0.0575031	0.00401608	0.0664145	0.271349	0.193781	0.00111782	0.00293922	0.00370424	0.501422	0.564636	0.604202	5.67496e-08	2.84661e-05	0.0323869	0.482587	0.0826532
FALSE	High	Master Protein	Q9BPX3	Condensin complex subunit 3 OS=Homo sapiens OX=9606 GN=NCAPG PE=1 SV=1	0	32.409	11	8	8	10	8	1015	114.3	5.59	34.61	8	1.172	0.925	0.174	0.259	0.201	1.138	1.223	1.514	1.105	0.795	0.84	1.464	0.933	0.443	10.804	8.54	8.312	0.223396	0.782877	3.09579e-07	0.0165765	3.72268e-09	0.424662	0.234402	0.0582295	0.773632	0.697464	0.841793	0.0965893	0.799455	0.0324719	4.37175e-07	1.30778e-06
FALSE	High	Master Protein	Q92619	Rho GTPase-activating protein 45 OS=Homo sapiens OX=9606 GN=ARHGAP45 PE=1 SV=2	0.001	7.087	5	2	2	3	2	1136	124.5	6.1	9.57	2	1.403	2.459	1.833	2.087	2.062	1.873	2.223	1.683	9.312	7.934	8.38	1.227	1.399	2.575	1.094	0.835	1.129	0.272081	0.0121996	0.132589	0.239382	0.162909	0.0602929	0.00966172	0.191739	0.000998034	0.000576644	0.00262739	0.649989	0.31257	0.0326713	0.988482	0.70316
FALSE	High	Master Protein	Q8N568	Serine/threonine-protein kinase DCLK2 OS=Homo sapiens OX=9606 GN=DCLK2 PE=1 SV=4	0	121.999	34	23	23	56	20	766	83.6	8.34	181.29	23	0.984	1.465	1.186	1.911	1.556	0.986	0.956	1.301	1.12	0.8	0.72	0.922	0.985	1.785	2.499	3.24	4.027	0.793857	0.0536528	0.618646	0.081094	0.00282277	0.904709	0.822037	0.073829	0.591322	0.828557	0.739913	0.528926	0.987967	0.0328759	0.0410112	0.00582524
FALSE	High	Master Protein	Q9NS86	LanC-like protein 2 OS=Homo sapiens OX=9606 GN=LANCL2 PE=1 SV=1	0	32.22	19	8	8	14	8	450	50.8	7.43	46.34	8	1.056	1.096	1.335	1.877	1.617	0.985	1.43	1.106	0.865	0.891	0.775	1.129	1.661	1.823	1.616	1.415	1.062	0.722108	0.73176	0.29369	0.0946099	0.00619144	0.951263	0.050337	0.526802	0.996295	0.975043	0.86647	0.589543	0.00173609	0.0330298	0.317216	0.464914
FALSE	High	Master Protein	Q03519	Antigen peptide transporter 2 OS=Homo sapiens OX=9606 GN=TAP2 PE=1 SV=1	0	12.424	5	4	4	5	4	686	75.6	8.02	13.45	4	1.556	1.978	2.067	3.057	1.954	1.575	1.666	2.091	10.011	8.775	8.518	2.508	1.532	2.337	4.178	3.526	2.307	0.0134888	0.00802209	0.0231094	0.0356968	0.0388971	0.0412576	0.00855472	0.00393937	0.000122079	9.18817e-06	0.000127123	2.06852e-05	0.04705	0.0330963	0.0207958	0.0203891
FALSE	High	Master Protein	O00148	ATP-dependent RNA helicase DDX39A OS=Homo sapiens OX=9606 GN=DDX39A PE=1 SV=2	0	45.451	27	13	13	33	3	427	49.1	5.68	110.12	13	0.816	0.687	0.502	0.509	0.732	0.704	0.718	0.887	1.036	0.931	0.931	1.098	0.748	0.459	2.181	1.942	2.02	0.184888	0.179107	0.0700033	0.207568	0.208552	0.0549922	0.183893	0.51993	0.843342	0.909207	0.966135	0.815307	0.146063	0.0337546	0.159851	0.171178
FALSE	High	Master Protein	Q8N118	Cytochrome P450 4X1 OS=Homo sapiens OX=9606 GN=CYP4X1 PE=1 SV=1	0	29.039	16	9	9	14	9	509	58.8	8.48	41.19	9	1.099	1.189	1.538	1.885	1.757	1.071	1.059	0.825	1.3	1.408	1.218	0.958	1.186	1.957	0.845	0.959	0.322	0.445985	0.489478	0.144483	0.200762	0.0173927	0.650121	0.652996	0.236714	0.467156	0.374179	0.542595	0.608998	0.326668	0.0337683	0.541533	0.779655
FALSE	High	Master Protein	Q9UBX5	Fibulin-5 OS=Homo sapiens OX=9606 GN=FBLN5 PE=1 SV=1	0	7.622	7	3	3	3	3	448	50.1	4.73	7.91	3	1.163	1.127	0.912	4.584	8.136	1.573	0.265	1.111	61.674	45.49	54.304	0.242	1.227	2.364	7.942	5.009	3.631	0.430664	0.713144	0.96874	0.00342874	7.74936e-13	0.033058	2.03532e-06	0.863661	1e-17	1.22125e-14	2.22045e-16	5.7667e-07	0.389482	0.0339093	0.000582595	0.00172048
FALSE	High	Master Protein	Q9NZ08	Endoplasmic reticulum aminopeptidase 1 OS=Homo sapiens OX=9606 GN=ERAP1 PE=1 SV=3	0	52.504	15	13	13	22	13	941	107.2	6.46	56.27	13	1.034	1.283	1.087	1.519	1.575	1.148	1.096	1.591	4.913	4.532	4.927	1.319	1.165	2.016	2.688	2.436	2.047	0.749889	0.267314	0.762108	0.432305	0.069615	0.347143	0.484311	0.0085503	0.00252061	0.000158488	0.00103083	0.118235	0.345804	0.0341288	0.0393743	0.0606005
FALSE	High	Master Protein	Q15031	Leucine--tRNA ligase, mitochondrial OS=Homo sapiens OX=9606 GN=LARS2 PE=1 SV=2	0	48.68	19	15	15	19	15	903	101.9	8.22	53	15	1.06	1.207	1.245	1.839	1.663	1.121	1.001	1.209	1.623	1.445	1.495	1.103	1.115	1.921	1.69	1.7	1.205	0.677295	0.442968	0.441446	0.223183	0.00775127	0.471808	0.860169	0.286861	0.190873	0.242538	0.244065	0.711013	0.434556	0.0342337	0.2624	0.273641
FALSE	High	Master Protein	P07947	Tyrosine-protein kinase Yes OS=Homo sapiens OX=9606 GN=YES1 PE=1 SV=3	0	55.982	33	15	15	29	8	543	60.8	6.74	85.86	15	1.038	1.189	1.063	0.567	0.549	0.899	0.573	0.816	0.739	0.729	0.711	0.636	0.582	0.508	0.408	0.292	0.557	0.804765	0.468251	0.907535	0.228158	0.00287456	0.484339	0.00617579	0.23871	0.779631	0.653856	0.722508	0.00103789	0.00297788	0.0342681	0.0401483	0.00450613
FALSE	High	Master Protein	Q9H7P9	Pleckstrin homology domain-containing family G member 2 OS=Homo sapiens OX=9606 GN=PLEKHG2 PE=1 SV=3	0	21.907	8	9	9	10	9	1386	147.9	5.86	23.93	9	0.907	0.867	0.663	0.258	0.578	0.815	0.969	0.77	0.698	0.792	0.649	0.943	0.716	0.474	0.781	0.917	1.083	0.454745	0.490858	0.174733	0.00577979	0.0317484	0.222885	0.976519	0.154136	0.57094	0.693092	0.503099	0.519563	0.0809695	0.0343598	0.420245	0.676384
FALSE	High	Master Protein	O00512	B-cell CLL/lymphoma 9 protein OS=Homo sapiens OX=9606 GN=BCL9 PE=1 SV=4	0	17.753	4	4	4	7	4	1426	149.2	8.91	24.59	4	0.87	0.775	0.732	0.381	0.781	0.886	0.914	0.855	0.676	0.909	0.63	1.077	0.917	0.473	0.714	0.893	0.879	0.284025	0.250399	0.338247	0.0591723	0.331867	0.456682	0.818766	0.31657	0.62412	0.926456	0.544497	0.849277	0.712109	0.0343966	0.333279	0.706746
FALSE	High	Master Protein	Q6N022	Teneurin-4 OS=Homo sapiens OX=9606 GN=TENM4 PE=1 SV=2	0	173.214	17	42	42	64	34	2769	307.8	6.55	206.43	42	1.243	1.436	1.54	0.405	0.678	1.257	1.913	1.384	0.328	0.47	0.337	2.174	1.415	0.493	0.342	0.195	0.176	0.0551917	0.0704461	0.0911755	0.0376334	0.0398967	0.0877391	7.2005e-05	0.0220484	0.072299	0.156726	0.0844841	2.39995e-08	0.0132805	0.0345732	0.0191822	0.00031066
FALSE	High	Master Protein	O14495	Phospholipid phosphatase 3 OS=Homo sapiens OX=9606 GN=PLPP3 PE=1 SV=1	0	12.242	11	3	3	5	3	311	35.1	9.14	9.9	3	1.202	1.145	0.965	2.486	1.987	1.327	1.257	1.157	2.448	2.921	2.493	1.386	1.169	2.295	2.798	1.883	1.704	0.226667	0.547182	0.905198	0.0910069	0.0228747	0.149087	0.175578	0.628081	0.095974	0.0177442	0.0912906	0.17271	0.388832	0.0346001	0.104797	0.30666
FALSE	High	Master Protein	P02538	Keratin, type II cytoskeletal 6A OS=Homo sapiens OX=9606 GN=KRT6A PE=1 SV=3	0	118.384	44	31	31	66	5	564	60	8	164.33	31	0.283	0.889	0.09	0.46	0.383	0.221	0.123	0.077	0.141	1.871	0.675	1.207	0.336	0.475	0.964	1.109	6.879	1e-17	0.654492	6.66134e-16	0.110971	0.000306602	1e-17	1e-17	1e-17	0.00144221	0.15065	0.634094	0.350724	3.64242e-09	0.0346046	0.817214	0.878209
FALSE	High	Master Protein	P10721	Mast/stem cell growth factor receptor Kit OS=Homo sapiens OX=9606 GN=KIT PE=1 SV=1	0	62.818	18	17	17	30	16	976	109.8	6.98	81.56	17	1.381	1.177	1.25	0.262	0.604	0.911	0.635	0.639	0.33	0.23	0.323	0.647	0.451	0.512	0.24	0.075	0.066	0.00265705	0.411229	0.418666	0.0021679	0.00464326	0.457427	0.00897128	0.00146581	0.0845694	0.00249703	0.0784721	0.000652184	8.84129e-08	0.0347211	0.002449	1.61929e-08
FALSE	High	Master Protein	Q9UQB8	Brain-specific angiogenesis inhibitor 1-associated protein 2 OS=Homo sapiens OX=9606 GN=BAIAP2 PE=1 SV=1	0	108.02	41	22	22	49	22	552	60.8	8.9	139.65	22	0.984	0.87	1.102	0.228	0.834	0.977	1.109	0.853	0.263	0.388	0.256	1.109	1.158	0.522	0.205	0.149	0.148	0.749112	0.31006	0.865754	5.78225e-05	0.401684	0.822849	0.548145	0.234762	0.0311	0.0662275	0.0186462	0.539598	0.285529	0.0348676	0.000522878	5.88974e-06
FALSE	High	Master Protein	Q14CZ8	Hepatic and glial cell adhesion molecule OS=Homo sapiens OX=9606 GN=HEPACAM PE=1 SV=1	0	31.746	27	9	9	14	5	416	46	9.11	42.28	9	1.454	1.554	1.332	2.337	1.796	1.283	1.471	1.561	0.666	0.677	0.48	1.629	1.241	2.028	1.852	1.513	1.464	0.00234841	0.0577628	0.310313	0.105825	0.0132974	0.0980879	0.0262921	0.0135364	0.500133	0.428341	0.185541	0.00688348	0.192171	0.0348864	0.2569	0.388209
FALSE	High	Master Protein	Q9Y576	Ankyrin repeat and SOCS box protein 1 OS=Homo sapiens OX=9606 GN=ASB1 PE=1 SV=1	0.002	4.922	7	2	2	4	2	335	37	8.21	9.11	2	1.312	1.417	1.875	2.045	0.884	1.491	1.25	1.315	0.804	0.702	0.621	0.694	1.673	2.264	0.607	0.646	0.267	0.127203	0.216994	0.0501499	0.198231	0.53945	0.0721803	0.315136	0.410704	0.834099	0.557745	0.601163	0.13939	0.0208029	0.0349736	0.231634	0.259781
FALSE	High	Master Protein	P48740-3	Isoform 3 of Mannan-binding lectin serine protease 1 OS=Homo sapiens OX=9606 GN=MASP1	0	14.778	16	4	4	5	4	380	43.6	4.7	16.64	4	4.015	3.669	5.022	1.527	0.939	4.934	1.28	4.568	1.055	0.391	0.542	0.514	3.779	2.129	0.12	0.488	0.238	1e-17	2.22818e-08	6.10247e-08	0.438663	0.799775	1e-17	0.18943	2.19602e-13	0.83033	0.0425577	0.331447	0.000600665	3.00648e-13	0.035037	1.98614e-05	0.0718624
FALSE	High	Master Protein	O43291	Kunitz-type protease inhibitor 2 OS=Homo sapiens OX=9606 GN=SPINT2 PE=1 SV=2	0.001	5.816	10	2	2	2	2	252	28.2	8.29	4.87	2	1.068	0.904	1.226	2.809	2.034	1.211	1.107	0.994	1.557	1.731	1.599	1.136	1.414	2.281	1.296	1.404	0.741	0.630065	0.729141	0.44053	0.0504011	0.0130119	0.342684	0.445394	0.8996	0.389618	0.222562	0.264797	0.744852	0.0750909	0.0352952	0.746536	0.623773
FALSE	High	Master Protein	P17405	Sphingomyelin phosphodiesterase OS=Homo sapiens OX=9606 GN=SMPD1 PE=1 SV=5	0.004	3.619	3	2	2	2	2	631	69.9	7.28	4.05	2	0.989	1.077	1.244	1.443	1.563	1.067	1.206	1.006	1.227	1.114	1.323	1.093	1.138	2.082	0.827	0.809	0.615	0.966914	0.733498	0.417301	0.520427	0.0929038	0.653633	0.262249	0.97963	0.605018	0.758884	0.515947	0.876115	0.427744	0.0354701	0.50609	0.45938
FALSE	High	Master Protein	P31350	Ribonucleoside-diphosphate reductase subunit M2 OS=Homo sapiens OX=9606 GN=RRM2 PE=1 SV=1	0	21.227	21	7	7	7	6	389	44.8	5.38	19.28	7	1.223	0.944	0.249	0.353	0.187	0.995	1.085	1.392	0.931	0.859	0.862	1.112	0.86	0.434	10.159	6.579	5.41	0.171945	0.843243	0.000207105	0.0610183	4.06481e-08	0.978069	0.508691	0.152654	0.980303	0.803298	0.895832	0.734789	0.518419	0.0355315	6.01768e-07	2.77324e-05
FALSE	High	Master Protein	Q96RK0	Protein capicua homolog OS=Homo sapiens OX=9606 GN=CIC PE=1 SV=2	0	24.61	9	9	9	10	9	1608	163.7	8.56	31.02	9	0.644	0.552	0.535	0.917	1.762	0.686	0.817	0.74	0.929	1.221	0.867	1.499	1.045	2.172	1.485	1.703	0.942	0.00397576	0.0194686	0.115076	0.86256	0.0424161	0.0413185	0.444906	0.141218	0.972652	0.61192	0.918155	0.0759084	0.737393	0.0357009	0.616592	0.291902
FALSE	High	Master Protein	Q9NTN9	Semaphorin-4G OS=Homo sapiens OX=9606 GN=SEMA4G PE=1 SV=1	0	22.771	9	7	7	9	7	838	91.4	7.84	21.94	7	0.831	0.7	0.889	1.863	0.998	0.793	0.709	0.706	0.673	0.867	0.696	0.707	0.811	0.474	0.335	0.218	0.393	0.173979	0.128442	0.777817	0.245899	0.8556	0.157255	0.128795	0.0598843	0.612509	0.847826	0.65699	0.0521818	0.265097	0.0358565	0.0113327	0.000293238
FALSE	High	Master Protein	Q6PIL6	Kv channel-interacting protein 4 OS=Homo sapiens OX=9606 GN=KCNIP4 PE=1 SV=1	0.001	7.209	10	3	3	3	3	250	28.7	5.21	4.93	3	0.681	0.437	0.507	2.63	2.836	0.599	0.583	0.782	0.512	0.539	0.631	0.66	1.125	2.283	1.244	1.238	0.689	0.0455183	0.0016832	0.0709912	0.0820218	0.000466114	0.0257634	0.0258416	0.293925	0.360803	0.288345	0.517387	0.0559063	0.496898	0.0361233	0.814164	0.837661
FALSE	High	Master Protein	Q15262-4	Isoform 4 of Receptor-type tyrosine-protein phosphatase kappa OS=Homo sapiens OX=9606 GN=PTPRK	0	27.731	8	7	7	8	7	1462	164.5	5.83	27.39	7	0.867	0.712	0.925	0.436	1.298	0.88	1.367	0.944	0.838	1.206	0.851	0.937	1.431	0.467	0.283	0.169	0.331	0.360762	0.22078	0.869556	0.120168	0.351891	0.490719	0.0745701	0.721548	0.83479	0.669275	0.885898	0.57158	0.0449762	0.0364197	0.0126483	6.73776e-05
FALSE	High	Master Protein	Q765P7	Protein MTSS 2 OS=Homo sapiens OX=9606 GN=MTSS2 PE=1 SV=1	0	69.602	33	16	16	25	14	747	79.9	7.47	89.95	16	1.154	1.258	1.317	1.526	1.569	1.222	1.213	1.111	0.736	0.861	0.663	1.101	1.178	1.85	1.502	1.367	1.029	0.237571	0.316828	0.336917	0.327312	0.0302461	0.195288	0.254809	0.520823	0.781434	0.939902	0.592711	0.656469	0.29559	0.0364739	0.411557	0.510034
FALSE	High	Master Protein	Q9UKU0-1	Isoform 1 of Long-chain-fatty-acid--CoA ligase 6 OS=Homo sapiens OX=9606 GN=ACSL6	0	48.21	22	13	13	18	11	722	80.6	7.28	54.6	13	1.124	1.127	1.284	1.934	1.852	1.183	0.937	1.177	0.404	0.478	0.363	0.665	1.26	1.952	1.172	1.149	0.661	0.353785	0.615338	0.404312	0.17148	0.00916408	0.27666	0.857832	0.38993	0.167622	0.148253	0.136594	0.00562167	0.160648	0.0366289	0.854849	0.928683
FALSE	High	Master Protein	O95886	Disks large-associated protein 3 OS=Homo sapiens OX=9606 GN=DLGAP3 PE=1 SV=3	0	16.191	8	6	6	6	6	979	106	8.76	18.03	6	1.074	1.004	1.18	6.82	1.952	1.259	0.79	1.066	0.583	0.664	0.522	0.975	1.142	1.936	1.126	0.947	1.319	0.584874	0.994498	0.564726	2.91331e-05	0.016102	0.166243	0.321319	0.941242	0.471319	0.440302	0.340717	0.693586	0.444009	0.0366905	0.976976	0.730603
FALSE	High	Master Protein	P20020-1	Isoform D of Plasma membrane calcium-transporting ATPase 1 OS=Homo sapiens OX=9606 GN=ATP2B1	0	192.434	31	37	37	85	19	1258	138.7	6.04	290.83	37	1.038	0.86	1.158	1.933	1.963	1.074	1.172	1.05	0.522	0.676	0.523	0.755	1.426	1.807	0.738	0.782	0.429	0.850964	0.388772	0.636976	0.0838178	3.57212e-05	0.621878	0.355836	0.764627	0.375117	0.533079	0.345038	0.0564606	0.0279473	0.0367587	0.445576	0.526977
FALSE	High	Master Protein	Q15021	Condensin complex subunit 1 OS=Homo sapiens OX=9606 GN=NCAPD2 PE=1 SV=3	0	69.877	19	17	17	26	17	1401	157.1	6.61	85.23	17	1.34	0.995	0.298	0.351	0.288	1.208	1.253	1.464	1.102	0.904	0.797	1.678	0.935	0.473	10.601	8.723	8.954	0.0232484	0.997646	3.26746e-05	0.0442189	7.14693e-07	0.197998	0.156421	0.0295999	0.742194	0.936672	0.827383	0.00238809	0.787113	0.0367726	2.46089e-06	7.17954e-06
FALSE	High	Master Protein	Q9NX95	Syntabulin OS=Homo sapiens OX=9606 GN=SYBU PE=1 SV=2	0	33.942	17	7	7	12	6	663	72.3	6.25	40.78	7	0.749	0.642	0.819	0.703	1.424	0.809	1.478	0.893	0.433	0.819	0.486	1.027	1.477	0.473	0.414	0.314	0.216	0.0194002	0.0353598	0.560793	0.432558	0.13188	0.194218	0.0186865	0.444988	0.140241	0.725056	0.183339	0.933683	0.0190354	0.0375054	0.0256508	0.00364439
FALSE	High	Master Protein	Q92667	A-kinase anchor protein 1, mitochondrial OS=Homo sapiens OX=9606 GN=AKAP1 PE=1 SV=1	0	68.738	24	16	16	23	16	903	97.3	4.94	81.71	16	0.92	0.941	1.077	1.523	1.9	0.935	1.162	0.968	1.064	1.195	1.112	1.082	1.162	1.875	1.235	1.222	0.831	0.443258	0.654774	0.866644	0.3695	0.00112629	0.647476	0.419597	0.841703	0.637154	0.476148	0.588411	0.759512	0.327443	0.0375676	0.675791	0.715313
FALSE	High	Master Protein	P54289-2	Isoform 2 of Voltage-dependent calcium channel subunit alpha-2/delta-1 OS=Homo sapiens OX=9606 GN=CACNA2D1	0	207.403	38	36	36	105	2	1091	123.1	5.25	345.76	36	0.893	0.887	1.15	0.283	0.537	0.865	0.767	0.828	0.131	0.144	0.181	0.585	0.94	0.466	0.111	0.045	0.09	0.374826	0.560253	0.622144	0.0146231	0.0146102	0.362968	0.263216	0.259511	0.000221792	1.49854e-06	0.00254369	0.00321508	0.749476	0.0376979	2.16374e-06	5.1803e-13
FALSE	High	Master Protein	O15540	Fatty acid-binding protein, brain OS=Homo sapiens OX=9606 GN=FABP7 PE=1 SV=3	0	68.123	70	9	9	228	8	132	14.9	5.59	903.48	9	1.026	0.843	0.898	0.437	0.583	1.211	1.366	1.127	0.377	0.776	0.421	1.399	1.386	0.528	0.239	0.227	0.254	0.930622	0.229425	0.386674	0.0216786	0.00241791	0.170981	0.0591473	0.329536	0.176721	0.815494	0.188609	0.0213092	0.0228115	0.0378732	0.000351497	0.000182992
FALSE	High	Master Protein	Q5JSL3	Dedicator of cytokinesis protein 11 OS=Homo sapiens OX=9606 GN=DOCK11 PE=1 SV=2	0	51.68	9	18	18	21	17	2073	237.5	7.74	56.84	18	0.987	1.412	0.956	0.9	1.637	1.109	1.178	1.755	1.45	1.382	1.225	1.179	1.1	1.931	2.916	3.436	3.965	0.903778	0.0874969	0.905414	0.807414	0.094709	0.550123	0.32035	0.00173583	0.449938	0.473148	0.580742	0.574198	0.570975	0.0380228	0.027616	0.00827714
FALSE	High	Master Protein	O14775	Guanine nucleotide-binding protein subunit beta-5 OS=Homo sapiens OX=9606 GN=GNB5 PE=1 SV=2	0	32.416	19	9	9	16	9	395	43.5	6.46	42.52	9	1.124	0.957	1.169	1.429	1.203	1.103	1.446	0.964	0.379	0.478	0.397	0.95	1.209	1.888	0.768	0.801	0.503	0.385923	0.724147	0.64312	0.435362	0.3397	0.551812	0.0468837	0.835675	0.134084	0.164317	0.118484	0.58204	0.220446	0.0380311	0.510884	0.546805
FALSE	High	Master Protein	P10644	cAMP-dependent protein kinase type I-alpha regulatory subunit OS=Homo sapiens OX=9606 GN=PRKAR1A PE=1 SV=1	0	58.599	36	12	12	22	10	381	43	5.35	74.82	12	0.952	0.966	0.93	1.386	1.555	0.776	0.679	0.803	1.5	1.298	1.588	0.799	0.787	1.76	1.127	1.278	0.899	0.577753	0.748499	0.657793	0.364327	0.00606865	0.0908951	0.0647245	0.196264	0.312618	0.403769	0.264696	0.120223	0.201993	0.0383828	0.822389	0.654494
FALSE	High	Master Protein	O76024	Wolframin OS=Homo sapiens OX=9606 GN=WFS1 PE=1 SV=2	0	56.361	20	15	15	21	15	890	100.2	8.05	65.99	15	1.171	1.408	1.235	1.777	1.775	1.178	1.121	1.409	5.052	4.764	4.547	1.2	1.15	1.965	2.549	2.103	1.532	0.216668	0.13853	0.461477	0.271093	0.0192848	0.286589	0.418197	0.0621985	0.00109156	0.000119675	0.00302402	0.330859	0.409506	0.0383851	0.041758	0.114028
FALSE	High	Master Protein	P19634	Sodium/hydrogen exchanger 1 OS=Homo sapiens OX=9606 GN=SLC9A1 PE=1 SV=2	0	15.76	7	3	3	5	3	815	90.7	7.21	25.47	3	1.14	1.258	1.499	1.816	1.827	1.056	1.212	1.112	3.106	2.909	2.498	1.018	1.222	2.22	0.87	0.693	0.457	0.376637	0.303628	0.137424	0.262426	0.0363169	0.742515	0.213893	0.684815	0.0313447	0.0143557	0.113128	0.996335	0.27956	0.0385158	0.653849	0.33333
FALSE	High	Master Protein	Q96BW5	Phosphotriesterase-related protein OS=Homo sapiens OX=9606 GN=PTER PE=1 SV=1	0.003	4.149	9	2	2	2	2	349	39	6.52	5.48	2	0.932	1.237	0.642	0.458	0.639	1.07	0.691	1.279	1.606	1.528	1.753	0.686	0.741	0.405	2.905	2.129	2.134	0.748798	0.415686	0.268986	0.188869	0.13387	0.758833	0.140103	0.414253	0.444853	0.434666	0.315295	0.130628	0.177244	0.0386814	0.0654858	0.183779
FALSE	High	Master Protein	O00445	Synaptotagmin-5 OS=Homo sapiens OX=9606 GN=SYT5 PE=1 SV=2	0	44.696	29	12	12	21	9	386	42.9	9.17	58.35	12	1.13	1.3	1.702	2.211	1.711	1.2	1.226	1.117	0.323	0.411	0.322	0.851	1.372	2.033	1.184	1.027	0.559	0.312049	0.250708	0.0750421	0.123219	0.0297298	0.208729	0.194706	0.550181	0.0448947	0.061312	0.0326615	0.209336	0.0671435	0.0387835	0.856116	0.982096
FALSE	High	Master Protein	Q5IS56	Transcriptional activator GLI3 OS=Pan troglodytes OX=9598 GN=GLI3 PE=2 SV=1	0.001	5.421	2	3	3	3	3	1580	169.8	7.4	5.2	3	1.558	1.641	0.948	0.411	1.268	1.675	1.264	2.063	1.692	1.636	1.592	2.024	1.114	2.533	2.065	3.354	4.299	0.0288895	0.107452	0.920112	0.138467	0.665815	0.0278017	0.313892	0.0203656	0.419005	0.399172	0.467857	0.0165364	0.639502	0.0390914	0.355888	0.047991
FALSE	High	Master Protein	Q9BYI3	Hyccin OS=Homo sapiens OX=9606 GN=HYCC1 PE=1 SV=2	0	19.737	10	5	5	7	5	521	57.6	8.16	20.73	5	1.01	0.825	0.835	0.391	0.749	0.958	1.088	0.929	0.849	0.89	0.868	0.992	0.984	0.497	0.421	0.352	0.487	0.913316	0.351458	0.544228	0.065686	0.230673	0.820041	0.555031	0.670219	0.98948	0.997452	0.969284	0.830923	0.992001	0.0393279	0.0495472	0.0133942
FALSE	High	Master Protein	Q86U70	LIM domain-binding protein 1 OS=Homo sapiens OX=9606 GN=LDB1 PE=1 SV=2	0	10.779	12	3	3	5	3	411	46.5	6.96	16.09	3	0.759	0.589	0.597	0.343	0.983	0.748	0.962	0.698	0.548	0.869	0.637	1.238	0.978	0.463	0.741	0.748	0.802	0.0795439	0.0322192	0.205134	0.0370905	0.835335	0.13954	0.982349	0.0921006	0.34716	0.791906	0.504667	0.426586	0.990223	0.0393496	0.375296	0.394125
FALSE	High	Master Protein	O43439	Protein CBFA2T2 OS=Homo sapiens OX=9606 GN=CBFA2T2 PE=1 SV=1	0	10.759	8	4	4	4	3	604	67.1	8.05	11.92	4	0.803	0.62	0.459	0.272	0.545	0.762	0.859	0.887	0.606	0.674	0.592	1.053	0.725	0.429	1.063	1.156	1.009	0.20851	0.0793347	0.0520781	0.0346045	0.0323021	0.168023	0.664338	0.530212	0.4193	0.392464	0.366117	0.933761	0.17721	0.0393597	0.929564	0.999306
FALSE	High	Master Protein	P78559	Microtubule-associated protein 1A OS=Homo sapiens OX=9606 GN=MAP1A PE=1 SV=6	0	399.13	34	88	88	183	87	2803	305.3	4.92	588.38	88	1.017	0.879	1.12	2.6	1.474	1.208	1.11	1.221	0.644	0.817	0.605	0.975	1.591	1.747	1.011	0.902	0.987	0.996848	0.339683	0.802399	0.010311	0.00818311	0.176555	0.542219	0.110997	0.63032	0.897901	0.499612	0.746162	0.00135547	0.0394226	0.90401	0.713055
FALSE	High	Master Protein	Q9P2W7	Galactosylgalactosylxylosylprotein 3-beta-glucuronosyltransferase 1 OS=Homo sapiens OX=9606 GN=B3GAT1 PE=1 SV=2	0	8.772	7	2	2	3	2	334	38.2	9.61	10.21	2	1.158	0.66	0.635	0.787	0.677	0.981	0.693	0.634	0.416	0.362	0.438	0.6	0.752	0.471	0.166	0.22	0.244	0.27049	0.0925096	0.149793	0.604814	0.125661	0.88765	0.106978	0.022322	0.144776	0.0301332	0.174835	0.0055114	0.14848	0.0395313	0.000425764	0.000570748
FALSE	High	Master Protein	O94933	SLIT and NTRK-like protein 3 OS=Homo sapiens OX=9606 GN=SLITRK3 PE=1 SV=2	0.001	5.958	2	2	2	2	2	977	108.9	7.37	5.54	2	0.917	0.566	0.388	1.392	1.609	0.64	0.362	0.283	0.392	0.261	0.581	0.397	0.338	2.557	1.667	1.844	0.548	0.786759	0.0940283	0.0469763	0.593184	0.296112	0.112123	0.00206178	0.000171775	0.16008	0.0151554	0.524129	0.00108972	0.000243428	0.0395479	0.581833	0.372207
FALSE	High	Master Protein	P61225	Ras-related protein Rap-2b OS=Homo sapiens OX=9606 GN=RAP2B PE=1 SV=1	0	49.526	54	10	10	23	6	183	20.5	4.81	91.86	10	0.97	1.1	1.17	0.388	0.953	1.003	1.106	0.954	0.595	0.578	0.583	0.543	0.997	0.522	0.342	0.31	0.451	0.738852	0.727607	0.623667	0.0432229	0.80706	0.988464	0.506039	0.76843	0.514101	0.311038	0.454514	2.00438e-05	0.924138	0.0397695	0.0177411	0.00789748
FALSE	High	Master Protein	O00519	Fatty-acid amide hydrolase 1 OS=Homo sapiens OX=9606 GN=FAAH PE=1 SV=2	0	29.611	21	7	7	9	7	579	63	7.66	36.79	7	0.928	1.021	1.143	1.744	1.683	0.99	1.161	0.826	0.522	0.58	0.487	1.139	1.022	2.137	1.551	1.669	0.774	0.687719	0.894411	0.58161	0.310584	0.0644094	0.996736	0.34329	0.349263	0.318656	0.326241	0.277013	0.705368	0.807371	0.039866	0.539928	0.320978
FALSE	High	Master Protein	Q16695	Histone H3.1t OS=Homo sapiens OX=9606 GN=H3-4 PE=1 SV=3	0	30.199	40	9	9	102	2	136	15.5	11.12	225.88	9	1.002	1.186	0.52	0.149	0.415	1.331	1.069	0.848	1.311	0.992	1.144	1.516	0.976	0.499	1.672	6.434	2.355	0.968711	0.482278	0.0115562	0.000355403	4.28095e-05	0.048318	0.66148	0.345571	0.457304	0.806733	0.595888	0.0209456	0.997565	0.0399731	0.284914	9.22827e-06
FALSE	High	Master Protein	Q9P0K1	Disintegrin and metalloproteinase domain-containing protein 22 OS=Homo sapiens OX=9606 GN=ADAM22 PE=1 SV=1	0	35.352	12	10	10	14	10	906	100.4	7.2	41.98	10	1.28	1.3	1.529	1.576	1.61	1.321	1.036	1.274	0.395	0.346	0.354	0.611	1.53	1.914	1.004	0.824	0.568	0.0369893	0.241662	0.136836	0.365416	0.0599845	0.067986	0.715664	0.200103	0.162278	0.0328269	0.111439	0.00545929	0.0144563	0.0400124	0.800044	0.504544
FALSE	High	Master Protein	Q8N3D4	EH domain-binding protein 1-like protein 1 OS=Homo sapiens OX=9606 GN=EHBP1L1 PE=1 SV=2	0	15.707	3	4	4	5	3	1523	161.8	4.83	17.37	4	0.915	1.259	1.433	2.034	3.039	1.166	1.381	1.158	5.701	6.317	7.488	0.927	1.357	2.555	2.075	2.577	1.322	0.793243	0.443872	0.240437	0.228478	0.0044544	0.586097	0.196114	0.742077	0.00777625	0.00154893	0.000781135	0.692109	0.240756	0.0400222	0.335674	0.122466
FALSE	High	Master Protein	Q13516	Oligodendrocyte transcription factor 2 OS=Homo sapiens OX=9606 GN=OLIG2 PE=1 SV=2	0.001	5.519	9	2	2	2	2	323	32.4	9.13	6.03	2	1.211	1.873	2.48	1.792	1.174	1.603	0.539	0.965	0.01	0.01	0.642	1.226	1.618	2.442	15.727	12.572	11.331	0.480304	0.0808059	0.0235419	0.353518	0.859824	0.138807	0.193084	0.851167	1e-17	1e-17	0.662232	0.675456	0.109756	0.0400776	1.22924e-06	3.5164e-06
FALSE	High	Master Protein	Q14686	Nuclear receptor coactivator 6 OS=Homo sapiens OX=9606 GN=NCOA6 PE=1 SV=3	0	26.621	5	8	8	9	8	2063	219	9.36	28.35	8	0.736	0.714	0.518	0.388	0.691	0.878	0.645	0.734	0.516	0.675	0.472	0.891	0.585	0.462	1.194	1.147	1.171	0.0446884	0.20746	0.0817913	0.0754097	0.13801	0.47892	0.0697642	0.125379	0.262443	0.381713	0.22875	0.408437	0.00710005	0.0401231	0.945499	0.919156
FALSE	High	Master Protein	Q14416	Metabotropic glutamate receptor 2 OS=Homo sapiens OX=9606 GN=GRM2 PE=1 SV=2	0	25.656	12	10	10	13	9	872	95.5	8.12	29.75	10	1.348	1.422	1.786	1.607	1.358	1.416	1.759	1.318	0.395	0.824	0.371	1.54	1.658	1.893	0.432	0.374	0.339	0.0194727	0.114759	0.0287304	0.354239	0.213543	0.0262993	0.001055	0.117335	0.171005	0.802228	0.131545	0.0220297	0.00239483	0.0404243	0.0590321	0.0214353
FALSE	High	Master Protein	Q96HN2-2	Isoform 2 of Adenosylhomocysteinase 3 OS=Homo sapiens OX=9606 GN=AHCYL2	0	43.723	18	13	13	21	7	610	66.6	7.36	59.11	13	1.134	1.118	1.239	1.454	1.598	1.21	1.231	1.212	1.6	1.447	1.65	1.449	1.341	1.902	1.511	1.184	0.812	0.325612	0.680618	0.477367	0.46946	0.0510992	0.226727	0.217798	0.286479	0.263191	0.358938	0.199695	0.0495726	0.0666454	0.0404823	0.465319	0.850149
FALSE	High	Master Protein	O43155	Leucine-rich repeat transmembrane protein FLRT2 OS=Homo sapiens OX=9606 GN=FLRT2 PE=1 SV=1	0	16.595	11	5	5	5	5	660	74	7.8	17.29	5	0.988	0.65	0.691	0.346	0.777	0.807	0.924	0.449	1.651	1.655	1.912	0.565	0.644	0.464	0.479	0.51	0.338	0.930832	0.109589	0.299272	0.0455704	0.307312	0.235606	0.871476	9.29718e-05	0.298987	0.276702	0.124942	0.000981409	0.0233626	0.0405928	0.0824363	0.0865511
FALSE	High	Master Protein	Q14145	Kelch-like ECH-associated protein 1 OS=Homo sapiens OX=9606 GN=KEAP1 PE=1 SV=2	0	10.084	4	2	2	3	2	624	69.6	6.44	9.48	2	1.203	1.009	0.876	0.77	0.695	1.156	0.998	1.233	0.919	0.916	1.003	0.913	1.006	0.432	1.574	1.329	1.164	0.208603	0.975166	0.822158	0.677562	0.182309	0.398877	0.792345	0.397832	0.937889	0.912715	0.907878	0.480733	0.897901	0.0406251	0.610795	0.715736
FALSE	High	Master Protein	Q6PUV4	Complexin-2 OS=Homo sapiens OX=9606 GN=CPLX2 PE=1 SV=2	0	19.493	25	5	5	7	4	134	15.4	5.08	19.37	5	1.086	1.293	1.349	1.143	1.544	1.186	1.688	1.606	0.761	0.868	0.635	1.181	1.775	1.869	0.828	1.045	1.36	0.537003	0.269148	0.277206	0.73479	0.03445	0.274629	0.00602153	0.00617534	0.833459	0.888663	0.620026	0.436338	0.000733416	0.0409447	0.563452	0.983868
FALSE	High	Master Protein	P17931	Galectin-3 OS=Homo sapiens OX=9606 GN=LGALS3 PE=1 SV=5	0	19.661	23	5	5	11	5	250	26.1	8.56	26.46	5	1.373	1.361	0.949	0.487	0.452	1.268	1.355	1.39	5.911	4.218	4.69	1.254	1.128	0.461	0.885	0.554	0.314	0.00745731	0.191645	0.781962	0.178399	0.00140124	0.13072	0.103595	0.0528048	0.000170182	0.000342214	0.00234713	0.208821	0.411179	0.041022	0.693445	0.135297
FALSE	High	Master Protein	Q9ULI0	ATPase family AAA domain-containing protein 2B OS=Homo sapiens OX=9606 GN=ATAD2B PE=1 SV=3	0	19.917	5	6	6	6	5	1458	164.8	6.8	14.03	6	0.774	0.608	0.437	0.288	0.651	0.685	0.659	0.724	0.71	0.88	0.78	1.016	0.711	0.474	1.177	1.518	1.726	0.0626817	0.0538327	0.00774395	0.0164689	0.079	0.0193552	0.059409	0.0711764	0.694017	0.822553	0.761772	0.892836	0.0677287	0.0412268	0.923414	0.506951
FALSE	High	Master Protein	Q9ULZ3	Apoptosis-associated speck-like protein containing a CARD OS=Homo sapiens OX=9606 GN=PYCARD PE=1 SV=2	0	13.5	34	5	5	5	5	195	21.6	6.34	13.41	5	1.05	2.103	1.722	1.93	1.981	1.414	1.639	1.512	6.368	6.413	6.861	1.191	1.725	2.476	1.271	2.189	2.443	0.793729	0.0152281	0.0816861	0.242228	0.0790425	0.150182	0.052573	0.231418	0.00137234	0.000195524	5.14361e-05	0.658165	0.0301421	0.0413512	0.921727	0.226815
FALSE	High	Master Protein	Q4LDE5	Sushi, von Willebrand factor type A, EGF and pentraxin domain-containing protein 1 OS=Homo sapiens OX=9606 GN=SVEP1 PE=1 SV=3	0.002	4.926	1	2	2	2	2	3571	389.9	5.5	6.06	2	0.859	0.896	1.18	0.224	1.252	1.21	0.5	1.427	9.845	7.669	6.572	0.225	1.08	0.368	0.01	0.01	0.948	0.669898	0.814282	0.575774	0.020632	0.749119	0.560127	0.136389	0.349909	0.000195258	0.000348205	0.00538781	0.000652012	0.826297	0.0414699	1e-17	1e-17
FALSE	High	Master Protein	O75689	Arf-GAP with dual PH domain-containing protein 1 OS=Homo sapiens OX=9606 GN=ADAP1 PE=1 SV=2	0	30.001	28	9	9	12	9	374	43.4	8.97	37.31	9	1.043	1.014	1.364	1.926	1.455	1.035	1.064	0.737	0.465	0.467	0.428	0.936	1.178	1.81	0.554	0.586	0.297	0.768688	0.966832	0.272665	0.0944025	0.0605364	0.838279	0.670146	0.0827559	0.221441	0.113952	0.163327	0.586697	0.304194	0.0421698	0.172731	0.175908
FALSE	High	Master Protein	Q9UM19	Hippocalcin-like protein 4 OS=Homo sapiens OX=9606 GN=HPCAL4 PE=1 SV=3	0	51.493	48	9	9	23	7	191	22.2	4.89	84.79	9	1.024	0.961	1.12	1.859	1.56	1.069	0.876	0.826	0.29	0.312	0.298	0.694	1.046	1.886	1.199	0.933	0.483	0.918123	0.724831	0.748226	0.173222	0.0276762	0.688383	0.587117	0.268485	0.0617785	0.0250446	0.0847483	0.0249489	0.70746	0.0421952	0.751587	0.797831
FALSE	High	Master Protein	Q96CG8	Collagen triple helix repeat-containing protein 1 OS=Homo sapiens OX=9606 GN=CTHRC1 PE=1 SV=1	0.001	5.978	8	2	2	2	2	243	26.2	7.99	6.2	2	1.192	0.699	0.789	0.561	0.681	1.021	0.707	0.803	3.928	3.479	3.711	0.626	1.05	0.426	0.14	0.212	0.342	0.24094	0.214457	0.659524	0.339395	0.155966	0.884121	0.186281	0.348717	0.0052477	0.00335176	0.00782905	0.031131	0.711866	0.0423041	0.000224886	0.00092093
FALSE	High	Master Protein	Q9UPQ3	Arf-GAP with GTPase, ANK repeat and PH domain-containing protein 1 OS=Homo sapiens OX=9606 GN=AGAP1 PE=1 SV=4	0	55.33	15	10	10	20	7	857	94.4	7.94	73.6	10	1.238	1.328	1.378	1.63	1.399	1.29	1.614	1.078	0.458	0.579	0.409	1.369	1.216	1.907	0.919	0.932	0.536	0.0944541	0.217483	0.274102	0.348544	0.174681	0.110899	0.00661479	0.702767	0.261977	0.326225	0.180036	0.0987503	0.259583	0.0433291	0.6455	0.776564
FALSE	High	Master Protein	P17302	Gap junction alpha-1 protein OS=Homo sapiens OX=9606 GN=GJA1 PE=1 SV=2	0	18.488	24	6	6	7	6	382	43	8.76	27.41	6	0.445	0.794	0.746	3.514	6.944	0.733	0.854	0.706	69.947	49.093	68.995	1.527	0.817	2.229	2.35	1.608	2.064	6.83327e-05	0.431532	0.489404	0.0126514	5.55509e-11	0.14437	0.603649	0.175024	1.42109e-14	1e-17	1e-17	0.160019	0.392328	0.0436052	0.18079	0.547577
FALSE	High	Master Protein	Q6ZN55	Zinc finger protein 574 OS=Homo sapiens OX=9606 GN=ZNF574 PE=1 SV=2	0	16.906	8	4	4	6	4	896	98.8	8.07	17.8	4	0.922	0.219	0.712	0.59	1.095	0.609	0.623	0.799	0.717	0.698	0.743	0.749	0.988	0.368	1.413	1.502	1.278	0.838355	0.000115507	0.590498	0.397584	0.952639	0.1534	0.307465	0.480796	0.676073	0.526666	0.802311	0.363436	0.940011	0.0439658	0.766713	0.667831
FALSE	High	Master Protein	C9JLR9	Zinc finger translocation-associated protein OS=Homo sapiens OX=9606 GN=ZFTA PE=1 SV=1	0.001	6.451	4	2	2	2	2	678	73.2	6.16	5.88	2	0.842	0.653	0.468	0.277	0.558	0.671	0.626	0.697	0.604	0.59	0.552	1.014	0.612	0.399	0.874	1.169	1.15	0.405766	0.200206	0.060463	0.0230262	0.0620743	0.0966024	0.0975762	0.172441	0.481539	0.387235	0.433675	0.871556	0.0558361	0.0441028	0.5695	0.991335
FALSE	High	Master Protein	Q13303	Voltage-gated potassium channel subunit beta-2 OS=Homo sapiens OX=9606 GN=KCNAB2 PE=1 SV=2	0	18.355	16	5	5	6	5	367	41	9	16.71	5	0.972	1.027	1.168	2.017	2.072	1.093	1.239	1.268	1.102	1.314	1.231	1.205	1.254	1.943	1.571	1.489	1.091	0.853406	0.887497	0.570956	0.173581	0.00193484	0.56262	0.192505	0.189361	0.754245	0.50229	0.587368	0.388413	0.181907	0.0441832	0.427905	0.398611
FALSE	High	Master Protein	Q8NCS7	Choline transporter-like protein 5 OS=Homo sapiens OX=9606 GN=SLC44A5 PE=1 SV=5	0	12.532	4	3	3	4	3	719	81.6	8.1	13.27	3	1.137	1.49	1.755	0.268	0.648	1.232	1.302	1.236	0.093	0.182	0.106	1.016	1.238	0.5	0.132	0.1	0.119	0.29676	0.0792798	0.0430188	0.00827508	0.0886844	0.181225	0.126986	0.239223	1.24506e-05	0.000306128	1.16844e-05	0.931698	0.195763	0.0442773	3.10921e-06	9.64389e-09
FALSE	High	Master Protein	P25391	Laminin subunit alpha-1 OS=Homo sapiens OX=9606 GN=LAMA1 PE=1 SV=2	0	88.224	10	26	26	35	26	3075	336.9	6.35	91.96	26	1.314	1.359	1.018	2.687	2.201	1.385	1.079	1.367	17.47	15.766	18.51	1.026	1.289	2.031	2.712	2.884	4.055	0.0383261	0.210341	0.858334	0.0599824	0.00699933	0.0615989	0.566723	0.171355	4.75265e-08	3.26756e-10	1.51189e-07	0.939556	0.151313	0.044422	0.053784	0.0189128
FALSE	High	Master Protein	Q96FE7	Phosphoinositide-3-kinase-interacting protein 1 OS=Homo sapiens OX=9606 GN=PIK3IP1 PE=1 SV=2	0	13.057	12	3	3	4	3	263	28.2	5.01	14.25	3	1.293	1.12	1.283	0.814	1.757	1.214	1.214	1.273	1.196	1.307	1.234	1.069	1.354	2.037	1.332	1.355	1.01	0.0667598	0.609923	0.318992	0.691955	0.0520647	0.26007	0.282624	0.302374	0.670619	0.594277	0.664093	0.87876	0.0954451	0.0445426	0.831157	0.718631
FALSE	High	Master Protein	Q5TGY3	Transcription factor Gibbin OS=Homo sapiens OX=9606 GN=AHDC1 PE=1 SV=1	0	58.402	17	16	16	23	16	1603	168.2	9.04	83.29	16	0.75	0.637	0.539	0.574	0.92	0.744	0.834	0.736	0.57	0.681	0.634	1.086	0.856	0.502	0.503	0.571	0.538	0.0150806	0.0215164	0.0214628	0.276907	0.744948	0.0526449	0.451429	0.0880786	0.409165	0.483633	0.522747	0.749633	0.414374	0.0447944	0.112624	0.194762
FALSE	High	Master Protein	P55285	Cadherin-6 OS=Homo sapiens OX=9606 GN=CDH6 PE=1 SV=1	0	53.657	22	11	11	20	8	790	88.3	4.93	71.68	11	1.347	1.176	1.358	1.73	1.17	1.62	0.843	1.518	1.11	0.867	0.954	0.372	1.609	1.957	0.481	0.536	0.262	0.0223655	0.475781	0.282071	0.303726	0.507056	0.00226693	0.503552	0.0220785	0.741221	0.824645	0.912309	3.79133e-08	0.0045271	0.0448653	0.0656518	0.110535
FALSE	High	Master Protein	Q96HJ9	Protein FMC1 homolog OS=Homo sapiens OX=9606 GN=FMC1 PE=1 SV=2	0.001	5.569	18	2	2	2	2	113	12.7	10.07	5.27	2	1.062	1.125	0.879	1.599	1.705	1.074	0.963	1.097	2.551	2.024	2.313	1.294	0.934	1.955	2.417	2.435	1.592	0.66214	0.62909	0.716599	0.377625	0.0849732	0.701136	0.998323	0.802693	0.0961724	0.137907	0.11784	0.286954	0.691305	0.0448732	0.0850887	0.0512214
FALSE	High	Master Protein	P35659	Protein DEK OS=Homo sapiens OX=9606 GN=DEK PE=1 SV=1	0	51.955	31	16	16	31	16	375	42.6	8.56	84.33	16	0.84	0.781	0.489	0.344	0.726	0.785	0.899	0.958	0.803	1.037	0.896	1.158	0.856	0.513	2.081	1.954	2.256	0.103598	0.141719	0.00135969	0.0168718	0.102507	0.0865435	0.580815	0.866002	0.924141	0.68075	0.934056	0.312833	0.359243	0.0449176	0.105765	0.104314
FALSE	High	Master Protein	Q9P2U7	Vesicular glutamate transporter 1 OS=Homo sapiens OX=9606 GN=SLC17A7 PE=2 SV=1	0	10.136	9	4	4	4	4	560	61.6	7.47	12.31	4	1.332	1.12	2.151	1.089	2.833	1.675	2.02	1.809	0.982	1.089	0.654	2.283	2.207	2.061	1.344	0.52	1.06	0.0402567	0.601227	0.00618565	0.865346	0.00018484	0.00269538	0.000187236	0.00495717	0.925034	0.806751	0.552939	4.53656e-05	6.89007e-06	0.0449382	0.796828	0.0989161
FALSE	High	Master Protein	Q8TAE6	Protein phosphatase 1 regulatory subunit 14C OS=Homo sapiens OX=9606 GN=PPP1R14C PE=1 SV=3	0	13.639	27	3	3	14	3	165	17.8	5.16	47.14	3	0.836	0.798	0.83	0.737	0.692	0.86	0.643	0.708	0.262	0.254	0.239	0.739	0.661	0.47	0.143	0.081	0.106	0.235455	0.372543	0.598407	0.531115	0.144184	0.40445	0.0669173	0.0883315	0.0280831	0.0091983	0.0262578	0.0708397	0.0338496	0.0453605	0.000337578	4.26477e-08
FALSE	High	Master Protein	Q9NWY4	Histone PARylation factor 1 OS=Homo sapiens OX=9606 GN=HPF1 PE=1 SV=2	0	34.787	34	11	11	13	11	346	39.4	6.8	39.29	11	0.806	0.693	0.531	0.482	0.765	0.748	0.757	0.792	0.794	0.915	0.834	0.957	0.758	0.511	1.337	1.406	1.461	0.05466	0.0709621	0.0149924	0.119545	0.204199	0.054377	0.17638	0.180974	0.919149	0.994103	0.951923	0.662706	0.124237	0.0456087	0.569563	0.474008
FALSE	High	Master Protein	Q7Z2K6	Endoplasmic reticulum metallopeptidase 1 OS=Homo sapiens OX=9606 GN=ERMP1 PE=1 SV=2	0	29.834	12	11	11	13	11	904	100.2	7.52	29.43	11	1.028	1.212	1.161	2.63	1.936	1.087	1.016	1.307	9.055	7.062	9.177	1.158	1.23	1.883	2.166	1.759	1.597	0.839558	0.360215	0.58912	0.0645679	0.0116257	0.621786	0.798782	0.216507	7.25547e-06	3.12643e-06	5.2974e-06	0.62572	0.23472	0.0456575	0.139842	0.271304
FALSE	High	Master Protein	P04150	Glucocorticoid receptor OS=Homo sapiens OX=9606 GN=NR3C1 PE=1 SV=1	0	7.616	5	3	3	3	3	777	85.6	6.38	7.54	3	0.968	0.937	0.912	3.033	2.443	0.828	1.434	1.304	5.768	6.676	6.794	0.415	1.146	2.555	2.161	1.945	3.032	0.977484	0.89678	0.984779	0.0629024	0.0458241	0.574828	0.190214	0.515443	0.00650173	0.000665147	0.00335495	0.0187653	0.65343	0.0458353	0.321586	0.415718
FALSE	High	Master Protein	P27695	DNA-(apurinic or apyrimidinic site) endonuclease OS=Homo sapiens OX=9606 GN=APEX1 PE=1 SV=2	0	66.649	39	11	11	41	11	318	35.5	8.12	149.74	11	0.822	0.741	0.598	0.337	0.717	0.763	0.822	0.881	0.976	1.126	0.987	1.286	0.792	0.528	1.207	1.213	1.525	0.0621228	0.109902	0.00943683	0.0102041	0.0769659	0.0394451	0.270661	0.400928	0.756272	0.505383	0.764629	0.0779303	0.141316	0.0458554	0.72995	0.700833
FALSE	High	Master Protein	O43761	Synaptogyrin-3 OS=Homo sapiens OX=9606 GN=SYNGR3 PE=1 SV=2	0	9.832	12	2	2	4	2	229	24.5	8.18	14.87	2	1.172	1.287	1.834	2.478	1.981	1.361	1.205	1.271	0.336	0.426	0.308	1.237	1.37	2.029	0.963	0.546	0.483	0.232154	0.2931	0.0281104	0.092944	0.0110188	0.0699131	0.258878	0.268733	0.0741444	0.0825221	0.0580564	0.424088	0.078841	0.0459478	0.70901	0.143982
FALSE	High	Master Protein	P56559	ADP-ribosylation factor-like protein 4C OS=Homo sapiens OX=9606 GN=ARL4C PE=1 SV=1	0.001	5.61	13	2	2	2	2	192	21.5	9.09	6.59	2	0.835	1.013	1.012	3.403	1.926	1.034	0.708	1.091	1.102	1.277	0.897	1.22	0.99	2.196	1.962	2.349	2.616	0.374681	0.89152	0.798457	0.0231006	0.0162541	0.84995	0.169095	0.786781	0.846618	0.646093	0.919166	0.464195	0.910448	0.046037	0.28628	0.133332
FALSE	High	Master Protein	O75880	Protein SCO1 homolog, mitochondrial OS=Homo sapiens OX=9606 GN=SCO1 PE=1 SV=1	0	10.633	11	3	3	4	3	301	33.8	8.88	10.39	3	1.007	1.128	1.313	1.632	1.582	1.117	1.041	1.169	2.084	1.773	1.827	1.291	1.187	1.96	1.558	1.172	0.976	0.949985	0.609913	0.346354	0.353857	0.132394	0.538365	0.708584	0.590569	0.138854	0.212204	0.233138	0.291624	0.332979	0.0463524	0.513044	0.868659
FALSE	High	Master Protein	P04839	Cytochrome b-245 heavy chain OS=Homo sapiens OX=9606 GN=CYBB PE=1 SV=2	0	9.996	7	4	4	5	4	570	65.3	8.63	10.69	4	0.921	1.985	1.538	2.199	3.889	1.049	0.927	2.119	28.081	30.377	28.436	0.733	1.627	2.394	1.656	1.829	1.487	0.747846	0.0260479	0.172824	0.180616	3.74668e-05	0.901427	0.875206	0.0132385	1.06834e-10	3.34177e-13	3.60822e-12	0.200967	0.0527737	0.0465704	0.598324	0.386158
FALSE	High	Master Protein	O43405	Cochlin OS=Homo sapiens OX=9606 GN=COCH PE=1 SV=1	0	14.517	13	6	6	7	6	550	59.4	7.96	15.33	6	1.076	0.619	0.624	0.338	0.55	0.949	0.905	0.736	0.526	0.461	0.427	0.669	0.841	0.444	0.342	0.392	0.341	0.572392	0.0775918	0.252573	0.0680609	0.0362104	0.803921	0.880096	0.16515	0.329512	0.177126	0.201681	0.0504578	0.495676	0.0465911	0.027357	0.0286973
FALSE	High	Master Protein	P49961	Ectonucleoside triphosphate diphosphohydrolase 1 OS=Homo sapiens OX=9606 GN=ENTPD1 PE=1 SV=1	0	12.164	10	5	5	6	5	510	57.9	6.34	17.63	5	1.256	1.675	1.408	2.045	2.187	1.314	1.253	1.74	15.714	13.537	12.703	1.049	1.554	2.165	1.848	1.665	1.583	0.12632	0.0307438	0.217262	0.182053	0.00853679	0.118509	0.156876	0.0190193	1.86559e-07	7.66279e-09	1.62537e-05	0.886703	0.0223742	0.046615	0.379581	0.418841
FALSE	High	Master Protein	Q9BWQ8	Protein lifeguard 2 OS=Homo sapiens OX=9606 GN=FAIM2 PE=1 SV=1	0	8.284	11	2	2	3	2	316	35.1	6.52	12.87	2	1.206	1.408	1.878	2.09	1.463	1.501	1.415	1.238	0.144	0.329	0.236	0.704	1.56	2.028	0.718	0.562	0.416	0.157337	0.143493	0.0231503	0.152158	0.183141	0.0150914	0.0495952	0.323833	0.000450518	0.0227857	0.0214618	0.0549235	0.0147081	0.0467578	0.348631	0.164565
FALSE	High	Master Protein	Q8IXK0	Polyhomeotic-like protein 2 OS=Homo sapiens OX=9606 GN=PHC2 PE=1 SV=1	0	23.777	7	7	7	11	5	858	90.7	8.69	26.03	7	1.006	0.91	0.544	0.168	0.551	0.815	0.852	1.028	0.865	0.944	0.851	1.305	0.708	0.488	1.682	1.839	2.215	0.980655	0.597349	0.0376641	0.000708634	0.0142474	0.188246	0.477799	0.875746	0.983566	0.98499	0.965965	0.15568	0.0514369	0.0470251	0.274371	0.182815
FALSE	High	Master Protein	Q05D32	CTD small phosphatase-like protein 2 OS=Homo sapiens OX=9606 GN=CTDSPL2 PE=1 SV=2	0	29.779	18	8	8	11	8	466	53	6.4	29.16	8	0.93	0.791	0.523	0.444	1.01	0.818	1.192	1.354	1.014	1.708	1.196	1.307	1.005	0.482	2.855	1.917	2.049	0.578328	0.275447	0.0350384	0.102605	0.888873	0.20201	0.299999	0.158388	0.913109	0.23915	0.602229	0.24301	0.969879	0.0471631	0.0310684	0.155878
FALSE	High	Master Protein	Q9H792	Inactive tyrosine-protein kinase PEAK1 OS=Homo sapiens OX=9606 GN=PEAK1 PE=1 SV=4	0.001	5.402	2	3	3	3	3	1746	193	6.89	7.69	3	1.002	1.033	1.087	2.06	2.417	0.905	0.928	1.115	2.687	2.549	2.688	1.208	1.146	2.183	2.209	1.896	1.53	0.97495	0.944226	0.668225	0.171366	0.00410557	0.677928	0.800503	0.812356	0.0500589	0.0514386	0.0404269	0.618311	0.498057	0.0471851	0.174427	0.262274
FALSE	High	Master Protein	Q9NUJ1	Palmitoyl-protein thioesterase ABHD10, mitochondrial OS=Homo sapiens OX=9606 GN=ABHD10 PE=1 SV=1	0	40.832	35	8	8	16	8	306	33.9	8.57	59.63	8	1	1.074	1.04	1.362	1.572	1.053	1.122	0.952	2.55	1.206	1.001	1.06	1.078	1.819	1.132	1.336	0.957	0.936132	0.845787	0.936516	0.476725	0.023206	0.760747	0.504996	0.786624	0.0352569	0.465089	0.781208	0.893983	0.578364	0.0474478	0.858904	0.573895
FALSE	High	Master Protein	O00567	Nucleolar protein 56 OS=Homo sapiens OX=9606 GN=NOP56 PE=1 SV=4	0	109.376	41	21	21	39	21	594	66	9.19	145.82	21	0.862	0.725	0.616	0.727	1.035	0.744	0.865	0.891	0.619	0.957	0.902	1.031	0.818	0.542	1.377	0.934	1.168	0.103919	0.0421897	0.00630637	0.378174	0.629509	0.0243046	0.354729	0.392819	0.552238	0.847966	0.973109	0.934555	0.206178	0.0474746	0.536986	0.777403
FALSE	High	Master Protein	Q96G23	Ceramide synthase 2 OS=Homo sapiens OX=9606 GN=CERS2 PE=1 SV=1	0	8.27	9	3	3	3	3	380	44.8	8.98	7.16	3	0.854	0.908	0.612	0.772	0.627	1.079	0.532	0.653	3.61	2.905	3.461	0.589	0.613	0.48	1.568	0.961	0.759	0.253868	0.607675	0.121118	0.566468	0.0641897	0.6684	0.00400321	0.0201396	0.010942	0.0143006	0.00879617	0.00385805	0.00681692	0.0477496	0.499801	0.756307
FALSE	High	Master Protein	O75306	NADH dehydrogenase [ubiquinone] iron-sulfur protein 2, mitochondrial OS=Homo sapiens OX=9606 GN=NDUFS2 PE=1 SV=2	0	69.36	44	15	15	27	15	463	52.5	7.55	96.24	15	1.045	1.109	1.213	1.581	1.6	1.042	1.061	1.034	1.312	1.357	1.326	1.107	1.111	1.747	1.147	1.09	0.865	0.800674	0.688848	0.540402	0.219757	0.00460227	0.784644	0.68469	0.834794	0.396869	0.357519	0.411703	0.650479	0.477782	0.0478146	0.772173	0.915809
FALSE	High	Master Protein	Q96PE2	Rho guanine nucleotide exchange factor 17 OS=Homo sapiens OX=9606 GN=ARHGEF17 PE=1 SV=1	0	43.601	8	13	13	16	13	2063	221.5	6.29	43.31	13	0.911	0.871	0.909	2.383	1.532	0.978	0.868	1.037	2.009	1.918	2.031	0.823	0.966	1.887	1.523	1.509	1.073	0.489228	0.517275	0.787526	0.100841	0.0939851	0.900882	0.588439	0.949781	0.198382	0.140028	0.167756	0.177284	0.905839	0.0478424	0.471667	0.386231
FALSE	High	Master Protein	Q9BW30	Tubulin polymerization-promoting protein family member 3 OS=Homo sapiens OX=9606 GN=TPPP3 PE=1 SV=1	0	38.875	44	9	9	15	9	176	19	9.13	46.06	9	1.36	2.633	1.83	5.767	1.76	1.417	0.4	1.272	1.984	0.712	0.936	0.44	0.85	1.858	10.342	4.16	5.224	0.0143477	9.39764e-06	0.0225114	5.51749e-06	0.00559435	0.0259899	2.78458e-06	0.156731	0.149479	0.567212	0.884603	1.25448e-06	0.372183	0.0479275	5.32532e-08	0.00276589
FALSE	High	Master Protein	P98153	Integral membrane protein DGCR2/IDD OS=Homo sapiens OX=9606 GN=DGCR2 PE=1 SV=1	0	9.549	5	2	2	3	2	550	60.8	5.3	11.36	2	1.417	1.374	1.376	1.924	1.877	1.193	1.389	1.531	1.225	1.342	1.004	1.322	1.5	2.138	1.76	1.417	1.479	0.0223405	0.181816	0.222461	0.242983	0.0309432	0.315574	0.0714982	0.0705362	0.652406	0.451624	0.852362	0.225001	0.0336311	0.0479443	0.423208	0.63815
FALSE	High	Master Protein	O14829	Serine/threonine-protein phosphatase with EF-hands 1 OS=Homo sapiens OX=9606 GN=PPEF1 PE=1 SV=1	0	23.899	13	7	7	10	7	653	75.7	6.84	28.65	7	1.511	1.756	3.695	1.335	1.203	1.642	3.936	2.623	0.237	0.456	0.15	1.401	4.385	2.089	0.256	0.156	0.382	0.00197357	0.0124802	5.92288e-07	0.613114	0.537374	0.0038967	7.10543e-15	1.60887e-07	0.0172522	0.108439	0.00298166	0.132799	1e-17	0.0479861	0.00720136	3.93272e-05
FALSE	High	Master Protein	Q96RL7-2	Isoform 2 of Intermembrane lipid transfer protein VPS13A OS=Homo sapiens OX=9606 GN=VPS13A	0	70.005	8	18	18	25	18	3095	350.7	5.96	71.43	18	1.094	1.292	1.501	2.175	1.557	1.194	1.269	1.401	1.406	1.233	1.291	1.34	1.3	1.889	1.817	1.604	1.319	0.467264	0.266899	0.161994	0.0689584	0.0723199	0.250981	0.164045	0.0484662	0.368111	0.533797	0.487786	0.126037	0.113348	0.0481077	0.224209	0.341836
FALSE	High	Master Protein	P46459	Vesicle-fusing ATPase OS=Homo sapiens OX=9606 GN=NSF PE=1 SV=3	0	150.529	42	33	33	83	32	744	82.5	6.95	248.36	33	1.082	1.069	1.288	2.113	1.481	1.174	1.117	1.051	0.684	0.634	0.629	0.912	1.209	1.705	0.937	0.835	0.612	0.539513	0.825301	0.337646	0.0456274	0.00750661	0.256643	0.518664	0.668324	0.70143	0.519443	0.545299	0.419581	0.174622	0.0482248	0.761745	0.577064
FALSE	High	Master Protein	Q13884	Beta-1-syntrophin OS=Homo sapiens OX=9606 GN=SNTB1 PE=1 SV=3	0	29.954	21	9	9	10	9	538	58	8.63	31.51	9	1.014	1.151	1.204	3.036	1.675	1.204	0.985	1.233	3.941	2.801	3.324	1.147	1.134	1.908	1.86	1.54	1.553	0.891711	0.530679	0.513934	0.016691	0.035612	0.227146	0.912931	0.244733	0.0076898	0.00374319	0.00867706	0.503071	0.475001	0.0485719	0.28453	0.425494
FALSE	High	Master Protein	Q8NHQ9	ATP-dependent RNA helicase DDX55 OS=Homo sapiens OX=9606 GN=DDX55 PE=1 SV=3	0	12.483	8	4	4	5	4	600	68.5	9.25	10.26	4	0.796	0.738	0.499	0.331	0.557	0.681	0.862	1.013	1.022	1.04	1.021	1.12	0.814	0.442	1.619	1.382	1.812	0.166585	0.262618	0.0761627	0.062305	0.033885	0.0472968	0.672775	0.938422	0.896682	0.858692	0.818022	0.721365	0.371457	0.0488036	0.527723	0.694833
FALSE	High	Master Protein	P11177	Pyruvate dehydrogenase E1 component subunit beta, mitochondrial OS=Homo sapiens OX=9606 GN=PDHB PE=1 SV=3	0	61.699	36	9	9	33	9	359	39.2	6.65	123.21	9	1.06	1.07	1.172	1.838	1.556	1.091	1.143	1.151	1.566	1.466	1.523	1.193	1.193	1.718	1.481	1.268	1.104	0.729304	0.821478	0.663289	0.149287	0.00929477	0.561705	0.419277	0.338242	0.266259	0.282166	0.308501	0.326215	0.262093	0.0488946	0.441116	0.66491
FALSE	High	Master Protein	Q9UJS0	Electrogenic aspartate/glutamate antiporter SLC25A13, mitochondrial OS=Homo sapiens OX=9606 GN=SLC25A13 PE=1 SV=2	0	102.44	37	20	20	40	16	675	74.1	8.62	137.28	20	1.078	1.179	1.182	3.009	1.612	1.171	0.783	1.371	3.381	2.831	3.346	0.809	0.984	1.78	2.344	1.632	1.883	0.587831	0.488303	0.617527	0.00882266	0.00999444	0.292474	0.255587	0.0527168	0.00770756	0.00425967	0.0093805	0.130577	0.965644	0.0491903	0.0865746	0.321496
FALSE	High	Master Protein	Q02153	Guanylate cyclase soluble subunit beta-1 OS=Homo sapiens OX=9606 GN=GUCY1B1 PE=1 SV=1	0	97.017	39	24	24	47	24	619	70.5	5.35	137.05	24	0.902	0.591	0.72	0.852	1.497	0.71	0.689	0.516	0.425	0.47	0.412	0.763	0.793	1.7	0.684	0.869	0.232	0.238802	0.00427341	0.100189	0.623574	0.0062078	0.00826467	0.0296689	2.063e-05	0.192037	0.120405	0.155619	0.031779	0.138128	0.0493946	0.389388	0.679746
FALSE	High	Master Protein	Q9UKB3	DnaJ homolog subfamily C member 12 OS=Homo sapiens OX=9606 GN=DNAJC12 PE=1 SV=1	0.003	4.167	8	2	2	2	2	198	23.4	5.71	4.7	2	0.752	0.614	1.164	2.405	1.448	0.742	0.286	0.182	0.39	0.605	0.672	0.382	0.947	2.519	1.126	0.619	0.201	0.382536	0.228375	0.6087	0.16075	0.482119	0.389666	0.0041292	8.41062e-06	0.163509	0.391089	0.68872	0.0118953	0.83078	0.0493966	0.980635	0.378666
FALSE	High	Master Protein	Q9H008	Phospholysine phosphohistidine inorganic pyrophosphate phosphatase OS=Homo sapiens OX=9606 GN=LHPP PE=1 SV=2	0	34.714	36	6	6	12	6	270	29.1	6.15	50.83	6	1.057	1.293	1.544	1.426	1.534	1.24	1.314	1.29	1.071	1.018	1.067	1.383	1.311	1.825	1.341	1.138	0.984	0.6507	0.25626	0.110491	0.400928	0.0500259	0.160985	0.101283	0.143722	0.717075	0.843813	0.673686	0.0850572	0.0821616	0.0495274	0.592771	0.854612
FALSE	High	Master Protein	Q6KCM7-5	Isoform 5 of Mitochondrial adenyl nucleotide antiporter SLC25A25 OS=Homo sapiens OX=9606 GN=SLC25A25	0	34.691	25	11	11	13	9	501	56.1	8.84	38.63	11	1.078	1.255	1.147	2.364	1.638	1.095	1.105	1.432	0.969	1.018	0.961	1.321	1.053	1.976	2.698	2.197	1.714	0.54988	0.320798	0.616581	0.094815	0.117642	0.619272	0.49506	0.119322	0.969306	0.920945	0.990866	0.232014	0.776288	0.0497785	0.0486032	0.112255
FALSE	High	Master Protein	Q86XP1	Diacylglycerol kinase eta OS=Homo sapiens OX=9606 GN=DGKH PE=1 SV=1	0	21.039	6	6	6	8	5	1220	134.8	6.54	22.29	6	1.55	1.71	2.148	3.107	2.718	1.509	1.572	1.434	0.929	0.92	0.939	1.321	1.63	2.028	1.308	1.349	0.713	0.0019629	0.0332531	0.00929112	0.0293902	0.000236368	0.0214878	0.0212007	0.0854993	0.988637	0.920568	0.998109	0.25345	0.0088301	0.0500662	0.844824	0.683705
FALSE	High	Master Protein	P03905	NADH-ubiquinone oxidoreductase chain 4 OS=Homo sapiens OX=9606 GN=MT-ND4 PE=1 SV=1	0.001	5.739	6	3	3	3	3	459	51.5	9.35	8.53	3	1.351	1.377	1.801	1.948	1.973	0.97	0.858	1.518	1.084	1.077	1.043	1.048	1.001	1.937	1.426	1.522	0.896	0.0143658	0.156805	0.046749	0.236973	0.0156285	0.80819	0.556011	0.0552975	0.802183	0.862922	0.856544	0.987967	0.994799	0.050438	0.636838	0.502713
FALSE	High	Master Protein	Q9P0V9	Septin-10 OS=Homo sapiens OX=9606 GN=SEPTIN10 PE=1 SV=2	0	32.203	27	9	9	16	7	454	52.6	6.8	52.69	9	1.184	1.284	1.282	2.371	1.593	1.189	1.414	1.157	5.644	3.588	5.006	1.754	1.306	1.87	3.88	3.279	1.581	0.165872	0.212719	0.388858	0.0846753	0.108074	0.285194	0.0569957	0.587291	0.000165413	0.00474134	0.000350901	0.00143087	0.124312	0.0506181	0.00798624	0.0108309
FALSE	High	Master Protein	Q05823	2-5A-dependent ribonuclease OS=Homo sapiens OX=9606 GN=RNASEL PE=1 SV=2	0.001	6.117	4	2	2	2	2	741	83.5	6.65	4.77	2	0.786	1.466	1.027	2.261	3.202	1.008	1.468	1.677	9.244	7.931	10.341	1.173	1.6	2.435	2.007	3.168	2.415	0.379881	0.218737	0.787931	0.160508	0.00208186	0.981415	0.125303	0.139208	0.000122393	0.000428109	5.4923e-06	0.701484	0.0561253	0.0507221	0.380724	0.057658
FALSE	High	Master Protein	Q8N4L1	Transmembrane protein 151A OS=Homo sapiens OX=9606 GN=TMEM151A PE=1 SV=1	0.001	7.127	5	2	2	2	2	468	51.2	8	5.26	2	1.254	1.494	1.561	2.015	1.771	1.378	1.437	1.313	1.255	1.761	1.105	1.082	1.42	2.159	1.138	0.935	0.977	0.187049	0.122227	0.144928	0.173361	0.0672831	0.132621	0.0440808	0.325077	0.7028	0.314923	0.817773	0.934882	0.0827622	0.050753	0.938327	0.649284
FALSE	High	Master Protein	Q9NQZ6	Zinc finger C4H2 domain-containing protein OS=Homo sapiens OX=9606 GN=ZC4H2 PE=1 SV=1	0	11.215	18	2	2	4	2	224	26.2	7.14	13.16	2	0.815	0.702	0.573	6.697	0.401	0.825	0.726	0.98	0.891	0.982	0.826	0.954	0.737	0.445	1.66	1.424	2.33	0.243876	0.208742	0.191608	0.000180316	0.00143167	0.348169	0.228624	0.879346	0.889134	0.9638	0.834613	0.769383	0.197218	0.0508	0.492474	0.640136
FALSE	High	Master Protein	Q8TC26	Transmembrane protein 163 OS=Homo sapiens OX=9606 GN=TMEM163 PE=2 SV=1	0	18.757	22	5	5	7	5	289	31.4	7.53	14.24	5	1.236	1.083	1.421	3.399	2.777	1.373	1.567	1.319	0.726	0.94	0.599	1.62	1.799	2.01	1.646	0.91	1.173	0.113981	0.649115	0.209909	0.0169707	0.000162629	0.0744732	0.0229787	0.187065	0.652658	0.935055	0.446279	0.024813	0.000880709	0.0508475	0.480345	0.680476
FALSE	High	Master Protein	Q9P227	Rho GTPase-activating protein 23 OS=Homo sapiens OX=9606 GN=ARHGAP23 PE=1 SV=2	0	154.671	34	40	40	62	4	1491	162.1	9.19	203.38	40	0.957	1.024	0.823	0.396	0.883	0.977	0.994	1.037	0.687	0.795	0.698	0.928	0.959	0.494	0.6	0.759	1.065	0.840118	0.878268	0.624887	0.0828016	0.581164	0.90941	0.848358	0.91371	0.571098	0.602076	0.613998	0.540176	0.895398	0.0510419	0.200311	0.38035
FALSE	High	Master Protein	Q8N4Q1	Mitochondrial intermembrane space import and assembly protein 40 OS=Homo sapiens OX=9606 GN=CHCHD4 PE=1 SV=1	0	11.289	30	3	3	4	3	142	16	4.31	12.26	3	0.957	0.938	1.093	1.345	1.586	0.961	1.032	0.959	1.149	1.255	1.13	1.031	1.087	2.078	1.36	1.149	0.664	0.795726	0.821695	0.710661	0.616484	0.107529	0.835373	0.701295	0.77692	0.716799	0.559973	0.723805	0.930438	0.621874	0.0514652	0.679664	0.921792
FALSE	High	Master Protein	Q12884	Prolyl endopeptidase FAP OS=Homo sapiens OX=9606 GN=FAP PE=1 SV=5	0.001	5.994	3	2	2	2	2	760	87.7	6.65	5.08	2	0.863	0.575	0.73	1.589	2.085	0.698	0.478	1.159	57.187	38.252	60.054	0.388	0.662	0.386	0.628	0.515	1.207	0.636631	0.144187	0.567987	0.481345	0.0913883	0.253739	0.0605073	0.750655	5.55112e-15	1.30118e-13	1.4877e-14	0.00666133	0.154976	0.0516814	0.346294	0.229503
FALSE	High	Master Protein	Q07065	Cytoskeleton-associated protein 4 OS=Homo sapiens OX=9606 GN=CKAP4 PE=1 SV=2	0	170.717	60	36	36	84	34	602	66	5.92	282.31	36	0.823	0.697	0.612	2.187	0.95	0.775	0.614	0.772	2.868	2.507	2.618	0.764	0.685	0.548	0.853	0.774	1.004	0.037364	0.0192262	0.0050207	0.0363286	0.967736	0.0516175	0.00235226	0.049719	0.0514761	0.0319906	0.0548472	0.0363512	0.0137809	0.0520099	0.598476	0.457528
FALSE	High	Master Protein	Q9Y697	Cysteine desulfurase OS=Homo sapiens OX=9606 GN=NFS1 PE=1 SV=3	0	60.747	34	11	11	21	11	457	50.2	8.31	78.79	11	0.998	1.08	1.298	2.065	1.615	0.999	1.063	1.006	1.695	1.56	1.668	0.925	1.178	1.814	1.244	1.063	0.774	0.991159	0.798223	0.352353	0.0770831	0.0399661	0.980392	0.630667	0.985785	0.198666	0.274805	0.181245	0.52406	0.296347	0.052241	0.727036	0.96175
FALSE	High	Master Protein	Q8WXD2	Secretogranin-3 OS=Homo sapiens OX=9606 GN=SCG3 PE=1 SV=3	0	88.823	50	24	24	41	23	468	53	5.03	126.73	24	1.354	1.122	1.266	1.877	1.349	1.347	1.29	1.242	0.644	0.689	0.532	0.891	1.53	1.729	0.864	0.856	0.628	0.0135226	0.612434	0.418288	0.095773	0.0883906	0.0428522	0.15723	0.166082	0.601272	0.575736	0.344294	0.400751	0.00871373	0.0523673	0.698596	0.674212
FALSE	High	Master Protein	Q2PPJ7	Ral GTPase-activating protein subunit alpha-2 OS=Homo sapiens OX=9606 GN=RALGAPA2 PE=1 SV=2	0	45.085	7	11	11	18	10	1873	210.6	6.07	53.55	11	0.924	0.984	0.938	0.429	0.703	0.916	0.944	0.972	0.854	1.027	0.84	0.983	0.85	0.5	0.609	0.672	0.866	0.584356	0.902764	0.87563	0.0935204	0.152606	0.57235	0.866673	0.875204	0.99879	0.828992	0.974528	0.795111	0.378461	0.0525174	0.193416	0.281716
FALSE	High	Master Protein	Q53TN4	Plasma membrane ascorbate-dependent reductase CYBRD1 OS=Homo sapiens OX=9606 GN=CYBRD1 PE=1 SV=1	0	11.54	8	3	3	4	3	286	31.6	8.76	12.74	3	1.772	1.625	1.544	2.42	3.361	1.521	0.858	1.868	22.471	20.479	20.494	1.705	1.618	2.401	4.316	2.919	5.049	0.00761075	0.119191	0.163023	0.124144	0.00110253	0.113101	0.730139	0.0723701	3.38652e-08	9.28095e-09	5.48236e-08	0.0849482	0.0569996	0.0527036	0.0334795	0.0860888
FALSE	High	Master Protein	Q9NY72	Sodium channel subunit beta-3 OS=Homo sapiens OX=9606 GN=SCN3B PE=1 SV=1	0	26.114	33	5	5	12	5	215	24.7	4.68	42.7	5	1.184	1.359	1.783	1.585	1.233	1.35	1.126	1.244	0.237	0.275	0.22	0.904	1.355	1.819	0.654	0.474	0.353	0.17476	0.179463	0.0293242	0.330261	0.268159	0.0554245	0.489168	0.197987	0.0318506	0.0102889	0.0274019	0.396564	0.0768983	0.0531274	0.292544	0.064554
FALSE	High	Master Protein	P09525	Annexin A4 OS=Homo sapiens OX=9606 GN=ANXA4 PE=1 SV=4	0	58.551	58	16	16	27	15	319	35.9	6.13	85.97	16	1.002	1.901	1.424	2.225	4.304	1.131	0.85	1.558	48.894	37.756	42.582	1.184	1.35	2.017	3.71	3.421	6.439	0.903911	0.00869695	0.226685	0.132957	1.93534e-07	0.472194	0.604271	0.0369333	6.00187e-13	1e-17	1.52989e-13	0.553105	0.077603	0.0531882	0.0146553	0.014414
FALSE	High	Master Protein	Q4AE62	Glycosyltransferase-like domain-containing protein 1 OS=Homo sapiens OX=9606 GN=GTDC1 PE=2 SV=1	0	19.201	15	5	5	7	5	458	52.6	7.25	22.72	5	1.117	1.175	1.326	0.426	0.842	1.113	1.272	1.145	0.697	0.771	0.654	1.062	1.225	0.481	0.367	0.323	0.661	0.426673	0.460021	0.312109	0.110531	0.466672	0.536184	0.160173	0.59471	0.577539	0.577125	0.51144	0.942374	0.241797	0.0532042	0.0281032	0.00888297
FALSE	High	Master Protein	O15382	Branched-chain-amino-acid aminotransferase, mitochondrial OS=Homo sapiens OX=9606 GN=BCAT2 PE=1 SV=2	0	17.566	11	4	4	5	4	392	44.3	8.65	20.2	4	1.031	1.11	1.29	1.899	1.818	1.14	1.151	0.899	3.936	2.758	3.724	1.222	1.232	1.991	0.794	1.151	0.785	0.8087	0.637531	0.316692	0.243914	0.041687	0.440664	0.435202	0.556591	0.0067336	0.0310537	0.00561325	0.444177	0.236836	0.0532958	0.535416	0.935578
FALSE	High	Master Protein	Q9P278	Folliculin-interacting protein 2 OS=Homo sapiens OX=9606 GN=FNIP2 PE=1 SV=2	0	20.674	5	5	5	6	5	1114	122	6.62	19.55	5	0.854	0.65	0.769	1.002	0.752	0.968	0.512	0.924	0.634	0.644	0.656	0.353	0.752	0.41	0.381	0.374	0.287	0.445678	0.195946	0.592977	0.942247	0.296644	0.857389	0.0158279	0.661582	0.503513	0.467911	0.575774	7.24559e-05	0.260883	0.0533234	0.0546379	0.0528209
FALSE	High	Master Protein	Q99685	Monoglyceride lipase OS=Homo sapiens OX=9606 GN=MGLL PE=1 SV=2	0	13.665	20	5	5	6	5	303	33.2	6.99	16.06	5	1.127	0.918	1.141	0.94	1.195	1.232	2.363	1.185	0.722	1.021	0.717	1.596	1.748	1.783	0.47	0.461	0.44	0.362013	0.659484	0.653939	0.891192	0.395174	0.187712	8.27247e-06	0.320015	0.77156	0.849679	0.768256	0.00719862	0.000950821	0.0533341	0.0597894	0.0525054
FALSE	High	Master Protein	P24043	Laminin subunit alpha-2 OS=Homo sapiens OX=9606 GN=LAMA2 PE=1 SV=4	0	39.219	5	13	13	15	13	3122	343.7	6.4	48.91	13	1.346	1.099	1.149	2.224	3.32	1.341	0.911	1.079	25.728	21.989	24.077	1.059	1.347	2.005	1.999	1.819	2.589	0.032467	0.665827	0.501075	0.149868	8.55503e-06	0.0943048	0.877262	0.771766	6.04161e-12	1.4766e-13	4.0877e-10	0.8984	0.0953111	0.054052	0.255294	0.283257
FALSE	High	Master Protein	Q68D91	Acyl-coenzyme A thioesterase MBLAC2 OS=Homo sapiens OX=9606 GN=MBLAC2 PE=1 SV=3	0	48.2	41	8	8	18	8	279	31.4	6.92	56.33	8	1.06	1.196	1.476	1.415	1.616	1.21	1.164	1.083	0.681	0.71	0.647	0.911	1.205	1.81	1.11	0.905	0.411	0.652523	0.431882	0.152051	0.397302	0.0183424	0.214124	0.320201	0.653167	0.70332	0.635697	0.627012	0.497048	0.221944	0.0540745	0.9596	0.670918
FALSE	High	Master Protein	O00469	Procollagen-lysine,2-oxoglutarate 5-dioxygenase 2 OS=Homo sapiens OX=9606 GN=PLOD2 PE=1 SV=2	0	20.003	10	6	6	7	6	737	84.6	6.71	16.58	6	1.085	2.001	2.066	1.797	2.403	2.087	1.447	2.074	7.524	8.822	7.292	1.421	1.367	2.177	2.337	2.001	1.749	0.67222	0.0080251	0.0254604	0.331511	0.00453782	0.000958027	0.102775	0.0094331	9.61382e-05	3.67878e-08	0.000205024	0.258156	0.154499	0.0542786	0.172943	0.284287
FALSE	High	Master Protein	P54753	Ephrin type-B receptor 3 OS=Homo sapiens OX=9606 GN=EPHB3 PE=1 SV=2	0	30.258	14	10	10	11	5	998	110.3	6.32	37.09	10	1.024	0.976	0.987	8.472	0.658	1.084	0.846	1.11	0.69	0.98	0.522	1.23	1.126	2.125	0.788	0.843	1.091	0.795122	0.954708	0.857794	3.78035e-05	0.131325	0.670061	0.568707	0.754805	0.627494	0.981098	0.378617	0.488947	0.498934	0.0543323	0.455857	0.518876
FALSE	High	Master Protein	P55212	Caspase-6 OS=Homo sapiens OX=9606 GN=CASP6 PE=1 SV=2	0.001	5.917	9	2	2	2	2	293	33.3	6.93	5.71	2	1.068	1.318	0.745	0.331	0.338	1.154	1.088	1.568	1.854	1.599	1.978	0.969	0.751	0.433	1.24	1.479	3.606	0.700857	0.297295	0.499299	0.0478828	0.000734869	0.511446	0.596774	0.0868398	0.293531	0.447818	0.134358	0.728441	0.198614	0.0544762	0.91238	0.581917
FALSE	High	Master Protein	P08559	Pyruvate dehydrogenase E1 component subunit alpha, somatic form, mitochondrial OS=Homo sapiens OX=9606 GN=PDHA1 PE=1 SV=3	0	52.167	41	15	15	27	15	390	43.3	8.06	73.8	15	1.002	1.003	1.149	1.772	1.49	0.99	1.097	1.09	1.512	1.428	1.443	1.163	1.162	1.662	1.399	1.207	1.016	0.954652	0.908941	0.780675	0.146211	0.0100643	0.935243	0.597022	0.547079	0.262124	0.234689	0.312504	0.358585	0.321064	0.0545282	0.528949	0.731319
FALSE	High	Master Protein	Q9UIG0	Tyrosine-protein kinase BAZ1B OS=Homo sapiens OX=9606 GN=BAZ1B PE=1 SV=2	0	139.341	26	38	38	66	38	1483	170.8	8.48	184.27	38	0.827	0.718	0.518	0.329	0.691	0.771	0.797	0.88	0.765	0.871	0.807	1.029	0.738	0.552	1.618	1.614	1.776	0.0428808	0.0345322	0.000891071	0.0038314	0.0468566	0.0467812	0.150868	0.341638	0.841298	0.998752	0.870285	0.944091	0.0502626	0.054913	0.315703	0.291426
FALSE	High	Master Protein	O95182	NADH dehydrogenase [ubiquinone] 1 alpha subcomplex subunit 7 OS=Homo sapiens OX=9606 GN=NDUFA7 PE=1 SV=3	0	36.633	62	7	7	19	7	113	12.5	10.18	55.01	7	1.011	0.975	1.08	1.597	1.495	0.954	1.043	0.976	1.556	1.486	1.511	1.132	1.055	1.678	1.377	1.187	1.058	0.999484	0.828954	0.935921	0.241935	0.00936696	0.738268	0.729763	0.928053	0.270631	0.201743	0.331791	0.477058	0.676879	0.0549557	0.547762	0.782611
FALSE	High	Master Protein	P05408	Neuroendocrine protein 7B2 OS=Homo sapiens OX=9606 GN=SCG5 PE=1 SV=2	0	13.656	23	4	4	6	4	212	23.7	5.96	13.3	4	1.598	1.127	1.403	2.248	1.707	1.574	1.569	1.54	0.54	0.761	0.472	0.97	1.937	1.94	0.893	0.738	0.596	0.00024602	0.569928	0.223746	0.129404	0.0734676	0.00638141	0.014549	0.0563879	0.288025	0.592357	0.21737	0.709495	0.000232199	0.0552631	0.613935	0.325477
FALSE	High	Master Protein	O43674	NADH dehydrogenase [ubiquinone] 1 beta subcomplex subunit 5, mitochondrial OS=Homo sapiens OX=9606 GN=NDUFB5 PE=1 SV=1	0	26.636	28	6	6	14	6	189	21.7	9.63	40.62	6	0.981	1.1	1.225	1.647	1.578	1.08	1.076	1.124	1.55	1.404	1.502	1.157	1.109	1.778	1.235	1.233	1.013	0.885054	0.715015	0.473817	0.261933	0.0264554	0.60232	0.565245	0.494099	0.232552	0.301228	0.253243	0.516431	0.468027	0.0555251	0.727392	0.692655
FALSE	High	Master Protein	P12694	2-oxoisovalerate dehydrogenase subunit alpha, mitochondrial OS=Homo sapiens OX=9606 GN=BCKDHA PE=1 SV=2	0	29.567	23	8	8	10	8	445	50.4	8.27	29.25	8	1.147	1.345	1.262	1.785	1.693	1.149	1.366	1.395	2.741	2.695	2.806	1.741	1.232	1.811	2.229	1.674	1.886	0.235195	0.199487	0.409219	0.277179	0.0414442	0.385272	0.0741662	0.0716909	0.0491589	0.0277456	0.0269091	0.0016432	0.224816	0.0559754	0.116523	0.268845
FALSE	High	Master Protein	Q86SK9	Stearoyl-CoA desaturase 5 OS=Homo sapiens OX=9606 GN=SCD5 PE=1 SV=2	0	19.851	13	4	4	10	4	330	37.6	9.61	35.81	4	0.927	0.777	0.876	1.272	1.262	0.744	0.799	0.753	0.502	0.607	0.565	0.94	0.824	0.522	0.431	0.42	0.547	0.566972	0.236004	0.660144	0.642193	0.337564	0.0618706	0.302732	0.0992404	0.359283	0.393795	0.484786	0.603683	0.281056	0.0560723	0.0408419	0.0284477
FALSE	High	Master Protein	P57103	Sodium/calcium exchanger 3 OS=Homo sapiens OX=9606 GN=SLC8A3 PE=1 SV=2	0	44.841	16	13	13	18	10	927	102.9	5.12	50.89	13	1.293	1.394	1.683	1.769	1.396	1.259	1.115	1.13	0.303	0.323	0.301	0.744	1.321	1.836	0.539	0.385	0.303	0.0282646	0.145272	0.0506983	0.256915	0.227777	0.12287	0.458626	0.575263	0.074282	0.0262145	0.0621288	0.0625142	0.0969574	0.0561137	0.121721	0.0172022
FALSE	High	Master Protein	Q14019	Coactosin-like protein OS=Homo sapiens OX=9606 GN=COTL1 PE=1 SV=3	0	51.965	59	11	11	40	11	142	15.9	5.67	97.8	11	0.961	0.872	0.987	0.63	0.65	0.908	0.852	0.697	0.431	0.507	0.537	0.766	0.844	0.554	0.183	0.135	0.143	0.58108	0.317581	0.697529	0.194148	0.0181232	0.438671	0.306587	0.0058105	0.256087	0.272223	0.376312	0.0382244	0.289327	0.056437	2.30441e-05	1.14838e-07
FALSE	High	Master Protein	P53634	Dipeptidyl peptidase 1 OS=Homo sapiens OX=9606 GN=CTSC PE=1 SV=2	0.001	6.886	6	2	2	3	2	463	51.8	6.99	9.04	2	1.271	1.53	1.334	2.265	1.758	1.055	1.345	1.44	7.187	7.963	8.429	0.804	1.37	2.145	2.065	1.633	2.594	0.200193	0.145215	0.281873	0.154718	0.125117	0.830869	0.218897	0.252058	0.000295386	7.41635e-05	0.000355251	0.288162	0.175179	0.0565544	0.363527	0.5324
FALSE	High	Master Protein	Q15776	Zinc finger protein with KRAB and SCAN domains 8 OS=Homo sapiens OX=9606 GN=ZKSCAN8 PE=1 SV=2	0	10.775	9	4	4	4	4	578	65.8	7.39	13.22	4	0.87	0.921	0.531	0.388	0.69	1.196	0.843	1.193	1.11	1.395	1.3	1.251	0.821	0.437	1.823	2.172	2.907	0.456761	0.736411	0.0950987	0.0839112	0.196094	0.415208	0.553762	0.626761	0.812848	0.589301	0.649945	0.507539	0.390675	0.0566774	0.391088	0.174103
FALSE	High	Master Protein	P22676	Calretinin OS=Homo sapiens OX=9606 GN=CALB2 PE=2 SV=2	0	91.481	62	18	18	48	17	271	31.5	5.15	133.56	18	1.094	1.386	1.763	6.609	1.4	1.399	1.172	1.159	2.128	2.168	2.167	1.177	1.194	1.669	1.501	1.441	2.073	0.448672	0.0936477	0.0109032	3.23955e-07	0.0189538	0.0135997	0.344102	0.286475	0.14374	0.0643136	0.113027	0.268195	0.189135	0.0570806	0.398261	0.405644
FALSE	High	Master Protein	P50747-2	Isoform 2 of Biotin--protein ligase OS=Homo sapiens OX=9606 GN=HLCS	0	16.808	10	7	7	7	7	873	97.2	5.95	16.97	7	1.087	1.244	1.463	1.413	1.453	1.087	1.081	1.191	0.762	0.731	0.677	1.064	1.193	2.045	1.343	1.161	0.88	0.518266	0.354775	0.154392	0.540847	0.193499	0.610744	0.53682	0.461915	0.675974	0.48508	0.571918	0.946234	0.321941	0.0573963	0.771624	0.915495
FALSE	High	Master Protein	Q9HCM2	Plexin-A4 OS=Homo sapiens OX=9606 GN=PLXNA4 PE=1 SV=4	0	234.575	32	55	55	98	37	1894	212.3	6.86	310.55	55	1.242	1.573	1.893	0.209	0.881	1.303	1.518	1.302	0.052	0.158	0.102	1.129	1.343	0.555	0.162	0.138	0.063	0.0492859	0.0111535	0.00369237	1.61743e-05	0.613415	0.0558115	0.0112223	0.0360661	1.30665e-06	0.000545682	0.000116587	0.457336	0.0390148	0.057507	7.034e-06	7.32182e-07
FALSE	High	Master Protein	Q99784	Noelin OS=Homo sapiens OX=9606 GN=OLFM1 PE=1 SV=4	0	29.837	13	6	6	11	6	485	55.3	6.95	34.7	6	1.259	0.868	1.303	5.28	1.641	1.587	1.218	1.201	0.512	0.636	0.437	1.778	1.646	1.809	1.023	1.022	1.354	0.0575508	0.389794	0.380793	3.40486e-05	0.0172626	0.00254821	0.281904	0.281126	0.363244	0.430432	0.216139	0.000606915	0.00382957	0.0577571	0.965978	0.962141
FALSE	High	Master Protein	P08651	Nuclear factor 1 C-type OS=Homo sapiens OX=9606 GN=NFIC PE=1 SV=2	0	24.538	17	6	6	12	5	508	55.6	8.38	38.28	6	1.118	1.087	0.764	0.418	0.55	1.108	1.167	1.599	1.893	1.723	1.996	1.833	1.028	0.52	1.882	1.377	2.527	0.338916	0.676055	0.375678	0.0730574	0.0132395	0.519182	0.338483	0.00628804	0.233282	0.203768	0.189653	0.000391891	0.823201	0.0578668	0.205405	0.593631
FALSE	High	Master Protein	Q8N414	PiggyBac transposable element-derived protein 5 OS=Homo sapiens OX=9606 GN=PGBD5 PE=1 SV=4	0	33.324	19	8	8	11	8	524	58.4	8.85	39.48	8	0.948	1.003	0.955	0.489	0.599	0.885	0.674	0.792	0.301	0.372	0.352	0.69	0.692	0.511	0.382	0.338	0.659	0.710885	0.956559	0.871772	0.147723	0.0624022	0.440545	0.0779676	0.160684	0.0285798	0.0403412	0.0763933	0.0128839	0.0536814	0.0579664	0.0227534	0.00641159
FALSE	High	Master Protein	Q02410	Amyloid-beta A4 precursor protein-binding family A member 1 OS=Homo sapiens OX=9606 GN=APBA1 PE=1 SV=3	0	86.23	29	19	19	32	17	837	92.8	4.93	117.29	19	1.093	1.032	1.241	2.874	1.445	1.201	1.134	0.998	0.506	0.585	0.498	0.936	1.175	1.738	0.862	0.784	0.696	0.507336	0.912028	0.437436	0.015889	0.0681766	0.236578	0.374634	0.991129	0.37205	0.372979	0.36995	0.58589	0.273778	0.0579989	0.636581	0.458873
FALSE	High	Master Protein	Q9HB19	Pleckstrin homology domain-containing family A member 2 OS=Homo sapiens OX=9606 GN=PLEKHA2 PE=1 SV=2	0	10.304	8	3	3	3	3	425	47.2	8.66	8.15	3	1.643	1.983	1.621	1.392	1.702	1.422	1.146	1.651	3.642	2.894	3.538	0.957	1.108	2.111	2.001	2.679	2.738	0.00779296	0.00976865	0.115952	0.550576	0.113036	0.117234	0.533736	0.0921385	0.0129338	0.0294399	0.0102138	0.758696	0.640894	0.0582107	0.305665	0.0726294
FALSE	High	Master Protein	Q8N5M1	ATP synthase mitochondrial F1 complex assembly factor 2 OS=Homo sapiens OX=9606 GN=ATPAF2 PE=1 SV=1	0	9.662	14	3	3	4	3	289	32.8	7.09	9.05	3	1.175	1.657	1.638	1.516	1.777	1.448	1.286	1.569	1.585	1.736	1.445	1.226	1.468	1.807	1.699	1.725	1.298	0.168187	0.028421	0.0767829	0.441962	0.0232455	0.0168984	0.154244	0.00911094	0.303756	0.229709	0.420669	0.375035	0.0243131	0.0584996	0.35292	0.2432
FALSE	High	Master Protein	Q8NAP3	Zinc finger and BTB domain-containing protein 38 OS=Homo sapiens OX=9606 GN=ZBTB38 PE=1 SV=2	0	19.915	7	7	7	8	7	1195	134.2	8.03	20.52	7	0.688	0.563	0.502	0.463	0.819	0.621	0.726	0.635	0.53	0.675	0.646	0.91	0.751	0.461	0.507	0.433	0.309	0.0241989	0.0393015	0.0855303	0.19265	0.412122	0.017046	0.222916	0.0543831	0.341491	0.41184	0.480035	0.532177	0.23336	0.0585689	0.148126	0.0492306
FALSE	High	Master Protein	P49447	Transmembrane ascorbate-dependent reductase CYB561 OS=Homo sapiens OX=9606 GN=CYB561 PE=1 SV=2	0	8.88	10	2	2	4	2	251	27.5	8.56	9.41	2	1.134	1.333	1.754	3.547	1.688	1.29	1.074	1.265	1.537	1.326	1.301	0.802	1.198	2.015	1.485	1.263	0.947	0.358789	0.218416	0.0640368	0.011388	0.0797448	0.149958	0.534833	0.330228	0.406579	0.556743	0.613484	0.178383	0.315448	0.0586139	0.681446	0.777074
FALSE	High	Master Protein	Q8TAT2	Fibroblast growth factor-binding protein 3 OS=Homo sapiens OX=9606 GN=FGFBP3 PE=1 SV=1	0	11.208	14	3	3	6	3	258	27.6	9.91	20.76	3	1.17	0.939	0.967	0.305	0.735	1.16	1.878	1.277	0.447	0.649	0.334	0.81	1.958	0.516	0.445	0.367	0.271	0.169259	0.772506	0.96444	0.0183046	0.203557	0.324981	0.00042424	0.161664	0.161493	0.364651	0.0625855	0.137175	0.000141722	0.0586466	0.0490917	0.0115596
FALSE	High	Master Protein	Q9P2R7	Succinate--CoA ligase [ADP-forming] subunit beta, mitochondrial OS=Homo sapiens OX=9606 GN=SUCLA2 PE=1 SV=3	0	78.026	36	17	17	37	17	463	50.3	7.42	108.48	17	0.958	0.971	1.147	1.712	1.404	1.033	0.932	1.006	1.121	1.033	1.043	0.93	1.096	1.663	1.157	1.033	0.758	0.620686	0.795313	0.745503	0.147432	0.0197667	0.832022	0.725978	0.887808	0.589882	0.685932	0.706842	0.55986	0.481756	0.0588953	0.802579	0.950648
FALSE	High	Master Protein	P01019	Angiotensinogen OS=Homo sapiens OX=9606 GN=AGT PE=1 SV=3	0	43.277	18	6	6	13	6	485	53.1	6.32	48.92	6	1.279	0.762	0.875	3.584	1.437	1.152	1.063	1.147	1.784	1.782	1.699	0.975	1.41	1.801	0.748	1.268	2.764	0.0397869	0.138188	0.549755	0.00246841	0.0654383	0.380549	0.702659	0.41399	0.186624	0.103591	0.21819	0.683129	0.0459067	0.0590263	0.473126	0.617838
FALSE	High	Master Protein	P49366	Deoxyhypusine synthase OS=Homo sapiens OX=9606 GN=DHPS PE=1 SV=1	0	24.426	24	6	6	8	6	369	40.9	5.36	24.49	6	0.887	0.759	0.572	0.399	0.797	0.851	0.863	0.825	0.666	0.986	0.624	1.333	1.004	0.509	1.065	1.035	1.234	0.357726	0.188167	0.0677567	0.0621309	0.378025	0.322743	0.586393	0.244173	0.545516	0.940101	0.486705	0.117838	0.890439	0.0591026	0.964086	0.964807
FALSE	High	Master Protein	O15049	NEDD4-binding protein 3 OS=Homo sapiens OX=9606 GN=N4BP3 PE=1 SV=3	0	12.286	10	6	6	6	6	544	60.4	8.1	9.13	6	1.343	1.221	1.825	4.1	1.735	1.803	1.377	1.522	1.373	1.467	1.276	1.701	1.969	2.1	0.777	0.461	0.767	0.0485654	0.365202	0.0277632	0.00871263	0.0695115	0.000870715	0.0649538	0.0762741	0.515278	0.350796	0.516273	0.011776	0.000447904	0.0592768	0.500687	0.0770899
FALSE	High	Master Protein	Q96BK5	PIN2/TERF1-interacting telomerase inhibitor 1 OS=Homo sapiens OX=9606 GN=PINX1 PE=1 SV=2	0	9.746	13	3	3	3	3	328	37	9.6	12.53	3	0.787	0.673	0.519	0.347	0.604	0.794	0.58	0.824	0.597	0.813	0.569	1.012	0.656	0.456	1.248	1.125	1.045	0.167486	0.172305	0.112938	0.0926119	0.0840527	0.253763	0.0244123	0.39727	0.44396	0.664812	0.416483	0.963729	0.0775461	0.059297	0.836412	0.987005
FALSE	High	Master Protein	Q9Y2V2	Calcium-regulated heat-stable protein 1 OS=Homo sapiens OX=9606 GN=CARHSP1 PE=1 SV=2	0	30.131	53	5	5	21	5	147	15.9	8.21	59.27	5	1.109	0.954	0.897	0.384	0.473	1.077	1.147	1.008	0.426	0.543	0.505	1.156	1.023	0.532	0.531	0.587	0.76	0.442809	0.720231	0.486762	0.0321743	0.00035317	0.623715	0.396993	0.926093	0.221926	0.304325	0.345778	0.387049	0.823673	0.0594542	0.161279	0.249882
FALSE	High	Master Protein	Q92673	Sortilin-related receptor OS=Homo sapiens OX=9606 GN=SORL1 PE=1 SV=2	0	34.065	6	11	11	13	11	2214	248.3	5.55	33.28	11	0.832	0.658	0.655	0.311	0.943	0.873	1.043	0.978	0.504	0.959	0.534	1.365	0.96	0.52	0.457	0.425	0.382	0.141398	0.0533548	0.158785	0.017201	0.773793	0.414078	0.6694	0.791243	0.248694	0.982222	0.26517	0.0896053	0.887996	0.0597927	0.0546115	0.0261433
FALSE	High	Master Protein	Q8N142	Adenylosuccinate synthetase isozyme 1 OS=Homo sapiens OX=9606 GN=ADSS1 PE=1 SV=1	0	22.099	13	4	4	6	3	457	50.2	8.59	21.59	4	0.943	0.98	1.001	2.846	2.177	0.867	0.468	0.936	5.682	4.11	7.751	0.336	0.701	2.154	1.219	0.77	0.741	0.773449	0.92873	0.850132	0.0871601	0.0281215	0.521004	0.0068301	0.674339	0.000847453	0.00750468	0.000519426	4.05939e-05	0.164039	0.0600067	0.986231	0.455607
FALSE	High	Master Protein	P52799	Ephrin-B2 OS=Homo sapiens OX=9606 GN=EFNB2 PE=1 SV=1	0	17.079	16	4	4	8	4	333	36.9	8.85	30.94	4	1	0.908	0.93	0.328	0.861	0.981	1.227	0.963	0.629	0.685	0.695	0.646	1.161	0.511	0.265	0.213	0.366	0.926746	0.703734	0.848454	0.0277781	0.543825	0.941337	0.189244	0.785594	0.461164	0.491707	0.661279	0.00680048	0.356819	0.060227	0.0022156	0.000252288
FALSE	High	Master Protein	P12235	ADP/ATP translocase 1 OS=Homo sapiens OX=9606 GN=SLC25A4 PE=1 SV=4	0	52.544	44	14	14	38	4	298	33	9.76	99.89	14	0.958	0.979	1.154	1.721	1.669	0.941	0.897	0.917	0.624	0.647	0.62	0.866	0.982	1.768	1.051	0.965	0.537	0.64249	0.79241	0.669464	0.21671	0.016322	0.647577	0.635129	0.636641	0.51049	0.412315	0.493543	0.244964	0.989256	0.0602574	0.971365	0.853914
FALSE	High	Master Protein	Q6AWC2	Protein WWC2 OS=Homo sapiens OX=9606 GN=WWC2 PE=1 SV=2	0.001	6.533	4	3	3	3	3	1192	133.8	5.53	8.23	3	1.197	1.223	1.657	0.92	1.295	1.173	1.222	1.106	1.163	1.137	1.132	0.818	1.308	2.12	0.374	0.366	0.288	0.243033	0.352244	0.0727134	0.909803	0.427414	0.386154	0.211035	0.68408	0.730763	0.805808	0.648678	0.270558	0.160676	0.0603405	0.0391423	0.0219955
FALSE	High	Master Protein	P13073	Cytochrome c oxidase subunit 4 isoform 1, mitochondrial OS=Homo sapiens OX=9606 GN=COX4I1 PE=1 SV=1	0	50.01	47	9	9	31	9	169	19.6	9.51	94.63	9	0.965	1.033	1.131	1.531	1.399	1.049	0.955	1.013	1.324	1.231	1.168	0.989	1.047	1.657	1.108	1.044	0.926	0.690182	0.956714	0.819685	0.265897	0.0182209	0.743874	0.83626	0.854659	0.395039	0.368018	0.530079	0.884467	0.705708	0.0604425	0.873714	0.956111
FALSE	High	Master Protein	Q9Y5B9	FACT complex subunit SPT16 OS=Homo sapiens OX=9606 GN=SUPT16H PE=1 SV=1	0	134.002	30	31	31	64	31	1047	119.8	5.66	193.77	31	0.87	0.761	0.577	0.502	0.805	0.757	0.843	0.922	0.882	0.969	0.934	1.109	0.783	0.559	1.814	1.738	1.929	0.125445	0.0695657	0.00194838	0.0546805	0.291553	0.0339717	0.277399	0.557305	0.975988	0.828359	0.924595	0.538365	0.117608	0.0604477	0.201738	0.216709
FALSE	High	Master Protein	P00367	Glutamate dehydrogenase 1, mitochondrial OS=Homo sapiens OX=9606 GN=GLUD1 PE=1 SV=2	0	94.665	31	19	19	51	6	558	61.4	7.8	153.55	19	1.142	1.235	1.186	2.766	1.733	1.168	0.915	1.082	2.695	1.896	2.265	1.062	1.053	1.777	3.436	2.315	1.707	0.308552	0.393238	0.589234	0.0123917	0.00701618	0.332565	0.782825	0.646577	0.0190765	0.0791501	0.0777653	0.868817	0.673098	0.0606004	0.0104094	0.0715552
FALSE	High	Master Protein	P50440-2	Isoform 2 of Glycine amidinotransferase, mitochondrial OS=Homo sapiens OX=9606 GN=GATM	0	28.375	24	8	8	16	8	391	44.9	7.06	47.9	8	1.297	2.535	2.284	1.465	1.265	1.407	1.635	2.941	1.425	1.384	1.051	1.667	1.646	1.822	1.834	1.297	2.053	0.0445182	8.12391e-06	0.00216821	0.431712	0.346032	0.0269221	0.00735412	4.2927e-10	0.344588	0.395667	0.701953	0.00410356	0.00176484	0.0606244	0.239247	0.631316
FALSE	High	Master Protein	Q8WWM9	Cytoglobin OS=Homo sapiens OX=9606 GN=CYGB PE=1 SV=1	0	9.136	14	2	2	3	2	190	21.4	6.8	6.46	2	1.033	0.732	0.847	2.154	1.511	0.941	0.308	0.662	1.147	0.97	1.204	0.391	0.526	1.973	0.514	0.493	0.663	0.743376	0.212778	0.790615	0.150728	0.151656	0.789207	2.25209e-07	0.0666583	0.721758	0.984009	0.612977	5.29161e-07	0.00208563	0.0607766	0.1715	0.0801102
FALSE	High	Master Protein	Q15858	Sodium channel protein type 9 subunit alpha OS=Homo sapiens OX=9606 GN=SCN9A PE=1 SV=3	0	59.585	10	16	16	21	10	1988	226.2	6.93	60.93	16	1.481	1.797	2.109	1.608	1.402	1.464	1.541	1.132	0.237	0.334	0.316	0.754	1.308	2.055	0.863	0.712	0.447	0.00739496	0.0134156	0.0155809	0.379948	0.283242	0.0325822	0.0332531	0.663496	0.033857	0.0463349	0.0452139	0.111252	0.146366	0.0609747	0.647406	0.332764
FALSE	High	Master Protein	Q8TEW8	Partitioning defective 3 homolog B OS=Homo sapiens OX=9606 GN=PARD3B PE=1 SV=2	0.002	4.842	2	2	2	2	2	1205	132.4	8.37	4.44	2	2.229	1.897	1.898	3.17	2.15	2.327	2.506	1.737	6.567	6.354	6.922	2.324	1.704	2.24	3.983	1.935	3.865	0.00174075	0.0711953	0.112221	0.0669098	0.108213	0.00305655	0.00163651	0.14651	0.00583047	0.00163401	0.00408284	0.0102048	0.07452	0.0613036	0.0507301	0.40351
FALSE	High	Master Protein	P54652	Heat shock-related 70 kDa protein 2 OS=Homo sapiens OX=9606 GN=HSPA2 PE=1 SV=1	0	156.837	47	30	30	140	15	639	70	5.74	391.78	30	1.021	1.674	0.666	1.359	1.458	1.296	1.015	1.997	6.359	4.279	6.23	1.133	0.941	1.784	12.393	10.774	18.023	0.881684	0.022645	0.168632	0.418998	0.0601358	0.0982513	0.787879	3.48111e-05	0.000144265	0.000760185	0.00014969	0.591535	0.792928	0.0615558	4.28954e-09	1.23689e-08
FALSE	High	Master Protein	Q9UGN5-2	Isoform 2 of Poly [ADP-ribose] polymerase 2 OS=Homo sapiens OX=9606 GN=PARP2	0	9.348	7	4	4	4	4	570	64.8	8.68	10.91	4	0.726	0.631	0.415	0.394	0.683	0.728	0.841	0.862	0.723	0.909	0.64	1.188	0.782	0.467	1.607	1.873	1.496	0.0637098	0.109846	0.0274584	0.127111	0.17137	0.116067	0.592308	0.487873	0.615342	0.835454	0.480783	0.500235	0.302716	0.0617527	0.5178	0.290697
FALSE	High	Master Protein	Q99755	Phosphatidylinositol 4-phosphate 5-kinase type-1 alpha OS=Homo sapiens OX=9606 GN=PIP5K1A PE=1 SV=1	0	22.384	12	7	7	12	5	562	62.6	8.21	33.35	7	1.078	0.97	0.913	0.419	0.694	1.001	0.976	1.008	0.638	0.607	0.579	0.931	0.939	0.508	0.564	0.55	0.574	0.553419	0.865849	0.781256	0.0786262	0.127212	0.989316	0.967808	0.845436	0.516523	0.34324	0.426289	0.520979	0.733232	0.0618108	0.17371	0.111269
FALSE	High	Master Protein	Q9UPY5	Cystine/glutamate transporter OS=Homo sapiens OX=9606 GN=SLC7A11 PE=1 SV=1	0	9.17	8	3	3	5	3	501	55.4	9.19	14.81	3	0.713	0.803	0.606	2.009	4.019	0.892	0.76	0.907	38.921	24.136	40.849	1.153	0.887	2.129	2.094	1.604	1.612	0.0775672	0.436889	0.182425	0.246993	3.13382e-06	0.582241	0.328249	0.599313	5.50449e-13	1.3209e-11	1.39888e-14	0.69583	0.608602	0.061913	0.265277	0.556899
FALSE	High	Master Protein	Q9P2R6	Arginine-glutamic acid dipeptide repeats protein OS=Homo sapiens OX=9606 GN=RERE PE=1 SV=2	0	11.699	3	5	5	7	5	1566	172.3	7.69	12.83	5	0.846	0.78	0.586	0.31	0.674	0.778	0.79	0.885	0.625	0.705	0.598	1.099	0.724	0.524	1.132	1.287	1.656	0.198218	0.317188	0.0795605	0.0166226	0.105433	0.0911189	0.318703	0.430136	0.571185	0.536431	0.489816	0.67283	0.0941917	0.0623242	0.930715	0.705128
FALSE	High	Master Protein	Q8IVH4	Methylmalonic aciduria type A protein, mitochondrial OS=Homo sapiens OX=9606 GN=MMAA PE=1 SV=1	0	44.348	28	11	11	15	11	418	46.5	9.29	46.38	11	1.011	1.092	1.139	1.234	1.503	1.051	1.123	0.972	1.124	1.185	1.035	1.116	1.098	1.717	1.155	1.154	0.772	0.952285	0.765463	0.700886	0.603605	0.0466917	0.756968	0.488575	0.871198	0.642808	0.500605	0.72096	0.621233	0.513052	0.0623459	0.779251	0.769991
FALSE	High	Master Protein	Q96JM7	Lethal(3)malignant brain tumor-like protein 3 OS=Homo sapiens OX=9606 GN=L3MBTL3 PE=1 SV=2	0	32.023	13	9	9	11	9	780	88.3	6.46	36.05	9	0.76	0.621	0.55	0.411	0.885	0.756	0.75	0.753	0.635	0.853	0.677	0.99	0.841	0.53	0.916	0.944	0.838	0.0345239	0.0459773	0.0286038	0.0922973	0.590792	0.0862662	0.174017	0.0861405	0.581271	0.876696	0.684438	0.83148	0.320738	0.0623674	0.705496	0.757436
FALSE	High	Master Protein	Q9NW97	Transmembrane protein 51 OS=Homo sapiens OX=9606 GN=TMEM51 PE=1 SV=1	0.007	2.958	16	2	2	2	2	253	27.7	5.53	2.16	2	0.779	1.596	0.967	4.295	1.725	1.249	0.578	1.629	5.673	5.403	6.948	0.524	0.746	2.232	0.753	1.662	1.147	0.489003	0.186539	0.890514	0.0145311	0.291215	0.499089	0.258596	0.189677	0.00717753	0.00400152	0.00460432	0.117395	0.336538	0.0623899	0.553051	0.554594
FALSE	High	Master Protein	O75367-1	Isoform 2 of Core histone macro-H2A.1 OS=Homo sapiens OX=9606 GN=MACROH2A1	0	84.025	41	13	13	64	11	372	39.6	9.79	206.7	13	0.844	0.784	0.616	0.548	0.863	0.798	0.813	0.858	0.472	0.939	0.869	1.222	0.812	0.561	1.013	0.984	1.214	0.0681136	0.102126	0.00563462	0.0931366	0.529379	0.0840698	0.188876	0.252204	0.324749	0.877582	0.972935	0.187834	0.18866	0.062453	0.90776	0.8762
FALSE	High	Master Protein	Q96ED9	Protein Hook homolog 2 OS=Homo sapiens OX=9606 GN=HOOK2 PE=1 SV=3	0	41.577	22	12	12	14	12	719	83.2	5.47	49.48	12	0.878	0.822	0.871	2.064	1.824	0.902	0.84	0.814	0.875	0.967	0.741	1.181	1.015	1.828	1.663	1.597	1.001	0.336554	0.435452	0.603242	0.12882	0.0112858	0.499309	0.501912	0.216349	0.965099	0.937084	0.745151	0.39697	0.911615	0.0624769	0.347914	0.353394
FALSE	High	Master Protein	O43677	NADH dehydrogenase [ubiquinone] 1 subunit C1, mitochondrial OS=Homo sapiens OX=9606 GN=NDUFC1 PE=1 SV=1	0.001	5.439	28	2	2	4	2	76	8.7	10.2	11.71	2	1.004	1.01	1.17	1.413	1.525	1.014	0.969	0.989	1.515	1.428	1.338	1.165	1.065	1.859	1.324	1.155	0.923	0.945339	0.939892	0.572175	0.483535	0.0783558	0.920142	0.972006	0.855766	0.400321	0.408936	0.461079	0.505376	0.659217	0.062605	0.667533	0.876981
FALSE	High	Master Protein	Q96PB1	N-acetylneuraminate 9-O-acetyltransferase OS=Homo sapiens OX=9606 GN=CASD1 PE=1 SV=1	0.004	3.708	4	2	2	2	2	797	91.6	8.82	6	2	1.095	0.98	1.027	2.069	2.038	1.077	0.657	1.045	1.017	0.839	0.852	0.952	0.816	2.371	1.643	1.225	1.13	0.647502	0.977648	0.735764	0.203882	0.0733445	0.823062	0.175114	0.966508	0.943347	0.737673	0.939093	0.706859	0.428314	0.0626633	0.599837	0.909688
FALSE	High	Master Protein	Q9P2D6	Protein FAM135A OS=Homo sapiens OX=9606 GN=FAM135A PE=1 SV=2	0.001	6.658	2	3	3	3	3	1515	169.7	5.39	4.12	3	0.681	0.865	0.755	0.691	0.947	0.69	0.608	0.753	0.442	0.703	0.492	0.871	0.927	0.425	0.608	0.333	0.624	0.0820745	0.619924	0.555796	0.48555	0.702655	0.130947	0.0797417	0.26473	0.226426	0.56072	0.340629	0.450751	0.743347	0.0630357	0.253896	0.0319564
FALSE	High	Master Protein	P20700	Lamin-B1 OS=Homo sapiens OX=9606 GN=LMNB1 PE=1 SV=2	0	232.005	68	43	43	162	40	586	66.4	5.16	494.69	43	0.849	0.715	0.487	0.284	0.6	0.825	0.823	0.96	0.986	1.036	0.926	1.185	0.748	0.562	1.503	1.583	1.824	0.0758984	0.0286133	7.68659e-05	0.000522328	0.00430031	0.137344	0.217302	0.784188	0.832704	0.723708	0.9373	0.272526	0.0620898	0.0634014	0.407576	0.314024
FALSE	High	Master Protein	Q9H9B4	Sideroflexin-1 OS=Homo sapiens OX=9606 GN=SFXN1 PE=1 SV=4	0	65.373	48	11	11	35	10	322	35.6	9.07	112.94	11	0.98	1.005	1.1	1.663	1.409	1.001	1.052	1.053	0.768	0.843	0.709	1.106	1.049	1.646	1.296	1.114	0.926	0.788753	0.935521	0.869654	0.183791	0.0171117	0.990815	0.715604	0.656	0.86304	0.957792	0.724078	0.51012	0.682064	0.0635717	0.595335	0.820002
FALSE	High	Master Protein	Q9BX46	RNA-binding protein 24 OS=Homo sapiens OX=9606 GN=RBM24 PE=1 SV=1	0.005	3.143	8	2	2	2	2	236	24.8	8.51	4.06	2	0.716	0.57	0.666	0.33	1.321	0.785	0.623	0.679	0.464	0.539	0.541	0.652	0.85	0.436	0.49	0.578	0.654	0.0842384	0.0741966	0.339188	0.0451348	0.552483	0.258623	0.106274	0.131226	0.290357	0.294439	0.443556	0.0598323	0.500351	0.0636154	0.114492	0.212329
FALSE	High	Master Protein	Q9NQX5	Neural proliferation differentiation and control protein 1 OS=Homo sapiens OX=9606 GN=NPDC1 PE=1 SV=2	0.001	6.554	10	3	3	3	3	325	34.5	7.01	5.47	3	1.08	1.277	1.395	2.546	1.759	1.455	1.476	1.301	0.832	0.934	0.717	1.154	1.646	2.023	1.028	1.087	0.993	0.561967	0.28846	0.20649	0.0847923	0.0558445	0.0325581	0.0345615	0.301038	0.791543	0.885236	0.6098	0.595328	0.0095989	0.0637981	0.839676	0.90528
FALSE	High	Master Protein	Q9P266	Junctional cadherin 5-associated protein OS=Homo sapiens OX=9606 GN=JCAD PE=1 SV=3	0	49.286	14	14	14	18	14	1359	148.3	7.09	50.99	14	1.051	0.903	1.005	3.473	2.046	1.057	0.8	1.062	15.274	11.36	16.066	0.849	1.149	1.901	1.441	1.372	0.919	0.712308	0.636575	0.942183	0.0184	0.0104629	0.782893	0.350711	0.91012	2.60988e-07	1.27803e-08	5.27421e-07	0.293554	0.443591	0.0638356	0.620557	0.601899
FALSE	High	Master Protein	Q9HAJ7	Histone deacetylase complex subunit SAP30L OS=Homo sapiens OX=9606 GN=SAP30L PE=1 SV=1	0.002	4.309	9	2	2	2	2	183	20.9	9.36	2.62	2	0.72	0.566	0.453	0.341	0.778	0.538	0.614	0.709	0.898	0.777	0.824	0.856	0.89	0.452	1.027	1.096	1.036	0.0953249	0.0289779	0.0241485	0.0575357	0.321806	0.00598475	0.0397181	0.174467	0.915205	0.668206	0.829254	0.402684	0.657071	0.0640141	0.833931	0.938558
FALSE	High	Master Protein	Q9NZU5	LIM and cysteine-rich domains protein 1 OS=Homo sapiens OX=9606 GN=LMCD1 PE=1 SV=1	0	12.241	13	4	4	5	4	365	40.8	7.93	13.09	4	1.275	1.4	1.714	2.769	1.927	1.283	1.101	1.357	3.178	2.874	3.443	1.06	1.259	1.98	2.109	1.44	1.656	0.0836584	0.173999	0.0598212	0.0515345	0.0113563	0.142569	0.504226	0.172926	0.0246865	0.0232726	0.013799	0.95435	0.200675	0.0641018	0.215949	0.57635
FALSE	High	Master Protein	Q8WWK9	Cytoskeleton-associated protein 2 OS=Homo sapiens OX=9606 GN=CKAP2 PE=1 SV=1	0	8.954	5	3	3	3	3	683	76.9	9.41	8.7	3	1.103	1.085	0.169	0.554	1.912	0.632	0.891	1.049	0.622	0.417	0.262	1.229	0.905	0.417	9.739	6.51	4.976	0.625395	0.766238	0.000274386	0.326308	0.120803	0.126281	0.832041	0.986302	0.507444	0.115219	0.0706923	0.544211	0.740433	0.0646323	2.7415e-05	0.000831244
FALSE	High	Master Protein	P17787	Neuronal acetylcholine receptor subunit beta-2 OS=Homo sapiens OX=9606 GN=CHRNB2 PE=1 SV=1	0	8.855	9	2	2	3	2	502	57	6.79	10.83	2	0.816	0.639	0.992	3.66	1.749	0.833	1.237	0.759	0.387	0.373	0.495	0.836	0.862	2.301	0.942	0.877	1.084	0.448074	0.177601	0.828112	0.0231093	0.197236	0.480836	0.3822	0.297913	0.153001	0.0730492	0.369147	0.445662	0.569625	0.0650397	0.736781	0.648613
FALSE	High	Master Protein	Q8TCQ1	E3 ubiquitin-protein ligase MARCHF1 OS=Homo sapiens OX=9606 GN=MARCHF1 PE=1 SV=1	0	9.342	13	3	3	3	3	289	32.3	8.37	9.14	3	1.119	0.896	1.001	0.39	0.752	0.865	0.991	0.65	0.081	0.269	0.16	0.6	0.962	0.457	0.196	0.078	0.113	0.424928	0.762913	0.828053	0.151418	0.30641	0.494365	0.818913	0.0723788	0.000244425	0.0268373	0.00865129	0.0194567	0.960621	0.0655086	0.00268014	2.24058e-07
FALSE	High	Master Protein	P21554	Cannabinoid receptor 1 OS=Homo sapiens OX=9606 GN=CNR1 PE=1 SV=1	0	14.189	11	5	5	6	5	472	52.8	8.16	16.37	5	1.088	1.211	1.161	0.581	0.4	0.968	0.905	0.958	0.074	0.139	0.112	0.423	0.816	0.522	0.187	0.057	0.124	0.514965	0.426358	0.623461	0.286138	7.12191e-05	0.855736	0.688739	0.812848	3.31431e-05	9.05009e-05	0.0004332	5.80117e-08	0.265697	0.0659824	0.000232252	1.70787e-10
FALSE	High	Master Protein	Q6UXI9	Nephronectin OS=Homo sapiens OX=9606 GN=NPNT PE=2 SV=3	0	9.711	5	2	2	5	2	565	61.9	8.34	18.55	2	0.442	0.195	0.333	0.068	0.762	0.305	0.084	0.304	0.722	0.366	0.528	0.04	0.616	0.445	0.228	0.18	0.01	1.33629e-05	1.94785e-07	0.001434	1.06569e-06	0.320822	2.87971e-08	1e-17	1.70305e-05	0.708908	0.0900667	0.400458	1e-17	0.035387	0.0662637	0.00351628	0.000749147
FALSE	High	Master Protein	P63098	Calcineurin subunit B type 1 OS=Homo sapiens OX=9606 GN=PPP3R1 PE=1 SV=2	0	69.232	63	11	11	38	11	170	19.3	4.81	137.49	11	1.136	1.061	1.393	0.94	1.223	0.942	1.215	1.016	0.47	0.463	0.418	1.012	1.233	1.636	0.736	0.754	0.509	0.277157	0.827277	0.175866	0.883128	0.115723	0.617326	0.258929	0.834392	0.304023	0.142273	0.195945	0.987409	0.135321	0.0666531	0.516334	0.575514
FALSE	High	Master Protein	A6NLU5	V-set and transmembrane domain-containing protein 2B OS=Homo sapiens OX=9606 GN=VSTM2B PE=3 SV=2	0	15.122	19	4	4	4	4	285	30.3	8.07	16.94	4	1.446	1.178	1.128	0.415	0.621	1.319	0.451	1.023	0.326	0.173	0.389	0.215	0.969	0.521	0.039	0.055	0.11	0.00357077	0.521428	0.64952	0.0890165	0.0670547	0.10796	0.000566075	0.950717	0.0524222	0.000576457	0.10082	1.11022e-15	0.862873	0.0667343	8.5132e-10	2.37705e-10
FALSE	High	Master Protein	P21953	2-oxoisovalerate dehydrogenase subunit beta, mitochondrial OS=Homo sapiens OX=9606 GN=BCKDHB PE=1 SV=2	0	13.708	13	4	4	6	4	392	43.1	6.29	16.05	4	1.042	1.283	1.289	1.732	1.64	1.104	1.152	1.453	2.945	2.378	3.05	1.539	1.098	1.942	2.421	1.965	1.746	0.760304	0.276837	0.352865	0.306644	0.10507	0.561664	0.364977	0.0939175	0.0533519	0.0653979	0.0413507	0.0506395	0.589998	0.0668597	0.121299	0.233144
FALSE	High	Master Protein	Q9ULR3	Protein phosphatase 1H OS=Homo sapiens OX=9606 GN=PPM1H PE=1 SV=2	0	14.083	11	5	5	6	5	514	56.4	6.6	14.17	5	1.139	1.134	1.317	1.832	1.608	1.165	0.761	0.965	1.444	1.577	1.539	0.774	1.006	1.856	0.79	0.664	0.543	0.322474	0.618236	0.341049	0.276427	0.113484	0.377429	0.232095	0.723192	0.446414	0.313754	0.355405	0.134905	0.982128	0.0668839	0.497069	0.249769
FALSE	High	Master Protein	O15056	Synaptojanin-2 OS=Homo sapiens OX=9606 GN=SYNJ2 PE=1 SV=3	0.001	6.83	2	2	2	2	2	1496	165.4	7.34	6.6	2	0.64	0.526	0.451	0.346	0.49	0.661	0.93	0.441	0.443	0.428	0.665	0.783	0.714	0.461	0.054	0.047	0.076	0.0162628	0.0179425	0.0313455	0.0596543	0.0203434	0.0631119	0.896334	0.00216695	0.253444	0.152069	0.596489	0.23997	0.113825	0.0670486	4.84983e-08	4.40439e-10
FALSE	High	Master Protein	O94991	SLIT and NTRK-like protein 5 OS=Homo sapiens OX=9606 GN=SLITRK5 PE=1 SV=2	0	27.336	9	9	9	11	8	958	107.4	6.95	29.04	9	0.756	0.49	0.492	0.626	0.816	0.789	0.903	0.653	0.264	0.469	0.351	0.725	0.938	0.516	0.475	0.351	0.148	0.036056	0.00226556	0.0157595	0.372648	0.410798	0.159375	0.683971	0.0137523	0.0440521	0.15626	0.123318	0.0483242	0.783395	0.0671163	0.0620612	0.00837988
FALSE	High	Master Protein	O60279	Sushi domain-containing protein 5 OS=Homo sapiens OX=9606 GN=SUSD5 PE=1 SV=3	0.005	3.422	3	2	2	2	2	629	68	4.91	2.6	2	2.133	2.527	3.277	6.982	3.378	2.805	0.542	4.025	3.493	2.918	3.322	2.136	1.523	2.554	1.444	2.383	4.046	0.0312052	0.0249628	0.0106389	0.00220491	0.0257355	0.0079762	0.246848	0.000621291	0.0446473	0.0804407	0.0416963	0.0922928	0.255318	0.0672509	0.638037	0.258104
FALSE	High	Master Protein	Q9UHL4	Dipeptidyl peptidase 2 OS=Homo sapiens OX=9606 GN=DPP7 PE=1 SV=3	0	19.381	11	5	5	6	5	492	54.3	6.32	20.27	5	1.181	1.412	1.105	0.747	1.236	1.045	0.695	1.273	1.833	1.166	2.026	0.749	0.927	1.854	2.648	1.937	1.612	0.186756	0.0908026	0.7113	0.527066	0.542329	0.820783	0.102388	0.306032	0.210998	0.736022	0.146239	0.0887443	0.67757	0.0675813	0.0493439	0.171446
FALSE	High	Master Protein	Q13530	Serine incorporator 3 OS=Homo sapiens OX=9606 GN=SERINC3 PE=1 SV=2	0	9.642	10	3	3	3	3	473	52.5	7.46	12.25	3	0.997	1.164	1.521	1.485	1.185	1.038	1.059	1.007	1.146	1.046	0.964	0.634	1.088	1.875	0.635	0.366	0.396	0.95778	0.505284	0.114706	0.476347	0.604355	0.780725	0.620644	0.982678	0.712468	0.864832	0.930185	0.0152414	0.578579	0.0678358	0.24405	0.0177197
FALSE	High	Master Protein	P22830	Ferrochelatase, mitochondrial OS=Homo sapiens OX=9606 GN=FECH PE=1 SV=2	0	35.904	25	9	9	14	9	423	47.8	8.73	38.44	9	0.996	1.105	1.143	1.921	1.895	1.008	0.985	1.12	3.113	2.838	3.075	1.007	1.054	1.769	1.531	1.305	0.987	0.996511	0.689846	0.624504	0.114119	0.00220203	0.94603	0.922683	0.501864	0.024669	0.00930693	0.022512	0.913824	0.691003	0.0683333	0.409623	0.613583
FALSE	High	Master Protein	Q9NUX5	Protection of telomeres protein 1 OS=Homo sapiens OX=9606 GN=POT1 PE=1 SV=1	0.001	6.656	5	2	2	2	2	634	71.4	6.73	7.35	2	0.668	0.487	0.395	0.677	0.772	0.583	0.295	0.397	0.617	0.714	0.557	0.812	0.314	0.41	0.813	0.653	1.323	0.181543	0.0579533	0.0716477	0.520474	0.47277	0.0956126	0.00277267	0.00792189	0.536148	0.530996	0.5076	0.442089	0.000185031	0.0683509	0.592331	0.41393
FALSE	High	Master Protein	Q92922	SWI/SNF complex subunit SMARCC1 OS=Homo sapiens OX=9606 GN=SMARCC1 PE=1 SV=3	0	88.094	24	26	26	35	17	1105	122.8	5.76	121.83	26	0.955	0.858	0.523	0.364	0.737	0.854	0.882	1.016	1.301	1.338	1.232	1.239	0.812	0.529	2.867	2.812	3.926	0.633292	0.376791	0.0261835	0.0612877	0.160241	0.298879	0.608271	0.917076	0.451373	0.381438	0.499048	0.202294	0.240593	0.0684318	0.0278241	0.028871
FALSE	High	Master Protein	Q8TAB3	Protocadherin-19 OS=Homo sapiens OX=9606 GN=PCDH19 PE=1 SV=3	0	50.288	15	15	15	23	14	1148	126.2	5.36	69.71	15	0.926	0.691	0.848	0.993	0.785	0.764	0.826	0.588	0.282	0.342	0.335	0.679	0.808	0.544	0.31	0.207	0.292	0.458404	0.0543402	0.458018	0.977228	0.23186	0.06638	0.380227	0.00319342	0.0501665	0.0260649	0.0591864	0.0134094	0.26473	0.0687555	0.00856695	0.000253077
FALSE	High	Master Protein	Q8NFU5	Inositol polyphosphate multikinase OS=Homo sapiens OX=9606 GN=IPMK PE=1 SV=1	0	9.963	9	3	3	4	3	416	47.2	7.64	9.05	3	0.96	0.726	0.888	0.984	1.638	0.956	0.939	0.999	0.774	0.782	0.74	1.039	0.961	2.046	1.518	2.014	1.221	0.927817	0.248077	0.915149	0.99877	0.110878	0.855463	0.999166	0.944924	0.734127	0.618561	0.674319	0.998111	0.983175	0.0688413	0.55051	0.220714
FALSE	High	Master Protein	P45954	Short/branched chain specific acyl-CoA dehydrogenase, mitochondrial OS=Homo sapiens OX=9606 GN=ACADSB PE=1 SV=1	0	33.766	25	8	8	13	8	432	47.5	6.99	36.43	8	1.073	1.276	1.298	1.548	1.626	1.147	1.188	1.175	2.06	1.877	2.068	1.215	1.103	1.755	1.486	1.417	1.098	0.569578	0.277056	0.363205	0.391767	0.0193699	0.365805	0.251872	0.343804	0.0655832	0.0876992	0.067959	0.334733	0.516421	0.0688909	0.458192	0.489392
FALSE	High	Master Protein	Q9HCH3	Copine-5 OS=Homo sapiens OX=9606 GN=CPNE5 PE=1 SV=2	0	48.862	27	12	12	19	5	593	65.7	5.99	57.13	12	0.916	0.949	1.184	1.278	1.152	0.909	0.83	0.676	0.237	0.229	0.259	0.898	0.759	1.788	0.981	1.232	0.518	0.524705	0.790045	0.55902	0.634755	0.581663	0.550891	0.41853	0.0187177	0.0260544	0.00438979	0.0374855	0.425555	0.124949	0.068951	0.846668	0.721964
FALSE	High	Master Protein	Q8NBU5	Outer mitochondrial transmembrane helix translocase OS=Homo sapiens OX=9606 GN=ATAD1 PE=1 SV=1	0	34.564	33	10	10	17	10	361	40.7	6.9	50.1	10	1.039	1.041	1.166	1.874	1.534	0.971	1.039	1.028	1.492	1.353	1.494	1.02	1.063	1.7	1.257	1.192	0.918	0.792993	0.950584	0.621793	0.124488	0.027594	0.850902	0.741114	0.859647	0.291877	0.304689	0.277509	0.968583	0.63852	0.0690037	0.665009	0.729884
FALSE	High	Master Protein	Q8WZ64	Arf-GAP with Rho-GAP domain, ANK repeat and PH domain-containing protein 2 OS=Homo sapiens OX=9606 GN=ARAP2 PE=1 SV=3	0	16.706	4	6	6	7	6	1704	193.3	7.39	17.88	6	1.333	1.159	1.101	2.111	1.91	1.259	1.644	1.618	0.619	0.463	0.504	0.959	2.195	2.063	1.293	1.154	0.965	0.0761668	0.559374	0.632849	0.159767	0.0315273	0.266473	0.00859734	0.0521533	0.530045	0.19854	0.338617	0.68737	0.000103892	0.069073	0.763433	0.971887
FALSE	High	Master Protein	Q9Y483	Metal-response element-binding transcription factor 2 OS=Homo sapiens OX=9606 GN=MTF2 PE=1 SV=3	0.001	5.61	3	2	2	2	2	593	67	8.75	5.31	2	0.768	0.714	0.541	0.264	0.592	0.741	0.711	0.965	0.852	1.101	0.66	1.293	0.644	0.463	1.247	1.723	1.744	0.190346	0.197982	0.0965281	0.0186529	0.0571699	0.183561	0.158173	0.818226	0.852985	0.862052	0.591945	0.368948	0.0443723	0.0691546	0.818433	0.373556
FALSE	High	Master Protein	Q9Y2W3	Proton-associated sugar transporter A OS=Homo sapiens OX=9606 GN=SLC45A1 PE=1 SV=5	0.001	7.141	4	2	2	2	2	782	84.5	7.78	6.87	2	1.111	1.268	1.132	2.373	1.855	1.325	1.398	1.058	0.521	0.674	0.25	0.784	0.872	2.34	0.976	1.202	0.11	0.631274	0.496926	0.64924	0.155985	0.190358	0.325627	0.208204	0.966983	0.364911	0.480233	0.060334	0.425956	0.637988	0.0692123	0.806488	0.944324
FALSE	High	Master Protein	Q8WWN8	Arf-GAP with Rho-GAP domain, ANK repeat and PH domain-containing protein 3 OS=Homo sapiens OX=9606 GN=ARAP3 PE=1 SV=1	0	9.081	3	3	3	3	3	1544	169.7	7.08	11.85	3	0.836	1.521	0.556	0.215	0.41	1.646	0.836	1.852	2.2	1.999	1.931	0.966	1.097	0.431	2.956	2.369	3.69	0.510816	0.177097	0.237009	0.0114987	0.0287757	0.0460661	0.611392	0.0620069	0.177636	0.221777	0.307391	0.782129	0.69079	0.069331	0.14263	0.173303
FALSE	High	Master Protein	P53597	Succinate--CoA ligase [ADP/GDP-forming] subunit alpha, mitochondrial OS=Homo sapiens OX=9606 GN=SUCLG1 PE=1 SV=4	0	33.938	24	6	6	15	6	346	36.2	8.79	48.13	6	1.099	1.091	1.214	1.879	1.572	1.121	1.073	1.103	1.699	1.718	1.691	1.143	1.181	1.697	1.45	1.209	1.046	0.471004	0.762964	0.505819	0.122218	0.0184137	0.469303	0.634963	0.555385	0.187518	0.129849	0.189321	0.518638	0.319593	0.0693553	0.443694	0.696782
FALSE	High	Master Protein	Q96EQ0	Small glutamine-rich tetratricopeptide repeat-containing protein beta OS=Homo sapiens OX=9606 GN=SGTB PE=1 SV=1	0	35.758	21	7	7	14	7	304	33.4	4.92	43.12	7	0.981	0.984	1.108	1.998	1.279	1.064	1.043	1.124	0.881	0.953	0.843	1.109	1.18	1.696	0.912	0.872	0.976	0.780795	0.829086	0.802299	0.107301	0.225044	0.716555	0.770215	0.495446	0.938116	0.877892	0.96799	0.601825	0.306511	0.069864	0.780418	0.675633
FALSE	High	Master Protein	P42167-2	Isoform Gamma of Lamina-associated polypeptide 2, isoforms beta/gamma OS=Homo sapiens OX=9606 GN=TMPO	0	99.375	52	19	19	60	2	345	38.7	9.16	180.71	19	0.887	0.605	0.419	0.245	0.476	0.708	0.673	0.839	0.613	0.697	0.612	1.002	0.667	0.535	1.367	1.387	1.512	0.277276	0.0129415	0.00310288	0.008937	0.00127461	0.0227396	0.058322	0.301264	0.496688	0.51356	0.484581	0.842739	0.0180104	0.0698692	0.513286	0.483035
FALSE	High	Master Protein	Q8WXS5	Voltage-dependent calcium channel gamma-8 subunit OS=Homo sapiens OX=9606 GN=CACNG8 PE=2 SV=3	0	33.236	35	8	8	15	8	425	43.3	9.22	46.25	8	1.002	0.987	1.28	0.969	1.831	1.029	1.115	0.923	0.502	0.619	0.443	0.793	1.183	1.912	1.27	1.104	0.483	0.897009	0.987672	0.374928	0.962625	0.0283568	0.829668	0.492507	0.671531	0.278603	0.370252	0.223637	0.174528	0.297235	0.0699587	0.846627	0.969015
FALSE	High	Master Protein	Q5TZF3	Ankyrin repeat domain-containing protein 45 OS=Homo sapiens OX=9606 GN=ANKRD45 PE=1 SV=2	0	22.853	18	4	4	7	4	266	30	4.68	21.98	4	0.919	0.957	1.149	1.002	1.51	1.013	1.587	0.885	0.49	0.887	0.39	1.157	1.552	1.774	1.314	1.157	0.565	0.494723	0.775995	0.621963	0.948932	0.162009	0.941427	0.0106919	0.391236	0.326875	0.80816	0.145457	0.620923	0.0127024	0.0700469	0.752649	0.927056
FALSE	High	Master Protein	P50453	Serpin B9 OS=Homo sapiens OX=9606 GN=SERPINB9 PE=1 SV=1	0	45.805	35	11	11	23	11	376	42.4	5.86	71.54	11	1.157	1.214	1.336	1.93	1.413	1.111	0.635	0.966	1.047	0.963	1.238	0.532	0.868	1.745	0.752	0.714	0.528	0.235614	0.449251	0.318527	0.118435	0.0902596	0.517597	0.0340084	0.848641	0.710556	0.853293	0.480401	7.70133e-05	0.46856	0.0708538	0.490392	0.398369
FALSE	High	Master Protein	P22307	Sterol carrier protein 2 OS=Homo sapiens OX=9606 GN=SCP2 PE=1 SV=2	0	68.297	31	17	17	30	17	547	59	6.89	90.9	17	1.036	1.154	1.164	1.536	1.536	1.133	1.154	1.251	2.132	2.03	1.979	1.154	1.18	1.633	1.807	1.49	1.493	0.824347	0.555981	0.723207	0.272491	0.00386847	0.370962	0.39908	0.126619	0.095542	0.0420558	0.117671	0.353496	0.247881	0.0709017	0.214686	0.379228
FALSE	High	Master Protein	Q8WWI1-2	Isoform 2 of LIM domain only protein 7 OS=Homo sapiens OX=9606 GN=LMO7	0	76.736	20	24	24	30	24	1670	190.8	7.02	88.34	24	1.123	1.231	1.12	0.432	1.339	1.564	1.006	1.34	0.965	1.079	0.817	1.853	1.645	0.538	0.735	0.564	0.592	0.359065	0.373932	0.715865	0.131301	0.234108	0.00350265	0.839444	0.0887842	0.886335	0.728967	0.903068	0.000575204	0.00272102	0.0710395	0.367376	0.169053
FALSE	High	Master Protein	O14810	Complexin-1 OS=Homo sapiens OX=9606 GN=CPLX1 PE=1 SV=1	0	16.978	31	4	4	6	3	134	15	4.97	22.24	4	1.187	1.225	1.351	1.875	1.626	1.186	1.382	1.213	0.606	0.652	0.544	1.478	1.611	1.905	0.572	0.725	0.48	0.205258	0.403284	0.273679	0.239463	0.0837329	0.297635	0.0741281	0.397397	0.441708	0.422005	0.363749	0.093146	0.00769099	0.0712179	0.217533	0.352839
FALSE	High	Master Protein	Q5TFE4	5'-nucleotidase domain-containing protein 1 OS=Homo sapiens OX=9606 GN=NT5DC1 PE=1 SV=1	0	14.415	12	4	4	6	4	455	51.8	6.35	19.33	4	1.182	1.263	1.283	1.72	1.496	1.35	0.71	1.177	1.18	0.826	1.183	0.897	1.125	1.974	1.515	1.352	2.275	0.211453	0.282194	0.339223	0.331708	0.176971	0.0782858	0.158331	0.492582	0.677864	0.686877	0.674958	0.425087	0.486556	0.0712784	0.496423	0.574794
FALSE	High	Master Protein	P19404	NADH dehydrogenase [ubiquinone] flavoprotein 2, mitochondrial OS=Homo sapiens OX=9606 GN=NDUFV2 PE=1 SV=2	0	41.181	36	9	9	24	9	249	27.4	8.06	79.27	9	0.977	1.028	1.092	1.551	1.551	1.008	1.016	1.061	1.429	1.434	1.344	1.037	1.123	1.641	1.284	1.12	0.939	0.703081	0.975597	0.890463	0.231769	0.00583669	0.976688	0.860706	0.657295	0.350345	0.285112	0.435201	0.903609	0.449068	0.0713599	0.65188	0.832492
FALSE	High	Master Protein	O14773	Tripeptidyl-peptidase 1 OS=Homo sapiens OX=9606 GN=TPP1 PE=1 SV=2	0	19.473	12	5	5	6	5	563	61.2	6.48	20.1	5	1.039	1.372	1.089	2.097	1.957	1.126	1.185	1.516	8.279	6.815	8.565	1.285	1.201	1.893	2.779	2.018	2.708	0.717053	0.194153	0.603157	0.183889	0.01783	0.480763	0.346432	0.0538177	0.000244487	3.5493e-05	8.32525e-05	0.313322	0.284398	0.0713639	0.0649116	0.180168
FALSE	High	Master Protein	O95139	NADH dehydrogenase [ubiquinone] 1 beta subcomplex subunit 6 OS=Homo sapiens OX=9606 GN=NDUFB6 PE=1 SV=3	0	18.948	31	4	4	14	4	128	15.5	9.63	29.4	4	1	1.041	1.108	1.567	1.521	1.028	0.962	1.032	1.532	1.449	1.402	1.051	1.075	1.672	1.206	1.124	0.986	0.962225	0.931764	0.751229	0.230646	0.0162898	0.834861	0.966016	0.830945	0.254018	0.234646	0.343662	0.915297	0.584793	0.0714055	0.701282	0.798889
FALSE	High	Master Protein	Q8IWU9	Tryptophan 5-hydroxylase 2 OS=Homo sapiens OX=9606 GN=TPH2 PE=1 SV=1	0.002	4.64	6	2	2	2	2	490	56	6.42	6.28	2	0.248	1.086	2.626	2.691	1.963	0.821	0.905	0.754	0.01	0.01	0.515	0.845	0.876	2.267	0.323	0.97	0.426	7.55484e-05	0.807447	0.0179818	0.114463	0.204671	0.594332	0.971152	0.408584	1e-17	1e-17	0.454018	0.662756	0.64632	0.0715019	0.0597833	0.853588
FALSE	High	Master Protein	Q8NHM5	Lysine-specific demethylase 2B OS=Homo sapiens OX=9606 GN=KDM2B PE=1 SV=1	0	12.058	4	4	4	4	4	1336	152.5	8.56	12.56	4	0.677	0.592	0.473	0.326	0.711	0.729	0.706	0.806	0.769	0.783	0.843	0.959	0.714	0.49	1.208	1.198	1.465	0.0144978	0.0470537	0.0474784	0.0414996	0.20078	0.0837279	0.170733	0.273405	0.675181	0.645322	0.904263	0.662943	0.128908	0.0715587	0.887126	0.898226
FALSE	High	Master Protein	Q9NZJ7	Mitochondrial carrier homolog 1 OS=Homo sapiens OX=9606 GN=MTCH1 PE=1 SV=1	0	42.637	24	9	9	23	9	389	41.5	9.32	68.65	9	0.954	1.047	1.152	1.759	1.354	0.963	0.953	0.992	1.195	1.218	1.257	0.906	0.94	1.757	1.169	1	0.854	0.648403	0.935771	0.669489	0.232768	0.125578	0.781244	0.943601	0.97226	0.474133	0.444511	0.416198	0.422157	0.786067	0.0716684	0.802065	0.921245
FALSE	High	Master Protein	O43272	Proline dehydrogenase 1, mitochondrial OS=Homo sapiens OX=9606 GN=PRODH PE=1 SV=3	0	10.518	8	2	2	3	2	600	68	7.87	10.41	2	0.01	0.906	1.666	9.331	4.855	0.403	0.563	0.706	29.091	17.61	23.207	0.01	1.537	2.418	5.751	2.663	5.338	1e-17	0.825878	0.224068	0.000319258	0.00103049	0.0229766	0.268871	0.339005	2.91183e-07	1.10155e-06	7.97741e-07	1e-17	0.241337	0.0717185	0.0156089	0.220965
FALSE	High	Master Protein	O75131	Copine-3 OS=Homo sapiens OX=9606 GN=CPNE3 PE=1 SV=1	0	44.333	22	13	13	28	12	537	60.1	5.85	72.68	13	1.106	1.217	0.974	0.435	0.56	1.105	1.237	1.453	2.089	1.9	1.912	1.427	0.992	0.547	2.03	1.693	2.174	0.398921	0.388998	0.646533	0.0652916	0.0043312	0.475232	0.195877	0.0118664	0.101754	0.0507591	0.130839	0.0114015	0.992362	0.0719202	0.123551	0.214942
FALSE	High	Master Protein	P78504	Protein jagged-1 OS=Homo sapiens OX=9606 GN=JAG1 PE=1 SV=3	0	10.402	4	5	5	5	5	1218	133.7	6.06	11.14	5	1.25	1.103	1.207	1.778	1.159	1.086	0.971	1.209	2.133	2.05	1.727	0.717	1.207	2.014	1.684	1.861	2.279	0.13453	0.62299	0.455404	0.265845	0.683165	0.671016	0.872824	0.494256	0.147378	0.0873326	0.235816	0.114555	0.332818	0.0721506	0.441546	0.344156
FALSE	High	Master Protein	P50548	ETS domain-containing transcription factor ERF OS=Homo sapiens OX=9606 GN=ERF PE=1 SV=2	0.001	6.404	7	2	2	2	2	548	58.7	7.3	5.79	2	1.296	1.166	1.343	1.168	2.5	1.139	1.54	1.736	2.371	2.008	2.23	2.188	0.974	2.176	3.032	3.8	1.555	0.319697	0.639984	0.400079	0.808669	0.0555445	0.686829	0.128762	0.135416	0.136185	0.224022	0.136356	0.0154655	0.913102	0.0722088	0.128413	0.036477
FALSE	High	Master Protein	Q96EY4	Translation machinery-associated protein 16 OS=Homo sapiens OX=9606 GN=TMA16 PE=1 SV=2	0	12.397	20	4	4	5	4	203	23.8	9.26	14.43	4	0.897	0.707	0.527	0.31	0.574	0.792	0.785	0.955	0.827	0.841	0.749	1.202	0.763	0.523	2.076	1.903	2.226	0.426864	0.115128	0.0415075	0.0196806	0.0279224	0.136041	0.30671	0.669547	0.780325	0.734299	0.637123	0.503048	0.136721	0.0726159	0.181579	0.180896
FALSE	High	Master Protein	Q9HCJ6	Synaptic vesicle membrane protein VAT-1 homolog-like OS=Homo sapiens OX=9606 GN=VAT1L PE=1 SV=2	0	56.593	37	12	12	29	12	419	45.9	5.06	98.27	12	1.122	1.105	1.217	2.386	1.391	1.092	0.824	0.905	0.524	0.465	0.569	0.469	0.863	1.625	1.322	0.711	1.532	0.346583	0.725136	0.580316	0.01314	0.031301	0.545483	0.326848	0.514971	0.366139	0.169008	0.446516	8.30526e-07	0.400261	0.072639	0.601292	0.421894
FALSE	High	Master Protein	Q15418	Ribosomal protein S6 kinase alpha-1 OS=Homo sapiens OX=9606 GN=RPS6KA1 PE=1 SV=2	0	40.427	24	15	15	19	8	735	82.7	7.83	49.79	15	1.036	1.185	1.141	2.095	1.586	1.202	1.476	1.337	1.577	1.544	1.534	1.803	1.314	1.76	2.076	2.481	2.569	0.761809	0.399352	0.631079	0.161931	0.103776	0.248806	0.0299813	0.148357	0.320885	0.325652	0.372849	0.000912504	0.113923	0.0728656	0.157158	0.0610834
FALSE	High	Master Protein	Q6YN16	Hydroxysteroid dehydrogenase-like protein 2 OS=Homo sapiens OX=9606 GN=HSDL2 PE=1 SV=1	0	61.723	30	13	13	24	13	418	45.4	7.99	71.08	13	1.289	1.375	1.198	1.88	1.238	1.258	1.261	1.584	2.394	2.132	2.24	1.428	1.232	1.684	2.895	2.329	2.327	0.0523944	0.147128	0.53855	0.0895639	0.282052	0.119602	0.18952	0.00270836	0.0723055	0.0543056	0.082325	0.042234	0.185053	0.0728713	0.0389185	0.0838825
FALSE	High	Master Protein	Q96N96-6	Isoform 6 of Spermatogenesis-associated protein 13 OS=Homo sapiens OX=9606 GN=SPATA13	0	21.403	6	7	7	9	6	1277	141.3	7.94	21.86	7	0.959	0.826	0.855	0.849	1.231	0.9	0.705	0.807	0.402	0.396	0.428	0.651	0.679	1.874	1.545	1.632	0.836	0.779789	0.39837	0.674236	0.686236	0.525315	0.512667	0.129837	0.20977	0.109137	0.0316626	0.139707	0.0144813	0.0422372	0.0735152	0.512607	0.41023
FALSE	High	Master Protein	P03891	NADH-ubiquinone oxidoreductase chain 2 OS=Homo sapiens OX=9606 GN=MT-ND2 PE=1 SV=2	0	8.04	5	2	2	3	2	347	38.9	9.83	7.64	2	0.961	1.01	1.191	1.49	1.529	1.063	0.941	0.938	1.43	1.353	1.317	1.115	1.056	1.763	1.094	1.11	0.922	0.779521	0.940323	0.532574	0.438207	0.0859677	0.685754	0.909039	0.641215	0.442683	0.498539	0.495554	0.713741	0.70928	0.0736432	0.963509	0.990879
FALSE	High	Master Protein	Q9UJC3	Protein Hook homolog 1 OS=Homo sapiens OX=9606 GN=HOOK1 PE=1 SV=2	0	40.798	21	12	12	16	12	728	84.6	5.15	52.2	12	0.882	0.784	0.929	1.982	1.882	0.83	0.819	0.633	0.551	0.741	0.623	0.923	0.93	1.73	0.961	1.083	0.657	0.344559	0.249873	0.792986	0.13077	0.00267126	0.221816	0.373769	0.00582048	0.45743	0.683306	0.595298	0.538001	0.733491	0.0739494	0.810356	0.984231
FALSE	High	Master Protein	O43281	Embryonal Fyn-associated substrate OS=Homo sapiens OX=9606 GN=EFS PE=1 SV=1	0	8.115	6	3	3	3	3	561	58.8	5.11	9.47	3	0.804	0.936	0.633	0.168	0.436	0.853	1.747	1.127	0.599	0.815	0.559	1.979	1.09	0.463	1.804	1.935	2.818	0.247542	0.774584	0.23674	0.0010186	0.010686	0.46141	0.00382109	0.762243	0.499569	0.734519	0.457098	0.00200754	0.666201	0.0739956	0.344553	0.2532
FALSE	High	Master Protein	Q16762	Thiosulfate sulfurtransferase OS=Homo sapiens OX=9606 GN=TST PE=1 SV=4	0	23.736	30	6	6	7	5	297	33.4	7.25	25.97	6	1.236	1.658	1.289	1.667	1.964	1.186	1.524	2.006	6.401	5.208	6.292	2.01	1.283	1.886	5.179	3.931	4.062	0.121776	0.0451334	0.343631	0.363379	0.0140715	0.329038	0.0329064	0.000900882	0.00234658	0.00055384	0.0013363	0.00113215	0.162259	0.074021	0.00101257	0.00597563
FALSE	High	Master Protein	Q9NUD5	Zinc finger CCHC domain-containing protein 3 OS=Homo sapiens OX=9606 GN=ZCCHC3 PE=1 SV=2	0	36.054	33	10	10	12	10	403	43.5	8.53	32.74	10	0.77	0.64	0.62	0.91	1.059	0.739	0.77	0.642	1.625	1.472	1.54	0.754	0.814	0.527	0.872	0.824	0.61	0.0366782	0.0613106	0.129217	0.887806	0.848383	0.0533908	0.26347	0.00908197	0.277021	0.315807	0.300591	0.0475435	0.290344	0.0740237	0.650294	0.555888
FALSE	High	Master Protein	Q9BSH5	Haloacid dehalogenase-like hydrolase domain-containing protein 3 OS=Homo sapiens OX=9606 GN=HDHD3 PE=1 SV=1	0	13.304	22	4	4	4	4	251	28	6.71	15.39	4	1.004	1.118	1.22	1.861	1.807	1.013	1.386	1.026	1.267	1.52	1.332	1.352	1.274	1.964	1.439	1.432	1.109	0.951125	0.614425	0.419624	0.251165	0.0419076	0.944507	0.0645579	0.984194	0.592413	0.338112	0.538873	0.189826	0.163725	0.0740969	0.611618	0.510236
FALSE	High	Master Protein	Q9UKD2	mRNA turnover protein 4 homolog OS=Homo sapiens OX=9606 GN=MRTO4 PE=1 SV=2	0	18.026	24	6	6	7	6	239	27.5	8.29	19.24	6	0.863	0.787	0.632	0.569	0.712	0.719	0.916	0.988	1.191	1.151	1.15	1.269	0.782	0.535	2.018	1.769	2.099	0.276312	0.256326	0.126552	0.286778	0.153415	0.0386039	0.766016	0.954846	0.546522	0.657799	0.577655	0.24274	0.161157	0.0744856	0.128752	0.224827
FALSE	High	Master Protein	Q13683-7	Isoform Alpha-7X2B of Integrin alpha-7 OS=Homo sapiens OX=9606 GN=ITGA7	0	10.264	4	5	5	5	5	1137	124.2	5.92	8.24	5	1.343	1.582	1.528	1.404	1.247	1.458	1.564	1.509	2.231	2.446	1.94	2.142	1.569	1.89	1.402	1.568	1.479	0.0345352	0.0653213	0.146824	0.518575	0.520025	0.0263595	0.0243362	0.0593006	0.149493	0.0448651	0.190095	0.000374501	0.0101443	0.0747521	0.709568	0.466577
FALSE	High	Master Protein	P37268	Squalene synthase OS=Homo sapiens OX=9606 GN=FDFT1 PE=1 SV=1	0	48.902	34	12	12	19	12	417	48.1	6.54	69.8	12	1.067	0.841	0.863	0.883	0.785	1.04	1.088	1.038	0.725	0.97	0.677	1.295	1.089	0.56	0.966	0.98	0.702	0.65493	0.311169	0.501299	0.769413	0.256624	0.809305	0.619224	0.825036	0.799143	0.84295	0.650219	0.172822	0.568888	0.0747773	0.867063	0.943217
FALSE	High	Master Protein	Q86U38	Nucleolar protein 9 OS=Homo sapiens OX=9606 GN=NOP9 PE=1 SV=1	0	27.8	11	7	7	10	7	636	69.4	7.28	32.44	7	0.935	0.956	0.598	0.469	0.865	0.942	1	1.229	0.941	1.178	1.003	1.423	0.894	0.534	2.428	2.339	2.553	0.628078	0.810674	0.0893694	0.112668	0.49542	0.746898	0.849762	0.304675	0.989027	0.682848	0.841059	0.0577196	0.580102	0.0749715	0.0809061	0.0862216
FALSE	High	Master Protein	Q9NRF9	DNA polymerase epsilon subunit 3 OS=Homo sapiens OX=9606 GN=POLE3 PE=1 SV=1	0	14.309	26	3	3	5	3	147	16.8	4.74	18.68	3	0.972	0.718	0.487	0.812	0.681	0.82	0.82	0.79	1.022	1.147	1.106	1.039	0.833	0.533	2.766	2.426	2.282	0.868116	0.10758	0.0180473	0.664092	0.147388	0.242958	0.42482	0.147526	0.781452	0.696558	0.716018	0.998595	0.36996	0.0750032	0.0321309	0.0548617
FALSE	High	Master Protein	P32418	Sodium/calcium exchanger 1 OS=Homo sapiens OX=9606 GN=SLC8A1 PE=1 SV=3	0	98.005	32	26	26	42	6	973	108.5	5	109.07	26	1.091	0.95	1.281	1.672	1.173	1.112	1.092	0.961	0.208	0.276	0.212	0.8	1.165	1.825	0.836	0.69	0.334	0.477816	0.86541	0.383206	0.323041	0.501279	0.482958	0.490182	0.785216	0.00479305	0.00640672	0.00278196	0.111094	0.37245	0.0750077	0.588902	0.361246
FALSE	High	Master Protein	O00161	Synaptosomal-associated protein 23 OS=Homo sapiens OX=9606 GN=SNAP23 PE=1 SV=1	0	36.738	45	8	8	13	8	211	23.3	5.01	46.52	8	1.106	1.54	1.365	1.458	1.956	1.344	1.201	1.36	14.688	12.592	12.76	1.579	1.36	1.955	2.766	3.108	2.642	0.462071	0.0666297	0.26641	0.489637	0.0240166	0.0792787	0.255427	0.165659	1.31245e-08	1.68932e-09	3.04801e-07	0.0322466	0.0777372	0.075157	0.0608562	0.0116149
FALSE	High	Master Protein	O00764	Pyridoxal kinase OS=Homo sapiens OX=9606 GN=PDXK PE=1 SV=1	0	55.427	43	12	12	26	12	312	35.1	6.13	87.8	12	1.143	1.213	1.373	1.42	1.425	1.214	1.41	1.171	0.889	0.957	1.081	1.201	1.256	1.697	0.78	0.71	0.671	0.317043	0.422455	0.280481	0.431809	0.0908755	0.217101	0.0536019	0.381693	0.962727	0.870415	0.651914	0.347489	0.169618	0.0753945	0.545815	0.391862
FALSE	High	Master Protein	Q15223	Nectin-1 OS=Homo sapiens OX=9606 GN=NECTIN1 PE=1 SV=3	0	37.068	28	9	9	15	9	517	57.1	6.1	53.33	9	1.109	1.122	1.322	1.61	1.523	1.217	1.205	1.094	0.364	0.451	0.341	0.913	1.218	1.743	0.911	0.828	0.762	0.437908	0.678065	0.345906	0.336746	0.0417056	0.220405	0.312235	0.608177	0.175645	0.169279	0.1246	0.450146	0.208946	0.0754322	0.741647	0.612916
FALSE	High	Master Protein	Q9Y6X6	Unconventional myosin-XVI OS=Homo sapiens OX=9606 GN=MYO16 PE=1 SV=3	0	94.658	16	21	21	30	21	1858	206	6.81	106.02	21	0.853	0.737	0.919	1.245	0.579	0.838	0.68	0.711	0.237	0.339	0.314	0.366	0.798	0.552	0.162	0.166	0.151	0.161873	0.104029	0.639388	0.581262	0.0079679	0.242064	0.0608738	0.0336316	0.00896788	0.0171524	0.0443609	1.74113e-10	0.261705	0.0754919	1.52647e-05	6.07828e-05
FALSE	High	Master Protein	O43602-2	Isoform 2 of Neuronal migration protein doublecortin OS=Homo sapiens OX=9606 GN=DCX	0	110.587	51	20	20	147	2	360	40	9.39	427.22	20	0.864	0.764	0.687	0.691	0.864	1.08	0.761	0.846	0.541	0.64	0.565	0.842	0.853	0.54	0.641	0.989	1.076	0.246117	0.208695	0.226374	0.452996	0.476504	0.614285	0.225422	0.2768	0.353154	0.372631	0.33869	0.219469	0.393666	0.0754994	0.239873	0.803502
FALSE	High	Master Protein	P78364	Polyhomeotic-like protein 1 OS=Homo sapiens OX=9606 GN=PHC1 PE=1 SV=3	0	15.522	6	4	4	5	4	1004	105.5	9.03	16.09	4	0.844	0.739	0.614	0.474	0.762	0.727	0.808	0.85	0.747	0.792	0.793	1.037	0.72	0.526	1.011	0.98	1.249	0.188883	0.159322	0.121245	0.10795	0.22969	0.0527259	0.364035	0.301941	0.659491	0.636395	0.742681	0.923607	0.066691	0.0759003	0.807648	0.794054
FALSE	High	Master Protein	P14618-2	Isoform M1 of Pyruvate kinase PKM OS=Homo sapiens OX=9606 GN=PKM	0	191.258	66	34	34	160	4	531	58	7.71	503.11	34	1.271	1.345	1.62	1.884	1.305	1.544	1.426	1.181	0.442	0.573	0.496	1.22	1.387	1.719	0.711	0.637	0.448	0.047873	0.204994	0.090395	0.156857	0.172142	0.00533592	0.0660128	0.333547	0.264435	0.353104	0.315883	0.278989	0.0493321	0.0760112	0.388195	0.228709
FALSE	High	Master Protein	Q8TF05	Serine/threonine-protein phosphatase 4 regulatory subunit 1 OS=Homo sapiens OX=9606 GN=PPP4R1 PE=1 SV=1	0	52.731	17	13	13	17	13	950	106.9	4.77	60.36	13	0.971	1.033	0.991	0.659	0.68	1.01	0.968	0.993	0.696	0.67	0.636	0.941	0.886	0.542	0.789	0.973	1.206	0.723113	0.993178	0.875636	0.418874	0.0707442	0.97696	0.9515	0.967306	0.66025	0.455941	0.53094	0.554391	0.534218	0.0760585	0.536097	0.868935
FALSE	High	Master Protein	Q9BYB0	SH3 and multiple ankyrin repeat domains protein 3 OS=Homo sapiens OX=9606 GN=SHANK3 PE=1 SV=3	0	27.383	9	9	9	10	9	1731	184.6	8.88	30.12	9	0.946	0.955	1.189	2.318	1.827	0.988	1.068	1.056	1.527	1.69	1.349	0.995	0.989	1.939	1.778	1.332	0.862	0.757658	0.886256	0.450183	0.110245	0.0492265	0.955068	0.575124	0.915589	0.381512	0.304423	0.540101	0.834132	0.972707	0.0761278	0.457699	0.741134
FALSE	High	Master Protein	O43759-2	Isoform 1B of Synaptogyrin-1 OS=Homo sapiens OX=9606 GN=SYNGR1	0.001	6.949	16	2	2	2	2	191	21	6.09	7.5	2	1.169	1.489	1.906	2.758	1.879	1.517	1.242	1.366	1.781	1.443	1.696	1.158	1.389	2.012	1.196	0.807	0.793	0.337353	0.111141	0.0353173	0.0722999	0.041509	0.0458203	0.186973	0.246112	0.293707	0.564498	0.232391	0.682695	0.0962105	0.0761743	0.930316	0.461967
FALSE	High	Master Protein	Q29RF7	Sister chromatid cohesion protein PDS5 homolog A OS=Homo sapiens OX=9606 GN=PDS5A PE=1 SV=1	0	119.601	24	31	31	48	27	1337	150.7	7.91	135.76	31	0.89	0.802	0.567	0.44	0.725	0.825	0.856	0.996	1.065	1.06	1.031	1.173	0.814	0.562	2.104	2.039	2.338	0.229666	0.235167	0.00408259	0.0453337	0.0974897	0.149927	0.394538	0.939591	0.660131	0.600708	0.728077	0.279408	0.213904	0.076184	0.102166	0.0919391
FALSE	High	Master Protein	Q9UKI2	Cdc42 effector protein 3 OS=Homo sapiens OX=9606 GN=CDC42EP3 PE=1 SV=1	0.001	6.368	10	2	2	2	2	254	27.7	5.78	7.47	2	0.811	0.699	0.578	0.614	0.928	0.878	0.823	0.861	0.69	0.82	0.886	0.893	0.848	0.484	0.706	0.809	0.604	0.2239	0.204471	0.196324	0.401899	0.697974	0.544203	0.535485	0.500962	0.573412	0.656379	0.969796	0.548069	0.520913	0.0762068	0.390638	0.535576
FALSE	High	Master Protein	P20674	Cytochrome c oxidase subunit 5A, mitochondrial OS=Homo sapiens OX=9606 GN=COX5A PE=1 SV=2	0	25.449	45	6	6	17	5	150	16.8	6.79	44.33	6	0.986	1.04	1.176	1.601	1.372	1.061	0.956	1.073	1.365	1.242	1.164	0.988	1.091	1.692	1.206	1.053	0.936	0.847391	0.965856	0.61658	0.319764	0.0889293	0.712718	0.95351	0.686959	0.348444	0.413323	0.517235	0.76213	0.527974	0.0768432	0.759662	0.990201
FALSE	High	Master Protein	Q14687	Genetic suppressor element 1 OS=Homo sapiens OX=9606 GN=GSE1 PE=1 SV=3	0	33.181	14	11	11	11	11	1217	136.1	7.74	33.83	11	1.05	1.039	0.626	0.233	0.697	0.95	1.31	1.497	0.817	0.974	0.595	2.006	1.121	0.506	3.096	2.899	5.413	0.660433	0.816333	0.2298	0.0094249	0.171669	0.82949	0.149199	0.0628877	0.816438	0.990821	0.448772	0.000956835	0.483345	0.0768685	0.0335242	0.0191114
FALSE	High	Master Protein	Q9Y2Q0	Phospholipid-transporting ATPase IA OS=Homo sapiens OX=9606 GN=ATP8A1 PE=1 SV=1	0	89.684	18	20	20	34	17	1164	131.3	6.84	98.99	20	1.102	1.274	1.608	1.717	1.759	1.138	1.229	1.214	0.502	0.597	0.415	1.116	1.384	1.605	1.024	0.766	0.787	0.417724	0.257252	0.0601393	0.155331	0.00012004	0.356647	0.195694	0.171917	0.334485	0.408178	0.183321	0.487581	0.0214104	0.0772711	0.995168	0.505906
FALSE	High	Master Protein	Q9NQ29	Putative RNA-binding protein Luc7-like 1 OS=Homo sapiens OX=9606 GN=LUC7L PE=1 SV=1	0	43.63	29	11	11	25	7	371	43.7	9.92	67.22	11	0.798	0.687	0.507	0.444	0.699	0.746	0.763	0.855	0.632	0.762	0.588	1.118	0.812	0.515	1.265	1.182	1.335	0.066987	0.0722096	0.0224294	0.127362	0.126604	0.0607624	0.211608	0.367205	0.566235	0.674043	0.485557	0.640051	0.26216	0.0776921	0.657187	0.77762
FALSE	High	Master Protein	Q96PZ7	CUB and sushi domain-containing protein 1 OS=Homo sapiens OX=9606 GN=CSMD1 PE=1 SV=3	0	16.539	2	6	6	6	6	3564	388.5	6.02	16.78	6	0.779	0.723	0.751	0.545	0.709	0.896	0.451	0.623	0.233	0.319	0.348	0.457	0.609	0.529	0.239	0.296	0.198	0.0644311	0.136856	0.378019	0.193358	0.161247	0.485179	0.000197211	0.00929788	0.00794508	0.00874687	0.0773253	3.09888e-05	0.00726685	0.0777221	0.00114957	0.00194582
FALSE	High	Master Protein	O95164	Ubiquitin-like protein 3 OS=Homo sapiens OX=9606 GN=UBL3 PE=1 SV=1	0	12.04	31	3	3	4	3	117	13.1	6.77	14.21	3	1.264	1.629	1.884	1.381	1.007	1.425	1.003	1.355	0.727	0.678	0.666	0.725	1.305	1.921	0.812	0.671	0.58	0.0948529	0.0202727	0.0324256	0.578822	0.933604	0.0340711	0.818438	0.182224	0.648681	0.425075	0.555242	0.0495257	0.132364	0.077738	0.478458	0.26283
FALSE	High	Master Protein	P09429	High mobility group protein B1 OS=Homo sapiens OX=9606 GN=HMGB1 PE=1 SV=3	0	103.545	39	14	14	72	12	215	24.9	5.74	205.55	14	0.869	0.784	0.584	0.365	0.789	0.814	0.975	0.943	0.857	0.99	0.797	1.254	0.907	0.578	1.474	1.569	2.063	0.121874	0.102076	0.00237241	0.00476194	0.239083	0.11332	0.849863	0.678962	0.986208	0.795096	0.851755	0.132176	0.569027	0.0780639	0.434746	0.324251
FALSE	High	Master Protein	Q643R3	Lysophospholipid acyltransferase LPCAT4 OS=Homo sapiens OX=9606 GN=LPCAT4 PE=1 SV=1	0	23.784	20	8	8	8	8	524	57.2	8.97	22.7	8	1.058	1.152	1.317	2.783	1.878	1.175	1.201	1.195	1.104	1.269	1.04	0.973	1.4	1.951	1.347	1.12	0.882	0.649515	0.527084	0.280229	0.0512993	0.038312	0.367996	0.260685	0.506186	0.80398	0.529548	0.787454	0.759919	0.0764831	0.0781389	0.727242	0.93202
FALSE	High	Master Protein	P08571	Monocyte differentiation antigen CD14 OS=Homo sapiens OX=9606 GN=CD14 PE=1 SV=2	0	22.186	22	6	6	9	6	375	40.1	6.23	28.48	6	1.618	1.451	1.453	1.493	2.098	1.359	1.539	1.267	8.737	8.148	8.831	0.716	1.635	1.9	0.972	0.857	0.775	0.000608411	0.137664	0.185425	0.452619	0.00679684	0.0848541	0.0319463	0.270295	4.34709e-05	9.74443e-06	7.93209e-06	0.0758493	0.00515554	0.0782811	0.729736	0.582321
FALSE	High	Master Protein	P49789	Bis(5'-adenosyl)-triphosphatase OS=Homo sapiens OX=9606 GN=FHIT PE=1 SV=3	0	14.783	40	5	5	6	5	147	16.8	7.08	11.08	5	1.052	1.208	1.329	2.124	1.59	1.234	1.13	1.267	1.565	1.584	1.805	1.211	1.237	1.905	1.581	1.239	1.095	0.631622	0.395729	0.308217	0.159991	0.0941538	0.206432	0.405524	0.298218	0.39503	0.287164	0.237368	0.474202	0.222871	0.0783321	0.482602	0.810337
FALSE	High	Master Protein	Q02297	Pro-neuregulin-1, membrane-bound isoform OS=Homo sapiens OX=9606 GN=NRG1 PE=1 SV=3	0	9.728	5	2	2	3	2	640	70.3	8.79	10.43	2	1.417	0.794	0.497	0.09	0.28	1.389	1.527	1.596	0.838	1.638	0.745	1.169	1.217	0.454	0.118	0.382	0.071	0.0648787	0.452159	0.0890705	3.93745e-05	0.000322111	0.125488	0.0838645	0.13754	0.87518	0.396434	0.769723	0.691835	0.405105	0.0784686	0.000316603	0.0538044
FALSE	High	Master Protein	Q8N4C6	Ninein OS=Homo sapiens OX=9606 GN=NIN PE=1 SV=4	0	10.336	2	4	4	4	2	2090	243.1	5.03	12.47	4	0.963	1.058	0.98	0.871	1.191	0.989	0.732	0.891	2.291	2.431	2.502	1.304	1.061	0.461	1.91	1.627	1.984	0.837547	0.880526	0.896317	0.82283	0.722653	0.942096	0.262635	0.591185	0.198379	0.135903	0.0803994	0.414582	0.786615	0.0792915	0.358172	0.481381
FALSE	High	Master Protein	A2AJT9	BCLAF1 and THRAP3 family member 3 OS=Homo sapiens OX=9606 GN=BCLAF3 PE=1 SV=1	0	22.246	13	8	8	8	8	711	83.8	9.7	19.15	8	0.782	0.649	0.619	0.64	0.875	0.689	0.804	0.54	0.402	0.535	0.459	0.892	0.751	0.524	0.706	0.836	0.675	0.0737364	0.0590482	0.125502	0.333668	0.49348	0.0227198	0.3571	0.00130918	0.127307	0.225875	0.225451	0.412121	0.107056	0.0794991	0.383692	0.534701
FALSE	High	Master Protein	Q96JE9	Microtubule-associated protein 6 OS=Homo sapiens OX=9606 GN=MAP6 PE=1 SV=2	0	273.674	71	55	55	129	55	813	86.5	9.16	374.16	55	1.082	0.974	1.13	1.502	1.322	1.115	1.125	1.044	0.345	0.524	0.314	0.906	1.324	1.599	0.986	0.636	0.352	0.541852	0.734166	0.768203	0.284863	0.0481036	0.450328	0.489482	0.703908	0.134612	0.303834	0.0664161	0.394404	0.0490251	0.0795271	0.856332	0.222269
FALSE	High	Master Protein	Q9Y617	Phosphoserine aminotransferase OS=Homo sapiens OX=9606 GN=PSAT1 PE=1 SV=2	0	69.771	36	14	14	37	14	370	40.4	7.66	115.22	14	1.175	1.552	1.294	1.613	1.276	1.274	1.295	1.624	1.737	1.49	1.855	1.712	1.169	1.598	1.648	1.412	1.774	0.16061	0.0229997	0.3862	0.177481	0.0860422	0.066224	0.126533	0.000117625	0.191636	0.152744	0.13722	0.000112667	0.245896	0.0797094	0.292153	0.422346
FALSE	High	Master Protein	P28331	NADH-ubiquinone oxidoreductase 75 kDa subunit, mitochondrial OS=Homo sapiens OX=9606 GN=NDUFS1 PE=1 SV=3	0	172.525	48	29	29	75	29	727	79.4	6.23	262.46	29	1.009	1.055	1.107	1.633	1.561	1.022	1.025	1.062	1.382	1.398	1.38	1.076	1.067	1.598	1.273	1.128	0.994	0.940547	0.885055	0.845513	0.194811	0.00276123	0.916744	0.907513	0.608806	0.447077	0.336898	0.431623	0.691533	0.60297	0.0798102	0.666764	0.858425
FALSE	High	Master Protein	P12111	Collagen alpha-3(VI) chain OS=Homo sapiens OX=9606 GN=COL6A3 PE=1 SV=5	0	437.717	38	93	93	201	8	3177	343.5	6.68	683.92	93	0.762	0.612	0.621	1.829	8.723	0.576	0.358	0.806	100	100	100	1.141	0.68	0.467	1.067	0.631	0.729	0.140443	0.0896126	0.214	0.300297	2.44249e-15	0.00836519	0.000180197	0.363713	1e-17	1e-17	1e-17	0.748645	0.0976827	0.0800615	0.828412	0.241198
FALSE	High	Master Protein	P42166	Lamina-associated polypeptide 2, isoform alpha OS=Homo sapiens OX=9606 GN=TMPO PE=1 SV=2	0	99.353	28	18	18	59	7	694	75.4	7.66	175.15	18	1.003	0.885	0.397	0.346	0.472	0.995	0.864	1.222	1.17	1.024	0.967	1.149	0.841	0.547	4.448	4.023	4.067	0.945884	0.534004	0.00247143	0.0310214	0.00309519	0.995711	0.575132	0.358828	0.67343	0.900008	0.907112	0.653733	0.352384	0.0801893	0.00225564	0.00290525
FALSE	High	Master Protein	Q8IYQ7	Threonine synthase-like 1 OS=Homo sapiens OX=9606 GN=THNSL1 PE=1 SV=2	0	45.827	17	11	11	17	11	743	83	7.12	48.39	11	0.936	0.956	1.092	1.363	1.538	0.923	1.145	0.974	1.072	1.218	1.006	1.086	1.083	1.753	1.366	1.233	0.873	0.595816	0.848864	0.781173	0.546355	0.0871912	0.633676	0.361673	0.829272	0.760842	0.547285	0.791861	0.753293	0.609354	0.0803242	0.567794	0.770402
FALSE	High	Master Protein	P42261-6	Isoform 6 of Glutamate receptor 1 OS=Homo sapiens OX=9606 GN=GRIA1	0	85.342	25	21	21	36	17	916	102.8	7.68	107.04	21	0.853	0.846	0.967	0.744	1.968	0.802	0.916	0.696	0.572	0.895	0.615	0.955	0.801	1.6	1.036	1.01	0.454	0.139091	0.348884	0.689487	0.507374	1.15742e-05	0.118451	0.69708	0.0295878	0.49485	0.959071	0.596571	0.691893	0.2086	0.0806509	0.970393	0.9693
FALSE	High	Master Protein	Q16566	Calcium/calmodulin-dependent protein kinase type IV OS=Homo sapiens OX=9606 GN=CAMK4 PE=1 SV=1	0	76.305	47	22	22	38	21	473	51.9	5.82	107.84	22	0.842	0.703	0.927	1.153	1.668	0.944	1.432	0.924	0.342	0.57	0.331	1.68	1.543	1.596	0.813	0.883	0.493	0.0997936	0.0642705	0.596115	0.740309	0.000668923	0.627146	0.0294038	0.63473	0.108393	0.315224	0.0798934	0.000277493	0.00271573	0.0806757	0.657507	0.753305
FALSE	High	Master Protein	O94813	Slit homolog 2 protein OS=Homo sapiens OX=9606 GN=SLIT2 PE=1 SV=1	0	24.061	8	9	9	13	7	1529	169.8	7.06	34.24	9	0.834	0.813	0.819	0.762	0.791	0.791	0.723	0.778	0.662	0.799	0.696	0.825	0.878	0.528	1.758	1.191	1.019	0.17321	0.347386	0.547043	0.553382	0.313046	0.140183	0.150326	0.143883	0.598734	0.673015	0.627867	0.220413	0.46547	0.0807896	0.335384	0.85923
FALSE	High	Master Protein	Q7L9B9	Endonuclease/exonuclease/phosphatase family domain-containing protein 1 OS=Homo sapiens OX=9606 GN=EEPD1 PE=1 SV=2	0	24.006	17	6	6	8	6	569	62.4	8.41	28.44	6	1.291	1.243	1.07	2.905	1.351	1.296	1.89	1.718	2.779	2.372	2.208	2.08	1.426	1.917	1.518	1.34	1.601	0.0724379	0.344895	0.642103	0.0405357	0.36595	0.136853	0.00181248	0.00974905	0.0667536	0.0405201	0.0977733	0.000381125	0.0522964	0.0808932	0.635494	0.72641
FALSE	High	Master Protein	P31323	cAMP-dependent protein kinase type II-beta regulatory subunit OS=Homo sapiens OX=9606 GN=PRKAR2B PE=1 SV=3	0	111.06	57	15	15	83	14	418	46.3	4.92	336.83	15	1.098	0.981	1.063	1.04	1.122	1.064	1.319	0.835	0.228	0.269	0.233	0.848	1.102	1.595	0.415	0.475	0.29	0.451706	0.769343	0.989128	0.946654	0.329873	0.686718	0.0949058	0.174552	0.00875134	0.00527033	0.00705877	0.181306	0.459831	0.0809883	0.0340981	0.0392358
FALSE	High	Master Protein	Q6NW40	Repulsive guidance molecule B OS=Homo sapiens OX=9606 GN=RGMB PE=1 SV=3	0	14.454	10	2	2	5	2	437	47.5	6.38	30.79	2	1.311	1.22	1.475	1.615	1.172	1.527	1.74	1.428	0.384	0.374	0.301	0.994	2.109	1.867	0.982	1.075	0.573	0.0360098	0.415551	0.158161	0.394029	0.635732	0.0131063	0.00268817	0.0875309	0.118641	0.0425398	0.0556599	0.764046	2.55992e-05	0.0813032	0.729395	0.908203
FALSE	High	Master Protein	O60504	Vinexin OS=Homo sapiens OX=9606 GN=SORBS3 PE=1 SV=2	0	22.369	11	9	9	11	9	671	75.3	9.45	27.9	9	1.305	1.506	1.314	0.723	1.284	1.271	1.357	1.543	4.771	4.094	4.376	1.7	1.204	1.784	1.989	1.827	1.818	0.0292705	0.0787028	0.333981	0.481975	0.342841	0.111673	0.0666245	0.0151275	0.00298755	0.000221819	0.00236536	0.00160354	0.250511	0.081431	0.188283	0.244229
FALSE	High	Master Protein	Q02750	Dual specificity mitogen-activated protein kinase kinase 1 OS=Homo sapiens OX=9606 GN=MAP2K1 PE=1 SV=2	0	62.747	32	15	15	30	9	393	43.4	6.62	78.87	15	1.076	1.156	1.306	1.452	1.473	1.16	1.135	1.061	0.87	0.951	0.914	0.96	1.208	1.644	1.152	1.11	0.853	0.610231	0.547898	0.342268	0.363609	0.0364467	0.311248	0.448326	0.757799	0.979511	0.8719	0.912228	0.666384	0.224317	0.0814875	0.814019	0.860147
FALSE	High	Master Protein	Q14728	Major facilitator superfamily domain-containing protein 10 OS=Homo sapiens OX=9606 GN=MFSD10 PE=1 SV=1	0	13.404	9	4	4	5	4	455	48.3	9.6	8.9	4	1.009	0.984	1.043	0.739	0.825	0.899	1.192	1.156	1.948	1.98	1.904	1.2	1.061	0.511	0.727	0.626	0.861	0.866685	0.985047	0.752391	0.569507	0.432441	0.604015	0.328195	0.521021	0.218333	0.126385	0.227578	0.527189	0.680113	0.0815255	0.391642	0.21708
FALSE	High	Master Protein	O95298	NADH dehydrogenase [ubiquinone] 1 subunit C2 OS=Homo sapiens OX=9606 GN=NDUFC2 PE=1 SV=1	0	18.926	35	7	7	10	7	119	14.2	8.98	24.47	7	0.959	1.005	1.154	1.524	1.464	1.011	0.98	0.991	1.508	1.271	1.401	1.061	1.041	1.686	1.136	1.222	0.934	0.769087	0.931947	0.618173	0.27819	0.0743054	0.928241	0.977024	0.949875	0.233231	0.442109	0.359424	0.88617	0.737734	0.0817156	0.869294	0.700468
FALSE	High	Master Protein	P54687	Branched-chain-amino-acid aminotransferase, cytosolic OS=Homo sapiens OX=9606 GN=BCAT1 PE=1 SV=3	0	19.74	12	4	4	6	4	386	42.9	5.3	21	4	0.971	1.186	1.282	1.735	1.411	1.037	1.03	1.035	0.645	0.68	0.663	0.769	1.13	1.827	0.832	0.854	0.594	0.845322	0.453295	0.37395	0.293909	0.148511	0.804395	0.71384	0.885552	0.546315	0.472798	0.596407	0.0662213	0.435918	0.0818104	0.578272	0.635366
FALSE	High	Master Protein	Q96JK2	DDB1- and CUL4-associated factor 5 OS=Homo sapiens OX=9606 GN=DCAF5 PE=1 SV=2	0	16.558	7	5	5	8	5	942	103.9	5.76	17.17	5	0.796	0.787	0.719	0.713	0.803	0.832	0.842	1.014	0.999	1.104	0.96	1.118	0.857	0.527	1.171	1.045	1.279	0.100427	0.368369	0.319348	0.485536	0.353961	0.253539	0.514382	0.922337	0.915299	0.785356	0.959829	0.705905	0.40947	0.0818499	0.884536	0.95741
FALSE	High	Master Protein	P23508	Colorectal mutant cancer protein OS=Homo sapiens OX=9606 GN=MCC PE=1 SV=2	0	30.72	17	11	11	12	11	829	93	5.52	34	11	1.034	1.225	1.487	1.988	2.076	1.079	1.386	1.179	3.672	3.322	3.246	1.614	1.265	1.921	2.399	2.019	1.368	0.800026	0.34631	0.165308	0.194016	0.0164886	0.662716	0.0703448	0.492107	0.0286142	0.0105373	0.0285901	0.0255804	0.183795	0.0819158	0.137027	0.214721
FALSE	High	Master Protein	Q9P0M6	Core histone macro-H2A.2 OS=Homo sapiens OX=9606 GN=MACROH2A2 PE=1 SV=3	0	97.978	52	20	20	59	18	372	40	9.69	175.35	20	0.808	0.681	0.545	0.708	0.821	0.732	0.524	0.576	0.404	0.64	0.699	0.664	0.64	0.582	0.771	0.689	0.792	0.0238515	0.0129367	0.00071267	0.326502	0.350373	0.0177591	5.84484e-05	2.26079e-05	0.215587	0.532573	0.676206	0.00182894	0.00354984	0.0821742	0.442503	0.304613
FALSE	High	Master Protein	P17026	Zinc finger protein 22 OS=Homo sapiens OX=9606 GN=ZNF22 PE=1 SV=3	0	12.802	21	5	5	5	4	224	25.9	10.04	15.7	5	0.894	0.925	0.552	0.279	0.652	0.793	0.974	0.865	0.81	0.897	0.875	1.306	0.747	0.545	0.894	1.739	1.453	0.397131	0.785182	0.0614524	0.0104614	0.112232	0.152582	0.934913	0.35325	0.888096	0.915238	0.967491	0.133517	0.126479	0.0825576	0.689876	0.25373
FALSE	High	Master Protein	P22105-1	Isoform 3 of Tenascin-X OS=Homo sapiens OX=9606 GN=TNXB	0	136.416	16	39	39	46	39	4242	457.9	5.17	137.21	39	1.224	0.842	0.843	0.701	1.385	1.247	0.784	1.105	5.406	3.7	4.759	0.689	1.065	1.718	0.479	0.71	0.544	0.119333	0.404037	0.555794	0.476186	0.150418	0.147753	0.260814	0.556834	0.00137534	0.00139959	0.000886556	0.0130163	0.65486	0.0826991	0.0626153	0.343692
FALSE	High	Master Protein	P78352	Disks large homolog 4 OS=Homo sapiens OX=9606 GN=DLG4 PE=1 SV=3	0	118.055	39	25	25	48	21	724	80.4	5.88	158.83	25	1.126	1.242	1.545	1.209	1.382	1.188	1.375	1.165	0.406	0.637	0.352	1.163	1.443	1.591	0.848	0.756	0.417	0.30436	0.313544	0.0947659	0.613741	0.0264183	0.215752	0.0554544	0.285584	0.164527	0.480813	0.120618	0.32983	0.0110693	0.082862	0.680069	0.494253
FALSE	High	Master Protein	O95299	NADH dehydrogenase [ubiquinone] 1 alpha subcomplex subunit 10, mitochondrial OS=Homo sapiens OX=9606 GN=NDUFA10 PE=1 SV=1	0	47.302	22	9	9	18	9	355	40.7	8.48	69.64	9	0.997	1.051	1.156	1.593	1.521	1.048	1.02	1.037	1.38	1.293	1.313	1.074	1.071	1.622	1.129	1.104	0.949	0.888803	0.890536	0.667858	0.21092	0.00773714	0.753021	0.837489	0.826207	0.367043	0.409973	0.407308	0.793175	0.619273	0.0830347	0.79165	0.864381
FALSE	High	Master Protein	Q9BV35	Mitochondrial adenyl nucleotide antiporter SLC25A23 OS=Homo sapiens OX=9606 GN=SLC25A23 PE=1 SV=2	0	18.503	17	6	6	7	4	468	52.3	7.33	21.73	6	0.986	1.168	1.168	1.607	1.74	1.07	1.192	1.032	0.955	1.202	1.055	1.039	1.136	1.969	1.395	1.051	0.933	0.97836	0.466341	0.500635	0.352309	0.054588	0.680582	0.266024	0.936181	0.970217	0.709456	0.789985	0.953383	0.444999	0.0832796	0.682934	0.937176
FALSE	High	Master Protein	P59190	Ras-related protein Rab-15 OS=Homo sapiens OX=9606 GN=RAB15 PE=1 SV=1	0	32.927	45	8	8	31	6	212	24.4	5.71	87.38	8	1.138	1.303	1.576	1.741	1.458	1.184	1.305	1.171	0.373	0.496	0.356	0.768	1.301	1.736	0.641	0.539	0.481	0.250471	0.24582	0.091377	0.258848	0.129152	0.25402	0.107762	0.368307	0.0854966	0.146893	0.0655451	0.0848928	0.112669	0.0833339	0.202428	0.0872975
FALSE	High	Master Protein	Q9BZ71	Membrane-associated phosphatidylinositol transfer protein 3 OS=Homo sapiens OX=9606 GN=PITPNM3 PE=1 SV=2	0	35.117	15	11	11	16	10	974	106.7	7.14	42.59	11	0.993	0.959	1.441	3.562	2.425	1.273	1.237	1.186	0.456	0.587	0.443	0.916	1.809	1.738	0.86	0.708	0.708	0.994677	0.815331	0.210474	0.0119844	0.000226767	0.126109	0.21142	0.445566	0.242297	0.291967	0.213704	0.446169	0.000697968	0.0834304	0.537039	0.302512
FALSE	High	Master Protein	Q9BW19	Kinesin-like protein KIFC1 OS=Homo sapiens OX=9606 GN=KIFC1 PE=1 SV=2	0	14.684	8	4	4	4	4	673	73.7	8.98	14.54	4	1.13	0.917	0.234	0.251	0.435	1.109	1.07	1.269	1.124	0.905	0.987	1.541	0.845	0.48	20.132	14.587	12.75	0.477877	0.701014	3.74704e-05	0.0123239	0.00733628	0.626207	0.647536	0.414793	0.824982	0.850982	0.95274	0.106263	0.441073	0.0836477	8.11411e-11	2.91947e-08
FALSE	High	Master Protein	O00264	Membrane-associated progesterone receptor component 1 OS=Homo sapiens OX=9606 GN=PGRMC1 PE=1 SV=3	0	41.149	53	9	9	16	8	195	21.7	4.7	68	9	1.037	1.054	1.006	1.681	1.48	1.007	1.025	1.006	3.566	3.124	3.448	0.808	0.944	1.704	1.632	1.53	1.265	0.761776	0.844801	0.998169	0.2639	0.10015	0.949821	0.770405	0.99639	0.0127668	0.00417961	0.0155472	0.138493	0.766848	0.0837369	0.324121	0.378685
FALSE	High	Master Protein	Q96AA8	Janus kinase and microtubule-interacting protein 2 OS=Homo sapiens OX=9606 GN=JAKMIP2 PE=1 SV=1	0	109.264	38	28	28	36	25	810	94.9	6.16	115.97	28	1.041	1.203	1.329	1.162	1.006	1.213	1.212	1.135	0.362	0.421	0.297	0.962	1.246	1.615	0.965	0.902	0.756	0.824522	0.419635	0.328685	0.681425	0.929	0.194333	0.277479	0.421643	0.118662	0.0809754	0.0343308	0.682152	0.183436	0.0838267	0.917792	0.784108
FALSE	High	Master Protein	P14415	Sodium/potassium-transporting ATPase subunit beta-2 OS=Homo sapiens OX=9606 GN=ATP1B2 PE=1 SV=3	0	32.847	26	7	7	19	7	290	33.3	8.31	62.78	7	1.106	0.955	1.169	1.662	1.428	1.14	1.177	1.051	0.663	0.686	0.643	1.066	1.167	1.739	0.852	0.72	0.548	0.423542	0.822792	0.602513	0.31633	0.156612	0.398509	0.302703	0.814253	0.617135	0.520316	0.56601	0.828442	0.339992	0.0841894	0.566704	0.318108
FALSE	High	Master Protein	P30048	Thioredoxin-dependent peroxide reductase, mitochondrial OS=Homo sapiens OX=9606 GN=PRDX3 PE=1 SV=3	0	34.714	31	8	8	20	8	256	27.7	7.78	56.12	8	1.072	1.235	1.238	1.681	1.481	1.172	1.258	1.304	2.203	1.991	2.058	1.283	1.272	1.645	1.905	1.595	1.596	0.616745	0.352105	0.452938	0.159353	0.0313484	0.272658	0.18298	0.115781	0.0870876	0.0832914	0.124761	0.166934	0.124389	0.0842229	0.214502	0.329509
FALSE	High	Master Protein	Q9BX66-11	Isoform 11 of Sorbin and SH3 domain-containing protein 1 OS=Homo sapiens OX=9606 GN=SORBS1	0	150.362	30	32	32	60	2	1266	139.3	7.42	197.62	32	0.965	0.799	0.836	0.393	0.629	0.975	0.918	0.795	0.545	0.578	0.644	0.935	0.853	0.521	0.312	0.278	0.424	0.888518	0.463555	0.760435	0.0743271	0.0865208	0.917597	0.856272	0.273662	0.342794	0.303188	0.528584	0.573654	0.481811	0.0846699	0.0203444	0.00284263
FALSE	High	Master Protein	Q4G148	Glucoside xylosyltransferase 1 OS=Homo sapiens OX=9606 GN=GXYLT1 PE=1 SV=2	0.007	2.957	3	2	2	2	2	440	50.5	8.65	4.52	2	1.188	0.948	0.634	0.887	0.503	1.022	1.049	1.192	2.878	2.551	2.402	1.112	0.899	0.483	1.768	1.455	1.641	0.257307	0.936234	0.296058	0.853931	0.018091	0.861855	0.618666	0.476602	0.0506659	0.0673117	0.131116	0.676664	0.708085	0.0848467	0.394996	0.649042
FALSE	High	Master Protein	Q9NW07	Zinc finger protein 358 OS=Homo sapiens OX=9606 GN=ZNF358 PE=1 SV=2	0	17.887	8	3	3	6	3	568	59.3	6.6	15.12	3	0.854	0.774	0.596	0.536	0.786	0.785	0.655	0.857	0.708	0.783	0.726	0.892	0.745	0.534	1.01	1.072	1.054	0.237262	0.233325	0.101841	0.184389	0.270825	0.139175	0.0499894	0.334342	0.612864	0.650478	0.581488	0.376894	0.0978876	0.0848739	0.792337	0.944165
FALSE	High	Master Protein	A6NDB9	Paralemmin-3 OS=Homo sapiens OX=9606 GN=PALM3 PE=1 SV=2	0	75.881	37	17	17	22	17	673	71.7	4.53	84.96	17	1.258	1.283	1.864	2.51	1.373	1.316	1.379	1.204	0.368	0.486	0.357	0.976	1.416	1.653	0.464	0.449	0.664	0.0685343	0.287772	0.0221095	0.0227432	0.126253	0.072761	0.069868	0.276473	0.120564	0.175924	0.0894234	0.72986	0.0384449	0.0849649	0.0775566	0.0556028
FALSE	High	Master Protein	Q9H5H4	Zinc finger protein 768 OS=Homo sapiens OX=9606 GN=ZNF768 PE=1 SV=2	0	30.657	21	11	11	13	10	540	60.2	7.97	30.04	11	0.835	0.739	0.535	0.478	0.808	0.854	0.808	0.867	0.632	0.716	0.68	1.083	0.752	0.54	1.061	1.257	1.237	0.167255	0.210544	0.0436273	0.140336	0.405314	0.337401	0.374141	0.371705	0.531369	0.583338	0.639731	0.785999	0.139757	0.0852272	0.957632	0.729292
FALSE	High	Master Protein	Q00013	55 kDa erythrocyte membrane protein OS=Homo sapiens OX=9606 GN=MPP1 PE=1 SV=2	0	23.645	20	8	8	11	8	466	52.3	7.37	27.92	8	0.982	0.819	0.803	1.273	1.056	1.008	1.053	0.985	1.844	1.786	1.741	0.797	1.032	1.715	0.702	1.598	0.851	0.898866	0.383818	0.459718	0.632634	0.849689	0.937225	0.669162	0.890788	0.130886	0.121294	0.166156	0.0966841	0.823395	0.0853116	0.287551	0.353202
FALSE	High	Master Protein	Q5JS54	Proteasome assembly chaperone 4 OS=Homo sapiens OX=9606 GN=PSMG4 PE=1 SV=2	0	14.46	30	3	3	5	3	123	13.8	6.52	22.56	3	1.054	0.956	1.077	1.099	1.257	0.943	0.984	0.982	0.855	0.863	0.912	0.793	1.232	1.93	1.226	1.313	0.843	0.691882	0.866026	0.627946	0.882984	0.485138	0.771933	0.855484	0.823863	0.840489	0.817712	0.966708	0.168146	0.248698	0.0853442	0.871908	0.716731
FALSE	High	Master Protein	Q7L4P6	BEN domain-containing protein 5 OS=Homo sapiens OX=9606 GN=BEND5 PE=1 SV=1	0	21.205	20	7	7	7	7	421	48.2	6.2	23.23	7	0.809	0.713	0.439	0.485	0.684	0.756	0.702	0.804	0.873	0.938	0.911	0.904	0.656	0.524	0.952	1.095	1.31	0.200986	0.167086	0.0143409	0.203366	0.171515	0.143519	0.149075	0.307468	0.906632	0.930162	0.951691	0.50689	0.0434424	0.0855531	0.756348	0.949759
FALSE	High	Master Protein	Q8N465	D-2-hydroxyglutarate dehydrogenase, mitochondrial OS=Homo sapiens OX=9606 GN=D2HGDH PE=1 SV=3	0	24.003	18	7	7	9	7	521	56.4	7.99	33.12	7	1.089	1.012	1.247	1.854	1.792	1.103	1.276	1.183	0.956	1.136	0.9	1.418	1.293	1.856	1.494	1.281	0.902	0.511312	0.948567	0.416274	0.236328	0.0548989	0.572051	0.171738	0.503971	0.939573	0.740883	0.968911	0.121995	0.151202	0.0860739	0.530874	0.712382
FALSE	High	Master Protein	P51693	Amyloid beta precursor like protein 1 OS=Homo sapiens OX=9606 GN=APLP1 PE=1 SV=3	0	75.931	25	15	15	42	2	650	72.1	5.8	118.71	15	1.701	1.064	1.219	0.861	1.121	1.503	1.465	1.384	0.393	0.42	0.46	0.7	1.695	1.759	0.575	0.684	0.185	4.21017e-05	0.756471	0.473414	0.747073	0.695974	0.00736081	0.0220162	0.0764916	0.102231	0.0615832	0.154827	0.0231988	0.00286466	0.0862456	0.159027	0.284374
FALSE	High	Master Protein	P49821	NADH dehydrogenase [ubiquinone] flavoprotein 1, mitochondrial OS=Homo sapiens OX=9606 GN=NDUFV1 PE=1 SV=4	0	49.561	33	13	13	25	13	464	50.8	8.21	74.3	13	1.002	1.021	1.117	1.643	1.509	0.996	0.966	0.98	1.376	1.286	1.349	1.009	1.011	1.581	1.173	1.087	0.886	0.934872	0.998048	0.853179	0.158652	0.00579743	0.960477	0.854076	0.975431	0.368038	0.311928	0.37918	0.992236	0.874512	0.0863871	0.782568	0.87076
FALSE	High	Master Protein	Q02539	Histone H1.1 OS=Homo sapiens OX=9606 GN=H1-1 PE=1 SV=3	0	58.946	37	10	10	78	6	215	21.8	10.99	210.04	10	0.99	1.151	0.498	0.111	0.45	0.973	1.398	1.609	1.197	1.244	1.132	2.049	1.099	0.52	3.116	4.351	4.522	0.880397	0.585925	0.0173234	1.93299e-05	0.000895485	0.841585	0.0802024	0.00685557	0.488335	0.435185	0.592782	1.5868e-05	0.505533	0.0866171	0.0167819	0.00219983
FALSE	High	Master Protein	Q13416	Origin recognition complex subunit 2 OS=Homo sapiens OX=9606 GN=ORC2 PE=1 SV=2	0	26.6	19	8	8	10	8	577	65.9	6.51	27.53	8	0.804	0.718	0.605	0.385	0.693	0.7	0.758	0.889	0.802	0.864	0.798	1.123	0.752	0.554	1.355	1.395	1.559	0.0905284	0.125494	0.103016	0.0460575	0.112453	0.0307414	0.224228	0.423847	0.746764	0.767656	0.755723	0.72476	0.116375	0.0873223	0.694435	0.615818
FALSE	High	Master Protein	Q8TDW7-1	Isoform 3 of Protocadherin Fat 3 OS=Homo sapiens OX=9606 GN=FAT3	0	274.721	19	66	66	103	65	4589	505.2	4.87	315.16	66	1.136	0.805	1.042	2.208	1.146	1.278	1.478	1.244	0.308	0.523	0.287	1.71	1.645	1.578	0.458	0.587	0.239	0.276339	0.138199	0.909623	0.0340611	0.268615	0.077083	0.017786	0.0812147	0.0723531	0.30143	0.0307463	0.000169307	0.000605167	0.0875033	0.0441411	0.156216
FALSE	High	Master Protein	Q9Y2T4	Serine/threonine-protein phosphatase 2A 55 kDa regulatory subunit B gamma isoform OS=Homo sapiens OX=9606 GN=PPP2R2C PE=1 SV=4	0	39.583	20	9	9	17	4	447	51.5	6.37	47.57	9	0.961	0.905	1.073	1.719	1.897	0.988	0.931	0.814	0.27	0.367	0.337	0.738	1.01	1.76	0.795	0.827	0.371	0.778931	0.66772	0.77392	0.286332	0.00930411	0.960897	0.871264	0.220735	0.0371937	0.0416222	0.049963	0.0487713	0.878647	0.0877134	0.454031	0.496111
FALSE	High	Master Protein	P15954	Cytochrome c oxidase subunit 7C, mitochondrial OS=Homo sapiens OX=9606 GN=COX7C PE=1 SV=1	0	12.876	29	2	2	8	2	63	7.2	10.27	24.86	2	0.895	0.938	1.114	1.432	1.296	0.988	0.867	0.959	1.309	1.002	1.115	1.004	1.027	1.608	1.144	1.011	0.738	0.362594	0.669862	0.746743	0.321237	0.135992	0.937867	0.575456	0.819323	0.378449	0.728075	0.596932	0.868528	0.77196	0.0877803	0.789431	0.9933
FALSE	High	Master Protein	P10606	Cytochrome c oxidase subunit 5B, mitochondrial OS=Homo sapiens OX=9606 GN=COX5B PE=1 SV=2	0	36.163	47	7	7	20	7	129	13.7	8.81	65.41	7	0.975	1.007	1.14	1.637	1.442	1.046	0.949	1.03	1.376	1.218	1.267	1.009	1.073	1.577	1.2	1.04	0.934	0.725236	0.957721	0.760377	0.18385	0.00861483	0.734769	0.804041	0.771954	0.346902	0.368592	0.427715	0.992843	0.571645	0.0878053	0.719095	0.947328
FALSE	High	Master Protein	P34947	G protein-coupled receptor kinase 5 OS=Homo sapiens OX=9606 GN=GRK5 PE=1 SV=1	0	48.423	24	11	11	20	10	590	67.7	8.1	66.42	11	0.946	0.768	0.81	0.862	1.217	0.98	1.093	0.884	0.611	0.714	0.595	1.127	1.251	1.626	1.404	1.574	0.511	0.633313	0.130984	0.315576	0.741849	0.274815	0.904853	0.561917	0.499566	0.523591	0.619972	0.493134	0.561505	0.158112	0.0879692	0.465491	0.353728
FALSE	High	Master Protein	P17600	Synapsin-1 OS=Homo sapiens OX=9606 GN=SYN1 PE=1 SV=3	0	172.209	63	30	30	82	28	705	74.1	9.83	301.89	30	1.189	1.282	1.634	2.114	1.761	1.163	0.968	1.006	0.292	0.326	0.283	0.769	1.168	1.576	0.888	0.442	0.514	0.125092	0.190181	0.0307869	0.0453798	0.000190274	0.285146	0.815256	0.9282	0.0521778	0.0259035	0.0328724	0.0405925	0.259978	0.088247	0.667356	0.0248104
FALSE	High	Master Protein	P16444	Dipeptidase 1 OS=Homo sapiens OX=9606 GN=DPEP1 PE=1 SV=3	0	10.708	13	4	4	5	4	411	45.6	6.15	15.65	4	1.262	1.89	1.243	2.064	1.11	1.511	1.217	2.559	0.978	0.908	0.614	0.972	1.439	1.843	2.465	2.676	2.27	0.0969682	0.012147	0.367192	0.187027	0.801249	0.0177118	0.277459	7.37218e-06	0.948681	0.912679	0.47481	0.760896	0.0432065	0.0882585	0.119989	0.044181
FALSE	High	Master Protein	Q96JM2	Zinc finger protein 462 OS=Homo sapiens OX=9606 GN=ZNF462 PE=1 SV=3	0	62.863	11	22	22	26	22	2506	284.5	7.58	63.22	22	0.907	0.672	0.521	0.411	0.653	0.793	0.979	0.841	0.475	0.644	0.511	1.415	0.827	0.553	1.096	1.183	1.108	0.363018	0.0271007	0.00808014	0.0470631	0.0301187	0.112414	0.989752	0.2974	0.294795	0.481604	0.347881	0.0344895	0.363786	0.0882682	0.851577	0.737905
FALSE	High	Master Protein	Q9H425	Uncharacterized protein C1orf198 OS=Homo sapiens OX=9606 GN=C1orf198 PE=1 SV=1	0	53.268	39	11	11	20	11	327	36.3	5.72	61.34	11	1.084	1.109	1.038	0.542	0.688	1.121	1.01	0.947	0.43	0.48	0.463	0.833	0.87	0.557	0.391	0.286	0.496	0.572736	0.67816	0.980003	0.173345	0.0559318	0.426759	0.866606	0.751434	0.236273	0.153174	0.224611	0.204539	0.520196	0.0883085	0.0339259	0.00296917
FALSE	High	Master Protein	Q9P0L2	Serine/threonine-protein kinase MARK1 OS=Homo sapiens OX=9606 GN=MARK1 PE=1 SV=2	0	105.442	35	26	26	54	22	795	88.9	9.36	152.68	26	0.998	0.845	1.015	0.56	0.902	0.884	1.062	0.864	0.223	0.364	0.273	0.892	1.151	0.584	0.317	0.264	0.259	0.851693	0.288494	0.806086	0.16029	0.690306	0.331945	0.736886	0.295697	0.0200104	0.036073	0.0454221	0.330345	0.302375	0.0883161	0.015298	0.00546349
FALSE	High	Master Protein	P35573	Glycogen debranching enzyme OS=Homo sapiens OX=9606 GN=AGL PE=1 SV=3	0	135.581	28	35	35	53	35	1532	174.7	6.76	175.76	35	1.054	1.281	1.248	1.786	1.445	1.115	0.966	1.341	1.198	1.06	1.236	0.952	1.115	1.579	1.722	1.263	1.553	0.704518	0.261753	0.514597	0.127274	0.0126672	0.445686	0.892828	0.0445487	0.499036	0.649552	0.494572	0.668301	0.432884	0.0883558	0.25817	0.630993
FALSE	High	Master Protein	P05141	ADP/ATP translocase 2 OS=Homo sapiens OX=9606 GN=SLC25A5 PE=1 SV=7	0	57.244	44	15	15	38	4	298	32.8	9.69	94.54	15	1.039	1.041	1.071	1.801	1.595	1.069	1.071	1.287	1.985	1.753	2.075	1.085	1.151	1.691	2.324	1.806	1.329	0.828216	0.963547	0.893608	0.161507	0.0188873	0.688198	0.698876	0.141156	0.133672	0.121771	0.0963429	0.738815	0.380106	0.0886505	0.0779913	0.208738
FALSE	High	Master Protein	E9PRG8	Uncharacterized protein C11orf98 OS=Homo sapiens OX=9606 GN=C11orf98 PE=4 SV=2	0	12.252	28	3	3	4	3	123	14.2	11.53	11.38	3	0.848	0.807	0.531	0.469	0.845	0.779	0.847	0.84	0.998	1.071	1.042	1.24	0.754	0.519	1.757	1.826	2.04	0.328254	0.46208	0.0893524	0.152691	0.488409	0.206876	0.584399	0.384368	0.906393	0.850176	0.811656	0.425414	0.176101	0.0887237	0.391737	0.258379
FALSE	High	Master Protein	P48436	Transcription factor SOX-9 OS=Homo sapiens OX=9606 GN=SOX9 PE=1 SV=1	0	8.358	8	4	4	5	2	509	56.1	6.81	9.44	4	1.266	2.47	1.406	1.608	1.157	1.587	1.84	3.017	1.035	0.929	0.457	2.675	1.61	1.92	7.641	6.906	9.859	0.118688	0.000192614	0.212004	0.345406	0.708231	0.00928906	0.00155647	3.16643e-07	0.908528	0.872739	0.271273	2.54882e-06	0.0159015	0.0889082	7.03232e-05	1.17679e-05
FALSE	High	Master Protein	Q15506	Sperm surface protein Sp17 OS=Homo sapiens OX=9606 GN=SPA17 PE=1 SV=1	0.001	6.849	19	2	2	2	2	151	17.4	4.78	7.93	2	1.29	1.024	1.223	2.813	0.844	0.928	0.738	1.036	0.426	0.415	1.07	0.901	0.894	2.081	3.818	2.883	2.424	0.332328	0.911627	0.525745	0.099349	0.593517	0.827846	0.583206	0.999311	0.253824	0.135526	0.761888	0.711169	0.700103	0.0889632	0.061067	0.146064
FALSE	High	Master Protein	Q86V97	Kelch repeat and BTB domain-containing protein 6 OS=Homo sapiens OX=9606 GN=KBTBD6 PE=1 SV=1	0	32.461	18	11	11	12	5	674	76.1	6.07	31.33	11	0.811	0.757	0.71	0.501	0.908	0.779	0.803	0.776	0.485	0.655	0.535	0.947	0.805	0.523	0.642	0.591	0.561	0.0985667	0.160213	0.246304	0.204182	0.660684	0.110116	0.329821	0.137675	0.357567	0.499254	0.407195	0.590012	0.242551	0.0891905	0.265199	0.191349
FALSE	High	Master Protein	Q96ID5	Immunoglobulin superfamily member 21 OS=Homo sapiens OX=9606 GN=IGSF21 PE=2 SV=1	0	47.545	29	10	10	24	10	467	51.8	6.93	61.16	10	1.032	0.76	1.31	2.394	1.071	1.182	1.81	1.034	0.185	0.311	0.179	1.247	1.824	1.599	0.188	0.248	0.197	0.887432	0.121653	0.362154	0.0333899	0.669749	0.236424	0.00081167	0.835112	0.00181791	0.013181	0.00163677	0.216965	0.00015945	0.0892099	0.00020626	0.000878966
FALSE	High	Master Protein	P08195	4F2 cell-surface antigen heavy chain OS=Homo sapiens OX=9606 GN=SLC3A2 PE=1 SV=3	0	125.93	39	22	22	61	22	630	68	5.01	217.25	22	1.262	1.29	1.427	1.45	1.376	1.245	1.18	1.164	3.141	2.623	3.275	0.856	1.219	1.573	0.853	0.746	0.583	0.0335198	0.179881	0.140285	0.3353	0.026214	0.115935	0.324045	0.219663	0.0361447	0.0253652	0.0205449	0.21012	0.157237	0.0894353	0.700085	0.475613
FALSE	High	Master Protein	P18827	Syndecan-1 OS=Homo sapiens OX=9606 GN=SDC1 PE=1 SV=3	0	27.58	15	4	4	11	4	310	32.4	4.63	42.54	4	1.022	0.935	1.076	2.163	1.427	1.197	1.12	1.044	0.484	0.628	0.518	0.979	1.152	1.798	1.12	1.06	0.677	0.824432	0.804949	0.783615	0.128773	0.146099	0.233165	0.412398	0.851595	0.281755	0.39357	0.381657	0.731942	0.378216	0.0894517	0.955648	0.996821
[truncated: 6,926 more rows]
[truncated: 73 more columns]

## Sheet: Table S1b Phospho
Master Protein Accessions	Master Protein Descriptions	Annotated Sequence	Modifications	Qvality PEP	Qvality q-value	# Protein Groups	# Proteins	# Isoforms	# PSMs	Positions in Master Proteins	Modifications in Master Proteins	# Missed Cleavages	Theo. MH+ [Da]	Abundance Ratio: (Cingulate Cortex) / (Frontal Cortex)	Abundance Ratio: (Hippocampus (anterior)) / (Frontal Cortex)	Abundance Ratio: (Hippocampus (posterior)) / (Frontal Cortex)	Abundance Ratio: (Hypothalamus) / (Frontal Cortex)	Abundance Ratio: (Insular Cortex/Claustrum) / (Frontal Cortex)	Abundance Ratio: (Motor Cortex) / (Frontal Cortex)	Abundance Ratio: (Occipital Cortex) / (Frontal Cortex)	Abundance Ratio: (Perietal Cortex) / (Frontal Cortex)	Abundance Ratio: (Pia mater (medial)) / (Frontal Cortex)	Abundance Ratio: (Pia mater (posterior)) / (Frontal Cortex)	Abundance Ratio: (Pia matter (anterior)) / (Frontal Cortex)	Abundance Ratio: (Primary Visual Cortex) / (Frontal Cortex)	Abundance Ratio: (Somatosensory Cortex) / (Frontal Cortex)	Abundance Ratio: (Striatum) / (Frontal Cortex)	Abundance Ratio: (Thalamus (anterior)) / (Frontal Cortex)	Abundance Ratio: (Thalamus (medial)) / (Frontal Cortex)	Abundance Ratio: (Thalamus (posterior)) / (Frontal Cortex)	Abundance Ratio P-Value: (Cingulate Cortex) / (Frontal Cortex)	Abundance Ratio P-Value: (Hippocampus (anterior)) / (Frontal Cortex)	Abundance Ratio P-Value: (Hippocampus (posterior)) / (Frontal Cortex)	Abundance Ratio P-Value: (Hypothalamus) / (Frontal Cortex)	Abundance Ratio P-Value: (Insular Cortex/Claustrum) / (Frontal Cortex)	Abundance Ratio P-Value: (Motor Cortex) / (Frontal Cortex)	Abundance Ratio P-Value: (Occipital Cortex) / (Frontal Cortex)	Abundance Ratio P-Value: (Perietal Cortex) / (Frontal Cortex)	Abundance Ratio P-Value: (Pia mater (medial)) / (Frontal Cortex)	Abundance Ratio P-Value: (Pia mater (posterior)) / (Frontal Cortex)	Abundance Ratio P-Value: (Pia matter (anterior)) / (Frontal Cortex)	Abundance Ratio P-Value: (Primary Visual Cortex) / (Frontal Cortex)	Abundance Ratio P-Value: (Somatosensory Cortex) / (Frontal Cortex)	Abundance Ratio P-Value: (Striatum) / (Frontal Cortex)	Abundance Ratio P-Value: (Thalamus (anterior)) / (Frontal Cortex)	Abundance Ratio P-Value: (Thalamus (medial)) / (Frontal Cortex)	Abundance Ratio P-Value: (Thalamus (posterior)) / (Frontal Cortex)	Abundance Ratio Adj. P-Value: (Cingulate Cortex) / (Frontal Cortex)	Abundance Ratio Adj. P-Value: (Hippocampus (anterior)) / (Frontal Cortex)
[truncated: 14,715 more rows]
[truncated: 79 more columns]

[truncated: 5 more sheets: Table S1c SIA, Table S1d Phospho_SIA, Table S1e NXC Glycos, Table S1f NXST Glycos, Table S1g Acetylation]
