# Supplementary material for: A posttranslational proteomic survey of a single anatomically preserved human 20‐week postconception brain
Source: J Anat. 2026 May 3:10.1111/joa.70170. Online ahead of print. doi: 10.1111/joa.70170 (PMC13399142; doi:10.1111/joa.70170)
Supplement: Supplementary file 7 — Table S2. [file JOA-9999-0-s005.csv]

Gene_symbol	Peptide_ID	Accession	Region	NM_protein_abundance	Phos_unique_ID	Phos	SIA	Phos_SIA_abundance	Phos_SIA_prop	Acet_unique_ID	Acetylated	Acet_abundance	Acet_prop	Glyco_unique_ID	Glycosylated	Glyco_abundance	Glyco_prop	RPKM	Brainspan_region
A1BG	NA	P04217	Cingulate Cortex	19.8	NA	NA	NA	NA	NA	NA	NA	NA	NA	NA	NA	NA	NA	3.9834870000000002	anterior (rostral) cingulate (medial prefrontal) cortex
A1BG	NA	P04217	Frontal Cortex	23.2	NA	NA	NA	NA	NA	NA	NA	NA	NA	NA	NA	NA	NA	3.168809	dorsolateral prefrontal cortex
A1BG	NA	P04217	Hippocampus (anterior)	15.5	NA	NA	NA	NA	NA	NA	NA	NA	NA	NA	NA	NA	NA	3.526245	hippocampus (hippocampal formation)
A1BG	NA	P04217	Hippocampus (posterior)	16.8	NA	NA	NA	NA	NA	NA	NA	NA	NA	NA	NA	NA	NA	3.526245	hippocampus (hippocampal formation)
A1BG	NA	P04217	Hypothalamus	59.4	NA	NA	NA	NA	NA	NA	NA	NA	NA	NA	NA	NA	NA	NA	NA
A1BG	NA	P04217	Insular Cortex/Claustrum	13.9	NA	NA	NA	NA	NA	NA	NA	NA	NA	NA	NA	NA	NA	NA	NA
A1BG	NA	P04217	Motor Cortex	20.9	NA	NA	NA	NA	NA	NA	NA	NA	NA	NA	NA	NA	NA	NA	NA
A1BG	NA	P04217	Occipital Cortex	20.8	NA	NA	NA	NA	NA	NA	NA	NA	NA	NA	NA	NA	NA	NA	NA
A1BG	NA	P04217	Parietal Cortex	20.8	NA	NA	NA	NA	NA	NA	NA	NA	NA	NA	NA	NA	NA	4.765522	posteroventral (inferior) parietal cortex
A1BG	NA	P04217	Pia mater (medial)	48.4	NA	NA	NA	NA	NA	NA	NA	NA	NA	NA	NA	NA	NA	NA	NA
A1BG	NA	P04217	Pia mater (posterior)	65.4	NA	NA	NA	NA	NA	NA	NA	NA	NA	NA	NA	NA	NA	NA	NA
A1BG	NA	P04217	Pia mater (anterior)	54.5	NA	NA	NA	NA	NA	NA	NA	NA	NA	NA	NA	NA	NA	NA	NA
A1BG	NA	P04217	Primary Visual Cortex	16.7	NA	NA	NA	NA	NA	NA	NA	NA	NA	NA	NA	NA	NA	4.545805	primary visual cortex (striate cortex, area V1/17)
A1BG	NA	P04217	Somatosensory Cortex	18.7	NA	NA	NA	NA	NA	NA	NA	NA	NA	NA	NA	NA	NA	NA	NA
A1BG	NA	P04217	Striatum	20.2	NA	NA	NA	NA	NA	NA	NA	NA	NA	NA	NA	NA	NA	2.867305	striatum
A1BG	NA	P04217	Thalamus (anterior)	14.1	NA	NA	NA	NA	NA	NA	NA	NA	NA	NA	NA	NA	NA	NA	NA
A1BG	NA	P04217	Thalamus (medial)	21.2	NA	NA	NA	NA	NA	NA	NA	NA	NA	NA	NA	NA	NA	1.109994	mediodorsal nucleus of thalamus
A1BG	NA	P04217	Thalamus (posterior)	49.6	NA	NA	NA	NA	NA	NA	NA	NA	NA	NA	NA	NA	NA	NA	NA
A2M	KYSD_19	P01023	Cingulate Cortex	3137.7	A2M_KYSD_19_1x_C8	No	Yes	229.4	0.07311087739426969	NA	NA	NA	NA	NA	NA	NA	NA	9.344337	anterior (rostral) cingulate (medial prefrontal) cortex
A2M	KYSD_19	P01023	Frontal Cortex	2612	A2M_KYSD_19_1x_C8	No	Yes	198	0.07580398162327719	NA	NA	NA	NA	NA	NA	NA	NA	4.381889	dorsolateral prefrontal cortex
A2M	KYSD_19	P01023	Hippocampus (anterior)	2350.4	A2M_KYSD_19_1x_C8	No	Yes	165.7	0.07049863852961197	NA	NA	NA	NA	NA	NA	NA	NA	17.90516	hippocampus (hippocampal formation)
A2M	KYSD_19	P01023	Hippocampus (posterior)	2197.4	A2M_KYSD_19_1x_C8	No	Yes	235	0.10694457085646673	NA	NA	NA	NA	NA	NA	NA	NA	17.90516	hippocampus (hippocampal formation)
A2M	KYSD_19	P01023	Hypothalamus	9778.2	A2M_KYSD_19_1x_C8	No	Yes	1595.6	0.1631793172567548	NA	NA	NA	NA	NA	NA	NA	NA	NA	NA
A2M	KYSD_19	P01023	Insular Cortex/Claustrum	3081.1	A2M_KYSD_19_1x_C8	No	Yes	452.5	0.14686313329654993	NA	NA	NA	NA	NA	NA	NA	NA	NA	NA
A2M	KYSD_19	P01023	Motor Cortex	3251.9	A2M_KYSD_19_1x_C8	No	Yes	188.4	0.057935360865955285	NA	NA	NA	NA	NA	NA	NA	NA	NA	NA
A2M	KYSD_19	P01023	Occipital Cortex	3568.2	A2M_KYSD_19_1x_C8	No	Yes	222.7	0.0624124208284289	NA	NA	NA	NA	NA	NA	NA	NA	NA	NA
A2M	KYSD_19	P01023	Parietal Cortex	4071.1	A2M_KYSD_19_1x_C8	No	Yes	263.7	0.06477364839969542	NA	NA	NA	NA	NA	NA	NA	NA	4.295263	posteroventral (inferior) parietal cortex
A2M	KYSD_19	P01023	Pia mater (medial)	9435.8	A2M_KYSD_19_1x_C8	No	Yes	631.7	0.06694715869348652	NA	NA	NA	NA	NA	NA	NA	NA	NA	NA
A2M	KYSD_19	P01023	Pia mater (posterior)	7019.4	A2M_KYSD_19_1x_C8	No	Yes	631.8	0.0900076929652107	NA	NA	NA	NA	NA	NA	NA	NA	NA	NA
A2M	KYSD_19	P01023	Pia mater (anterior)	10374.4	A2M_KYSD_19_1x_C8	No	Yes	724	0.06978716841455891	NA	NA	NA	NA	NA	NA	NA	NA	NA	NA
A2M	KYSD_19	P01023	Primary Visual Cortex	2924.1	A2M_KYSD_19_1x_C8	No	Yes	187.8	0.06422488970965426	NA	NA	NA	NA	NA	NA	NA	NA	3.995713	primary visual cortex (striate cortex, area V1/17)
A2M	KYSD_19	P01023	Somatosensory Cortex	4034	A2M_KYSD_19_1x_C8	No	Yes	245	0.06073376301437779	NA	NA	NA	NA	NA	NA	NA	NA	NA	NA
A2M	KYSD_19	P01023	Striatum	4733.3	A2M_KYSD_19_1x_C8	No	Yes	1575.7	0.3328967105402151	NA	NA	NA	NA	NA	NA	NA	NA	9.038614	striatum
A2M	KYSD_19	P01023	Thalamus (anterior)	3788.4	A2M_KYSD_19_1x_C8	No	Yes	385.5	0.10175799809946151	NA	NA	NA	NA	NA	NA	NA	NA	NA	NA
A2M	KYSD_19	P01023	Thalamus (medial)	6382.4	A2M_KYSD_19_1x_C8	No	Yes	385.7	0.060431812484331916	NA	NA	NA	NA	NA	NA	NA	NA	12.531877	mediodorsal nucleus of thalamus
A2M	KYSD_19	P01023	Thalamus (posterior)	7988.7	A2M_KYSD_19_1x_C8	No	Yes	492.2	0.06161202698812072	NA	NA	NA	NA	NA	NA	NA	NA	NA	NA
A2M	EEFP_20	P01023	Cingulate Cortex	3137.7	A2M_EEFP_20_1x_C16	No	Yes	305.6	0.09739618191669058	NA	NA	NA	NA	NA	NA	NA	NA	9.344337	anterior (rostral) cingulate (medial prefrontal) cortex
A2M	EEFP_20	P01023	Frontal Cortex	2612	A2M_EEFP_20_1x_C16	No	Yes	283.4	0.10849923430321592	NA	NA	NA	NA	NA	NA	NA	NA	4.381889	dorsolateral prefrontal cortex
A2M	EEFP_20	P01023	Hippocampus (anterior)	2350.4	A2M_EEFP_20_1x_C16	No	Yes	254.7	0.1083645336963921	NA	NA	NA	NA	NA	NA	NA	NA	17.90516	hippocampus (hippocampal formation)
A2M	EEFP_20	P01023	Hippocampus (posterior)	2197.4	A2M_EEFP_20_1x_C16	No	Yes	298.6	0.1358878674797488	NA	NA	NA	NA	NA	NA	NA	NA	17.90516	hippocampus (hippocampal formation)
A2M	EEFP_20	P01023	Hypothalamus	9778.2	A2M_EEFP_20_1x_C16	No	Yes	531.7	0.05437606103372809	NA	NA	NA	NA	NA	NA	NA	NA	NA	NA
A2M	EEFP_20	P01023	Insular Cortex/Claustrum	3081.1	A2M_EEFP_20_1x_C16	No	Yes	262.7	0.08526175716464898	NA	NA	NA	NA	NA	NA	NA	NA	NA	NA
A2M	EEFP_20	P01023	Motor Cortex	3251.9	A2M_EEFP_20_1x_C16	No	Yes	311.4	0.09575940219563946	NA	NA	NA	NA	NA	NA	NA	NA	NA	NA
A2M	EEFP_20	P01023	Occipital Cortex	3568.2	A2M_EEFP_20_1x_C16	No	Yes	294.1	0.0824225099489939	NA	NA	NA	NA	NA	NA	NA	NA	NA	NA
A2M	EEFP_20	P01023	Parietal Cortex	4071.1	A2M_EEFP_20_1x_C16	No	Yes	311.8	0.07658863697772102	NA	NA	NA	NA	NA	NA	NA	NA	4.295263	posteroventral (inferior) parietal cortex
A2M	EEFP_20	P01023	Pia mater (medial)	9435.8	A2M_EEFP_20_1x_C16	No	Yes	556.9	0.05901990292291062	NA	NA	NA	NA	NA	NA	NA	NA	NA	NA
A2M	EEFP_20	P01023	Pia mater (posterior)	7019.4	A2M_EEFP_20_1x_C16	No	Yes	536.6	0.07644528022338093	NA	NA	NA	NA	NA	NA	NA	NA	NA	NA
A2M	EEFP_20	P01023	Pia mater (anterior)	10374.4	A2M_EEFP_20_1x_C16	No	Yes	565.6	0.05451881554595929	NA	NA	NA	NA	NA	NA	NA	NA	NA	NA
A2M	EEFP_20	P01023	Primary Visual Cortex	2924.1	A2M_EEFP_20_1x_C16	No	Yes	266.7	0.09120755104134605	NA	NA	NA	NA	NA	NA	NA	NA	3.995713	primary visual cortex (striate cortex, area V1/17)
A2M	EEFP_20	P01023	Somatosensory Cortex	4034	A2M_EEFP_20_1x_C16	No	Yes	320.9	0.07954883490332176	NA	NA	NA	NA	NA	NA	NA	NA	NA	NA
A2M	EEFP_20	P01023	Striatum	4733.3	A2M_EEFP_20_1x_C16	No	Yes	344.4	0.07276107578222381	NA	NA	NA	NA	NA	NA	NA	NA	9.038614	striatum
A2M	EEFP_20	P01023	Thalamus (anterior)	3788.4	A2M_EEFP_20_1x_C16	No	Yes	281.9	0.07441136099672684	NA	NA	NA	NA	NA	NA	NA	NA	NA	NA
A2M	EEFP_20	P01023	Thalamus (medial)	6382.4	A2M_EEFP_20_1x_C16	No	Yes	311.2	0.04875908749059915	NA	NA	NA	NA	NA	NA	NA	NA	12.531877	mediodorsal nucleus of thalamus
A2M	EEFP_20	P01023	Thalamus (posterior)	7988.7	A2M_EEFP_20_1x_C16	No	Yes	359.5	0.0450010640029041	NA	NA	NA	NA	NA	NA	NA	NA	NA	NA
A2M	ETTF_22	P01023	Cingulate Cortex	3137.7	A2M_ETTF_22_1x_C9	No	Yes	293.7	0.0936035949899608	NA	NA	NA	NA	NA	NA	NA	NA	9.344337	anterior (rostral) cingulate (medial prefrontal) cortex
A2M	ETTF_22	P01023	Frontal Cortex	2612	A2M_ETTF_22_1x_C9	No	Yes	267.7	0.10248851454823889	NA	NA	NA	NA	NA	NA	NA	NA	4.381889	dorsolateral prefrontal cortex
A2M	ETTF_22	P01023	Hippocampus (anterior)	2350.4	A2M_ETTF_22_1x_C9	No	Yes	249.6	0.10619469026548672	NA	NA	NA	NA	NA	NA	NA	NA	17.90516	hippocampus (hippocampal formation)
A2M	ETTF_22	P01023	Hippocampus (posterior)	2197.4	A2M_ETTF_22_1x_C9	No	Yes	268.5	0.12218986074451624	NA	NA	NA	NA	NA	NA	NA	NA	17.90516	hippocampus (hippocampal formation)
A2M	ETTF_22	P01023	Hypothalamus	9778.2	A2M_ETTF_22_1x_C9	No	Yes	530.5	0.05425333906035875	NA	NA	NA	NA	NA	NA	NA	NA	NA	NA
A2M	ETTF_22	P01023	Insular Cortex/Claustrum	3081.1	A2M_ETTF_22_1x_C9	No	Yes	300.4	0.09749764694427314	NA	NA	NA	NA	NA	NA	NA	NA	NA	NA
A2M	ETTF_22	P01023	Motor Cortex	3251.9	A2M_ETTF_22_1x_C9	No	Yes	285	0.08764107137365848	NA	NA	NA	NA	NA	NA	NA	NA	NA	NA
A2M	ETTF_22	P01023	Occipital Cortex	3568.2	A2M_ETTF_22_1x_C9	No	Yes	308.2	0.08637408217028193	NA	NA	NA	NA	NA	NA	NA	NA	NA	NA
A2M	ETTF_22	P01023	Parietal Cortex	4071.1	A2M_ETTF_22_1x_C9	No	Yes	355.3	0.08727370980815996	NA	NA	NA	NA	NA	NA	NA	NA	4.295263	posteroventral (inferior) parietal cortex
A2M	ETTF_22	P01023	Pia mater (medial)	9435.8	A2M_ETTF_22_1x_C9	No	Yes	589.9	0.06251722164522351	NA	NA	NA	NA	NA	NA	NA	NA	NA	NA
A2M	ETTF_22	P01023	Pia mater (posterior)	7019.4	A2M_ETTF_22_1x_C9	No	Yes	519.5	0.07400917457332536	NA	NA	NA	NA	NA	NA	NA	NA	NA	NA
A2M	ETTF_22	P01023	Pia mater (anterior)	10374.4	A2M_ETTF_22_1x_C9	No	Yes	597.4	0.05758405305367057	NA	NA	NA	NA	NA	NA	NA	NA	NA	NA
A2M	ETTF_22	P01023	Primary Visual Cortex	2924.1	A2M_ETTF_22_1x_C9	No	Yes	235.8	0.0806401969836873	NA	NA	NA	NA	NA	NA	NA	NA	3.995713	primary visual cortex (striate cortex, area V1/17)
A2M	ETTF_22	P01023	Somatosensory Cortex	4034	A2M_ETTF_22_1x_C9	No	Yes	296.7	0.07354982647496282	NA	NA	NA	NA	NA	NA	NA	NA	NA	NA
A2M	ETTF_22	P01023	Striatum	4733.3	A2M_ETTF_22_1x_C9	No	Yes	305.6	0.0645638349565842	NA	NA	NA	NA	NA	NA	NA	NA	9.038614	striatum
A2M	ETTF_22	P01023	Thalamus (anterior)	3788.4	A2M_ETTF_22_1x_C9	No	Yes	308.5	0.08143279484742899	NA	NA	NA	NA	NA	NA	NA	NA	NA	NA
A2M	ETTF_22	P01023	Thalamus (medial)	6382.4	A2M_ETTF_22_1x_C9	No	Yes	368.5	0.05773690147906744	NA	NA	NA	NA	NA	NA	NA	NA	12.531877	mediodorsal nucleus of thalamus
A2M	ETTF_22	P01023	Thalamus (posterior)	7988.7	A2M_ETTF_22_1x_C9	No	Yes	335.5	0.04199682050896892	NA	NA	NA	NA	NA	NA	NA	NA	NA	NA
A2M	SLFT_22	P01023	Cingulate Cortex	3137.7	A2M_SLFT_22_1x_C15	No	Yes	111.9	0.035663065302610195	NA	NA	NA	NA	NA	NA	NA	NA	9.344337	anterior (rostral) cingulate (medial prefrontal) cortex
A2M	SLFT_22	P01023	Frontal Cortex	2612	A2M_SLFT_22_1x_C15	No	Yes	105.9	0.040543644716692195	NA	NA	NA	NA	NA	NA	NA	NA	4.381889	dorsolateral prefrontal cortex
A2M	SLFT_22	P01023	Hippocampus (anterior)	2350.4	A2M_SLFT_22_1x_C15	No	Yes	109.3	0.04650272294077604	NA	NA	NA	NA	NA	NA	NA	NA	17.90516	hippocampus (hippocampal formation)
A2M	SLFT_22	P01023	Hippocampus (posterior)	2197.4	A2M_SLFT_22_1x_C15	No	Yes	103.8	0.04723764448894147	NA	NA	NA	NA	NA	NA	NA	NA	17.90516	hippocampus (hippocampal formation)
A2M	SLFT_22	P01023	Hypothalamus	9778.2	A2M_SLFT_22_1x_C15	No	Yes	145	0.014828905115460922	NA	NA	NA	NA	NA	NA	NA	NA	NA	NA
A2M	SLFT_22	P01023	Insular Cortex/Claustrum	3081.1	A2M_SLFT_22_1x_C15	No	Yes	111.6	0.03622083022297232	NA	NA	NA	NA	NA	NA	NA	NA	NA	NA
A2M	SLFT_22	P01023	Motor Cortex	3251.9	A2M_SLFT_22_1x_C15	No	Yes	105.8	0.03253482579415111	NA	NA	NA	NA	NA	NA	NA	NA	NA	NA
A2M	SLFT_22	P01023	Occipital Cortex	3568.2	A2M_SLFT_22_1x_C15	No	Yes	109.4	0.03065971638361079	NA	NA	NA	NA	NA	NA	NA	NA	NA	NA
A2M	SLFT_22	P01023	Parietal Cortex	4071.1	A2M_SLFT_22_1x_C15	No	Yes	119.6	0.02937780943725283	NA	NA	NA	NA	NA	NA	NA	NA	4.295263	posteroventral (inferior) parietal cortex
A2M	SLFT_22	P01023	Pia mater (medial)	9435.8	A2M_SLFT_22_1x_C15	No	Yes	146.4	0.015515377604442656	NA	NA	NA	NA	NA	NA	NA	NA	NA	NA
A2M	SLFT_22	P01023	Pia mater (posterior)	7019.4	A2M_SLFT_22_1x_C15	No	Yes	146.9	0.02092771461948315	NA	NA	NA	NA	NA	NA	NA	NA	NA	NA
A2M	SLFT_22	P01023	Pia mater (anterior)	10374.4	A2M_SLFT_22_1x_C15	No	Yes	146.7	0.014140576804441703	NA	NA	NA	NA	NA	NA	NA	NA	NA	NA
A2M	SLFT_22	P01023	Primary Visual Cortex	2924.1	A2M_SLFT_22_1x_C15	No	Yes	92.7	0.0317020621729763	NA	NA	NA	NA	NA	NA	NA	NA	3.995713	primary visual cortex (striate cortex, area V1/17)
A2M	SLFT_22	P01023	Somatosensory Cortex	4034	A2M_SLFT_22_1x_C15	No	Yes	106.4	0.026375805651958354	NA	NA	NA	NA	NA	NA	NA	NA	NA	NA
A2M	SLFT_22	P01023	Striatum	4733.3	A2M_SLFT_22_1x_C15	No	Yes	109.9	0.02321847336953077	NA	NA	NA	NA	NA	NA	NA	NA	9.038614	striatum
A2M	SLFT_22	P01023	Thalamus (anterior)	3788.4	A2M_SLFT_22_1x_C15	No	Yes	118.3	0.03122690317812269	NA	NA	NA	NA	NA	NA	NA	NA	NA	NA
A2M	SLFT_22	P01023	Thalamus (medial)	6382.4	A2M_SLFT_22_1x_C15	No	Yes	114.6	0.017955627976936575	NA	NA	NA	NA	NA	NA	NA	NA	12.531877	mediodorsal nucleus of thalamus
A2M	SLFT_22	P01023	Thalamus (posterior)	7988.7	A2M_SLFT_22_1x_C15	No	Yes	97.5	0.012204739194111682	NA	NA	NA	NA	NA	NA	NA	NA	NA	NA
A2M	YDVE_10	P01023	Cingulate Cortex	3137.7	A2M_YDVE_10_1x_C6	No	Yes	207.9	0.0662587245434554	NA	NA	NA	NA	NA	NA	NA	NA	9.344337	anterior (rostral) cingulate (medial prefrontal) cortex
A2M	YDVE_10	P01023	Frontal Cortex	2612	A2M_YDVE_10_1x_C6	No	Yes	209.7	0.08028330781010719	NA	NA	NA	NA	NA	NA	NA	NA	4.381889	dorsolateral prefrontal cortex
A2M	YDVE_10	P01023	Hippocampus (anterior)	2350.4	A2M_YDVE_10_1x_C6	No	Yes	165.7	0.07049863852961197	NA	NA	NA	NA	NA	NA	NA	NA	17.90516	hippocampus (hippocampal formation)
A2M	YDVE_10	P01023	Hippocampus (posterior)	2197.4	A2M_YDVE_10_1x_C6	No	Yes	186.2	0.08473650678074086	NA	NA	NA	NA	NA	NA	NA	NA	17.90516	hippocampus (hippocampal formation)
A2M	YDVE_10	P01023	Hypothalamus	9778.2	A2M_YDVE_10_1x_C6	No	Yes	419.9	0.04294246384815201	NA	NA	NA	NA	NA	NA	NA	NA	NA	NA
A2M	YDVE_10	P01023	Insular Cortex/Claustrum	3081.1	A2M_YDVE_10_1x_C6	No	Yes	192.6	0.06251014248158125	NA	NA	NA	NA	NA	NA	NA	NA	NA	NA
A2M	YDVE_10	P01023	Motor Cortex	3251.9	A2M_YDVE_10_1x_C6	No	Yes	184.1	0.056613056982072016	NA	NA	NA	NA	NA	NA	NA	NA	NA	NA
A2M	YDVE_10	P01023	Occipital Cortex	3568.2	A2M_YDVE_10_1x_C6	No	Yes	193.3	0.05417297236701979	NA	NA	NA	NA	NA	NA	NA	NA	NA	NA
A2M	YDVE_10	P01023	Parietal Cortex	4071.1	A2M_YDVE_10_1x_C6	No	Yes	229.2	0.05629928029279556	NA	NA	NA	NA	NA	NA	NA	NA	4.295263	posteroventral (inferior) parietal cortex
A2M	YDVE_10	P01023	Pia mater (medial)	9435.8	A2M_YDVE_10_1x_C6	No	Yes	567.6	0.060153882023781774	NA	NA	NA	NA	NA	NA	NA	NA	NA	NA
A2M	YDVE_10	P01023	Pia mater (posterior)	7019.4	A2M_YDVE_10_1x_C6	No	Yes	526.8	0.07504914949995727	NA	NA	NA	NA	NA	NA	NA	NA	NA	NA
A2M	YDVE_10	P01023	Pia mater (anterior)	10374.4	A2M_YDVE_10_1x_C6	No	Yes	609	0.05870219000616903	NA	NA	NA	NA	NA	NA	NA	NA	NA	NA
A2M	YDVE_10	P01023	Primary Visual Cortex	2924.1	A2M_YDVE_10_1x_C6	No	Yes	181.8	0.062172976300400126	NA	NA	NA	NA	NA	NA	NA	NA	3.995713	primary visual cortex (striate cortex, area V1/17)
A2M	YDVE_10	P01023	Somatosensory Cortex	4034	A2M_YDVE_10_1x_C6	No	Yes	211	0.05230540406544373	NA	NA	NA	NA	NA	NA	NA	NA	NA	NA
A2M	YDVE_10	P01023	Striatum	4733.3	A2M_YDVE_10_1x_C6	No	Yes	200	0.042253818688864006	NA	NA	NA	NA	NA	NA	NA	NA	9.038614	striatum
A2M	YDVE_10	P01023	Thalamus (anterior)	3788.4	A2M_YDVE_10_1x_C6	No	Yes	208.4	0.055010030619786716	NA	NA	NA	NA	NA	NA	NA	NA	NA	NA
A2M	YDVE_10	P01023	Thalamus (medial)	6382.4	A2M_YDVE_10_1x_C6	No	Yes	324.4	0.050827275006267235	NA	NA	NA	NA	NA	NA	NA	NA	12.531877	mediodorsal nucleus of thalamus
A2M	YDVE_10	P01023	Thalamus (posterior)	7988.7	A2M_YDVE_10_1x_C6	No	Yes	335.2	0.04195926746529473	NA	NA	NA	NA	NA	NA	NA	NA	NA	NA
A2M	SLGN_32	P01023	Cingulate Cortex	3137.7	NA	NA	NA	NA	NA	NA	NA	NA	NA	A2M_SLGN_32_N4_N6	Yes	24.3	0.0077445262453389434	9.344337	anterior (rostral) cingulate (medial prefrontal) cortex
A2M	SLGN_32	P01023	Cingulate Cortex	3137.7	NA	NA	NA	NA	NA	NA	NA	NA	NA	A2M_SLGN_32_N6	Yes	31	0.009879848296522931	9.344337	anterior (rostral) cingulate (medial prefrontal) cortex
A2M	SLGN_32	P01023	Frontal Cortex	2612	NA	NA	NA	NA	NA	NA	NA	NA	NA	A2M_SLGN_32_N4_N6	Yes	21.3	0.008154670750382849	4.381889	dorsolateral prefrontal cortex
A2M	SLGN_32	P01023	Frontal Cortex	2612	NA	NA	NA	NA	NA	NA	NA	NA	NA	A2M_SLGN_32_N6	Yes	35.7	0.013667687595712099	4.381889	dorsolateral prefrontal cortex
A2M	SLGN_32	P01023	Hippocampus (anterior)	2350.4	NA	NA	NA	NA	NA	NA	NA	NA	NA	A2M_SLGN_32_N4_N6	Yes	19.1	0.008126276378488768	17.90516	hippocampus (hippocampal formation)
A2M	SLGN_32	P01023	Hippocampus (anterior)	2350.4	NA	NA	NA	NA	NA	NA	NA	NA	NA	A2M_SLGN_32_N6	Yes	39	0.0165929203539823	17.90516	hippocampus (hippocampal formation)
A2M	SLGN_32	P01023	Hippocampus (posterior)	2197.4	NA	NA	NA	NA	NA	NA	NA	NA	NA	A2M_SLGN_32_N4_N6	Yes	19.8	0.009010648948757622	17.90516	hippocampus (hippocampal formation)
A2M	SLGN_32	P01023	Hippocampus (posterior)	2197.4	NA	NA	NA	NA	NA	NA	NA	NA	NA	A2M_SLGN_32_N6	Yes	42.4	0.01929553108218804	17.90516	hippocampus (hippocampal formation)
A2M	SLGN_32	P01023	Hypothalamus	9778.2	NA	NA	NA	NA	NA	NA	NA	NA	NA	A2M_SLGN_32_N4_N6	Yes	44.1	0.004510032521322943	NA	NA
A2M	SLGN_32	P01023	Hypothalamus	9778.2	NA	NA	NA	NA	NA	NA	NA	NA	NA	A2M_SLGN_32_N6	Yes	63.2	0.00646335726411814	NA	NA
A2M	SLGN_32	P01023	Insular Cortex/Claustrum	3081.1	NA	NA	NA	NA	NA	NA	NA	NA	NA	A2M_SLGN_32_N4_N6	Yes	22.2	0.00720521891532245	NA	NA
A2M	SLGN_32	P01023	Insular Cortex/Claustrum	3081.1	NA	NA	NA	NA	NA	NA	NA	NA	NA	A2M_SLGN_32_N6	Yes	37.5	0.012170977897504138	NA	NA
A2M	SLGN_32	P01023	Motor Cortex	3251.9	NA	NA	NA	NA	NA	NA	NA	NA	NA	A2M_SLGN_32_N4_N6	Yes	19.4	0.005965743104031489	NA	NA
A2M	SLGN_32	P01023	Motor Cortex	3251.9	NA	NA	NA	NA	NA	NA	NA	NA	NA	A2M_SLGN_32_N6	Yes	63.2	0.019434791967772688	NA	NA
A2M	SLGN_32	P01023	Occipital Cortex	3568.2	NA	NA	NA	NA	NA	NA	NA	NA	NA	A2M_SLGN_32_N4_N6	Yes	33.2	0.009304411187713694	NA	NA
A2M	SLGN_32	P01023	Occipital Cortex	3568.2	NA	NA	NA	NA	NA	NA	NA	NA	NA	A2M_SLGN_32_N6	Yes	40.7	0.011406311305420101	NA	NA
A2M	SLGN_32	P01023	Parietal Cortex	4071.1	NA	NA	NA	NA	NA	NA	NA	NA	NA	A2M_SLGN_32_N4_N6	Yes	25.4	0.006239099997543661	4.295263	posteroventral (inferior) parietal cortex
A2M	SLGN_32	P01023	Parietal Cortex	4071.1	NA	NA	NA	NA	NA	NA	NA	NA	NA	A2M_SLGN_32_N6	Yes	43.5	0.010685072830438947	4.295263	posteroventral (inferior) parietal cortex
A2M	SLGN_32	P01023	Pia mater (medial)	9435.8	NA	NA	NA	NA	NA	NA	NA	NA	NA	A2M_SLGN_32_N4_N6	Yes	39	0.004133194853642511	NA	NA
A2M	SLGN_32	P01023	Pia mater (medial)	9435.8	NA	NA	NA	NA	NA	NA	NA	NA	NA	A2M_SLGN_32_N6	Yes	48.2	0.005108204921681257	NA	NA
A2M	SLGN_32	P01023	Pia mater (posterior)	7019.4	NA	NA	NA	NA	NA	NA	NA	NA	NA	A2M_SLGN_32_N4_N6	Yes	34.3	0.004886457531982791	NA	NA
A2M	SLGN_32	P01023	Pia mater (posterior)	7019.4	NA	NA	NA	NA	NA	NA	NA	NA	NA	A2M_SLGN_32_N6	Yes	34.9	0.00497193492321281	NA	NA
A2M	SLGN_32	P01023	Pia mater (anterior)	10374.4	NA	NA	NA	NA	NA	NA	NA	NA	NA	A2M_SLGN_32_N4_N6	Yes	43.8	0.004221930906847624	NA	NA
A2M	SLGN_32	P01023	Pia mater (anterior)	10374.4	NA	NA	NA	NA	NA	NA	NA	NA	NA	A2M_SLGN_32_N6	Yes	47.8	0.004607495373226403	NA	NA
A2M	SLGN_32	P01023	Primary Visual Cortex	2924.1	NA	NA	NA	NA	NA	NA	NA	NA	NA	A2M_SLGN_32_N4_N6	Yes	15.4	0.0052665777504189324	3.995713	primary visual cortex (striate cortex, area V1/17)
A2M	SLGN_32	P01023	Primary Visual Cortex	2924.1	NA	NA	NA	NA	NA	NA	NA	NA	NA	A2M_SLGN_32_N6	Yes	48.5	0.01658630005813755	3.995713	primary visual cortex (striate cortex, area V1/17)
A2M	SLGN_32	P01023	Somatosensory Cortex	4034	NA	NA	NA	NA	NA	NA	NA	NA	NA	A2M_SLGN_32_N4_N6	Yes	25.6	0.006346058502726823	NA	NA
A2M	SLGN_32	P01023	Somatosensory Cortex	4034	NA	NA	NA	NA	NA	NA	NA	NA	NA	A2M_SLGN_32_N6	Yes	47.8	0.011849281110560238	NA	NA
A2M	SLGN_32	P01023	Striatum	4733.3	NA	NA	NA	NA	NA	NA	NA	NA	NA	A2M_SLGN_32_N4_N6	Yes	31.4	0.006633849534151648	9.038614	striatum
A2M	SLGN_32	P01023	Striatum	4733.3	NA	NA	NA	NA	NA	NA	NA	NA	NA	A2M_SLGN_32_N6	Yes	45.1	0.009528236114338832	9.038614	striatum
A2M	SLGN_32	P01023	Thalamus (anterior)	3788.4	NA	NA	NA	NA	NA	NA	NA	NA	NA	A2M_SLGN_32_N4_N6	Yes	23.3	0.006150353711329321	NA	NA
A2M	SLGN_32	P01023	Thalamus (anterior)	3788.4	NA	NA	NA	NA	NA	NA	NA	NA	NA	A2M_SLGN_32_N6	Yes	39.5	0.010426565304614084	NA	NA
A2M	SLGN_32	P01023	Thalamus (medial)	6382.4	NA	NA	NA	NA	NA	NA	NA	NA	NA	A2M_SLGN_32_N4_N6	Yes	22.2	0.003478315367259965	12.531877	mediodorsal nucleus of thalamus
A2M	SLGN_32	P01023	Thalamus (medial)	6382.4	NA	NA	NA	NA	NA	NA	NA	NA	NA	A2M_SLGN_32_N6	Yes	54.4	0.008523439458510905	12.531877	mediodorsal nucleus of thalamus
A2M	SLGN_32	P01023	Thalamus (posterior)	7988.7	NA	NA	NA	NA	NA	NA	NA	NA	NA	A2M_SLGN_32_N4_N6	Yes	48.5	0.006071075393994017	NA	NA
A2M	SLGN_32	P01023	Thalamus (posterior)	7988.7	NA	NA	NA	NA	NA	NA	NA	NA	NA	A2M_SLGN_32_N6	Yes	64.3	0.008048869027501345	NA	NA
AAAS	GCVG_7	Q9NRG9	Cingulate Cortex	91.6	AAAS_GCVG_7_1x_C2	No	Yes	340.9	3.7216157205240172	NA	NA	NA	NA	NA	NA	NA	NA	11.754767	anterior (rostral) cingulate (medial prefrontal) cortex
AAAS	GCVG_7	Q9NRG9	Frontal Cortex	113.1	AAAS_GCVG_7_1x_C2	No	Yes	371.6	3.285587975243148	NA	NA	NA	NA	NA	NA	NA	NA	10.03593	dorsolateral prefrontal cortex
AAAS	GCVG_7	Q9NRG9	Hippocampus (anterior)	110.9	AAAS_GCVG_7_1x_C2	No	Yes	272.3	2.45536519386835	NA	NA	NA	NA	NA	NA	NA	NA	9.982906	hippocampus (hippocampal formation)
AAAS	GCVG_7	Q9NRG9	Hippocampus (posterior)	97.2	AAAS_GCVG_7_1x_C2	No	Yes	280.3	2.883744855967078	NA	NA	NA	NA	NA	NA	NA	NA	9.982906	hippocampus (hippocampal formation)
AAAS	GCVG_7	Q9NRG9	Hypothalamus	91.5	AAAS_GCVG_7_1x_C2	No	Yes	313	3.420765027322404	NA	NA	NA	NA	NA	NA	NA	NA	NA	NA
AAAS	GCVG_7	Q9NRG9	Insular Cortex/Claustrum	113.5	AAAS_GCVG_7_1x_C2	No	Yes	345.3	3.0422907488986786	NA	NA	NA	NA	NA	NA	NA	NA	NA	NA
AAAS	GCVG_7	Q9NRG9	Motor Cortex	100.1	AAAS_GCVG_7_1x_C2	No	Yes	299.4	2.9910089910089908	NA	NA	NA	NA	NA	NA	NA	NA	NA	NA
AAAS	GCVG_7	Q9NRG9	Occipital Cortex	114.7	AAAS_GCVG_7_1x_C2	No	Yes	299.4	2.6102877070619	NA	NA	NA	NA	NA	NA	NA	NA	NA	NA
AAAS	GCVG_7	Q9NRG9	Parietal Cortex	118.1	AAAS_GCVG_7_1x_C2	No	Yes	321.2	2.7197290431837424	NA	NA	NA	NA	NA	NA	NA	NA	7.45517	posteroventral (inferior) parietal cortex
AAAS	GCVG_7	Q9NRG9	Pia mater (medial)	200.7	AAAS_GCVG_7_1x_C2	No	Yes	646.7	3.2222222222222228	NA	NA	NA	NA	NA	NA	NA	NA	NA	NA
AAAS	GCVG_7	Q9NRG9	Pia mater (posterior)	200	AAAS_GCVG_7_1x_C2	No	Yes	624.1	3.1205000000000003	NA	NA	NA	NA	NA	NA	NA	NA	NA	NA
AAAS	GCVG_7	Q9NRG9	Pia mater (anterior)	180.2	AAAS_GCVG_7_1x_C2	No	Yes	549.6	3.0499445061043287	NA	NA	NA	NA	NA	NA	NA	NA	NA	NA
AAAS	GCVG_7	Q9NRG9	Primary Visual Cortex	119.4	AAAS_GCVG_7_1x_C2	No	Yes	373	3.1239530988274704	NA	NA	NA	NA	NA	NA	NA	NA	9.89884	primary visual cortex (striate cortex, area V1/17)
AAAS	GCVG_7	Q9NRG9	Somatosensory Cortex	106.5	AAAS_GCVG_7_1x_C2	No	Yes	292.3	2.744600938967136	NA	NA	NA	NA	NA	NA	NA	NA	NA	NA
AAAS	GCVG_7	Q9NRG9	Striatum	109.8	AAAS_GCVG_7_1x_C2	No	Yes	277.6	2.5282331511839713	NA	NA	NA	NA	NA	NA	NA	NA	11.757636	striatum
AAAS	GCVG_7	Q9NRG9	Thalamus (anterior)	180.7	AAAS_GCVG_7_1x_C2	No	Yes	528.9	2.926950747094632	NA	NA	NA	NA	NA	NA	NA	NA	NA	NA
AAAS	GCVG_7	Q9NRG9	Thalamus (medial)	163.1	AAAS_GCVG_7_1x_C2	No	Yes	551.1	3.3789086450030656	NA	NA	NA	NA	NA	NA	NA	NA	6.636914	mediodorsal nucleus of thalamus
AAAS	GCVG_7	Q9NRG9	Thalamus (posterior)	187.7	AAAS_GCVG_7_1x_C2	No	Yes	439.4	2.340969632392115	NA	NA	NA	NA	NA	NA	NA	NA	NA	NA
AACS	NA	Q86V21	Cingulate Cortex	677.6	NA	NA	NA	NA	NA	NA	NA	NA	NA	NA	NA	NA	NA	4.348948	anterior (rostral) cingulate (medial prefrontal) cortex
AACS	NA	Q86V21	Frontal Cortex	718.8	NA	NA	NA	NA	NA	NA	NA	NA	NA	NA	NA	NA	NA	4.420595	dorsolateral prefrontal cortex
AACS	NA	Q86V21	Hippocampus (anterior)	620.5	NA	NA	NA	NA	NA	NA	NA	NA	NA	NA	NA	NA	NA	2.467168	hippocampus (hippocampal formation)
AACS	NA	Q86V21	Hippocampus (posterior)	671.1	NA	NA	NA	NA	NA	NA	NA	NA	NA	NA	NA	NA	NA	2.467168	hippocampus (hippocampal formation)
AACS	NA	Q86V21	Hypothalamus	1082.6	NA	NA	NA	NA	NA	NA	NA	NA	NA	NA	NA	NA	NA	NA	NA
AACS	NA	Q86V21	Insular Cortex/Claustrum	686.1	NA	NA	NA	NA	NA	NA	NA	NA	NA	NA	NA	NA	NA	NA	NA
AACS	NA	Q86V21	Motor Cortex	708.3	NA	NA	NA	NA	NA	NA	NA	NA	NA	NA	NA	NA	NA	NA	NA
AACS	NA	Q86V21	Occipital Cortex	745.8	NA	NA	NA	NA	NA	NA	NA	NA	NA	NA	NA	NA	NA	NA	NA
AACS	NA	Q86V21	Parietal Cortex	776.6	NA	NA	NA	NA	NA	NA	NA	NA	NA	NA	NA	NA	NA	2.611851	posteroventral (inferior) parietal cortex
AACS	NA	Q86V21	Pia mater (medial)	607.2	NA	NA	NA	NA	NA	NA	NA	NA	NA	NA	NA	NA	NA	NA	NA
AACS	NA	Q86V21	Pia mater (posterior)	627.1	NA	NA	NA	NA	NA	NA	NA	NA	NA	NA	NA	NA	NA	NA	NA
AACS	NA	Q86V21	Pia mater (anterior)	611.2	NA	NA	NA	NA	NA	NA	NA	NA	NA	NA	NA	NA	NA	NA	NA
AACS	NA	Q86V21	Primary Visual Cortex	720.9	NA	NA	NA	NA	NA	NA	NA	NA	NA	NA	NA	NA	NA	2.870784	primary visual cortex (striate cortex, area V1/17)
AACS	NA	Q86V21	Somatosensory Cortex	793	NA	NA	NA	NA	NA	NA	NA	NA	NA	NA	NA	NA	NA	NA	NA
AACS	NA	Q86V21	Striatum	566	NA	NA	NA	NA	NA	NA	NA	NA	NA	NA	NA	NA	NA	2.780766	striatum
AACS	NA	Q86V21	Thalamus (anterior)	783.4	NA	NA	NA	NA	NA	NA	NA	NA	NA	NA	NA	NA	NA	NA	NA
AACS	NA	Q86V21	Thalamus (medial)	745.2	NA	NA	NA	NA	NA	NA	NA	NA	NA	NA	NA	NA	NA	3.704249	mediodorsal nucleus of thalamus
AACS	NA	Q86V21	Thalamus (posterior)	889	NA	NA	NA	NA	NA	NA	NA	NA	NA	NA	NA	NA	NA	NA	NA
AADAT	NA	Q8N5Z0	Cingulate Cortex	253.4	NA	NA	NA	NA	NA	NA	NA	NA	NA	NA	NA	NA	NA	8.994203	anterior (rostral) cingulate (medial prefrontal) cortex
AADAT	NA	Q8N5Z0	Frontal Cortex	255.5	NA	NA	NA	NA	NA	NA	NA	NA	NA	NA	NA	NA	NA	7.809902	dorsolateral prefrontal cortex
AADAT	NA	Q8N5Z0	Hippocampus (anterior)	275.4	NA	NA	NA	NA	NA	NA	NA	NA	NA	NA	NA	NA	NA	7.418442	hippocampus (hippocampal formation)
AADAT	NA	Q8N5Z0	Hippocampus (posterior)	310.3	NA	NA	NA	NA	NA	NA	NA	NA	NA	NA	NA	NA	NA	7.418442	hippocampus (hippocampal formation)
AADAT	NA	Q8N5Z0	Hypothalamus	223.1	NA	NA	NA	NA	NA	NA	NA	NA	NA	NA	NA	NA	NA	NA	NA
AADAT	NA	Q8N5Z0	Insular Cortex/Claustrum	290.9	NA	NA	NA	NA	NA	NA	NA	NA	NA	NA	NA	NA	NA	NA	NA
AADAT	NA	Q8N5Z0	Motor Cortex	217	NA	NA	NA	NA	NA	NA	NA	NA	NA	NA	NA	NA	NA	NA	NA
AADAT	NA	Q8N5Z0	Occipital Cortex	178.7	NA	NA	NA	NA	NA	NA	NA	NA	NA	NA	NA	NA	NA	NA	NA
AADAT	NA	Q8N5Z0	Parietal Cortex	167.9	NA	NA	NA	NA	NA	NA	NA	NA	NA	NA	NA	NA	NA	3.33427	posteroventral (inferior) parietal cortex
AADAT	NA	Q8N5Z0	Pia mater (medial)	142	NA	NA	NA	NA	NA	NA	NA	NA	NA	NA	NA	NA	NA	NA	NA
AADAT	NA	Q8N5Z0	Pia mater (posterior)	136.9	NA	NA	NA	NA	NA	NA	NA	NA	NA	NA	NA	NA	NA	NA	NA
AADAT	NA	Q8N5Z0	Pia mater (anterior)	129.5	NA	NA	NA	NA	NA	NA	NA	NA	NA	NA	NA	NA	NA	NA	NA
AADAT	NA	Q8N5Z0	Primary Visual Cortex	208.2	NA	NA	NA	NA	NA	NA	NA	NA	NA	NA	NA	NA	NA	2.964426	primary visual cortex (striate cortex, area V1/17)
AADAT	NA	Q8N5Z0	Somatosensory Cortex	188.8	NA	NA	NA	NA	NA	NA	NA	NA	NA	NA	NA	NA	NA	NA	NA
AADAT	NA	Q8N5Z0	Striatum	427	NA	NA	NA	NA	NA	NA	NA	NA	NA	NA	NA	NA	NA	7.603551	striatum
AADAT	NA	Q8N5Z0	Thalamus (anterior)	303.5	NA	NA	NA	NA	NA	NA	NA	NA	NA	NA	NA	NA	NA	NA	NA
AADAT	NA	Q8N5Z0	Thalamus (medial)	288.3	NA	NA	NA	NA	NA	NA	NA	NA	NA	NA	NA	NA	NA	5.293346	mediodorsal nucleus of thalamus
AADAT	NA	Q8N5Z0	Thalamus (posterior)	197.2	NA	NA	NA	NA	NA	NA	NA	NA	NA	NA	NA	NA	NA	NA	NA
AAGAB	AFWM_22	Q6PD74	Cingulate Cortex	391.1	AAGAB_AFWM_22_2x_S17	Yes	No	403.6	1.0319611352595244	NA	NA	NA	NA	NA	NA	NA	NA	7.98002	anterior (rostral) cingulate (medial prefrontal) cortex
AAGAB	AFWM_22	Q6PD74	Frontal Cortex	340.6	AAGAB_AFWM_22_2x_S17	Yes	No	348.3	1.022607163828538	NA	NA	NA	NA	NA	NA	NA	NA	8.951143	dorsolateral prefrontal cortex
AAGAB	AFWM_22	Q6PD74	Hippocampus (anterior)	400	AAGAB_AFWM_22_2x_S17	Yes	No	454.1	1.13525	NA	NA	NA	NA	NA	NA	NA	NA	6.7695	hippocampus (hippocampal formation)
AAGAB	AFWM_22	Q6PD74	Hippocampus (posterior)	436.7	AAGAB_AFWM_22_2x_S17	Yes	No	416.6	0.9539729791618962	NA	NA	NA	NA	NA	NA	NA	NA	6.7695	hippocampus (hippocampal formation)
AAGAB	AFWM_22	Q6PD74	Hypothalamus	451.8	AAGAB_AFWM_22_2x_S17	Yes	No	338.2	0.7485613103142983	NA	NA	NA	NA	NA	NA	NA	NA	NA	NA
AAGAB	AFWM_22	Q6PD74	Insular Cortex/Claustrum	281.7	AAGAB_AFWM_22_2x_S17	Yes	No	274.7	0.9751508697195598	NA	NA	NA	NA	NA	NA	NA	NA	NA	NA
AAGAB	AFWM_22	Q6PD74	Motor Cortex	434.1	AAGAB_AFWM_22_2x_S17	Yes	No	396.2	0.9126929278967979	NA	NA	NA	NA	NA	NA	NA	NA	NA	NA
AAGAB	AFWM_22	Q6PD74	Occipital Cortex	257.8	AAGAB_AFWM_22_2x_S17	Yes	No	281.8	1.0930954228083787	NA	NA	NA	NA	NA	NA	NA	NA	NA	NA
AAGAB	AFWM_22	Q6PD74	Parietal Cortex	350.9	AAGAB_AFWM_22_2x_S17	Yes	No	339.7	0.9680820746651468	NA	NA	NA	NA	NA	NA	NA	NA	5.273531	posteroventral (inferior) parietal cortex
AAGAB	AFWM_22	Q6PD74	Pia mater (medial)	196.8	AAGAB_AFWM_22_2x_S17	Yes	No	274.3	1.39380081300813	NA	NA	NA	NA	NA	NA	NA	NA	NA	NA
AAGAB	AFWM_22	Q6PD74	Pia mater (posterior)	163.5	AAGAB_AFWM_22_2x_S17	Yes	No	220.3	1.3474006116207953	NA	NA	NA	NA	NA	NA	NA	NA	NA	NA
AAGAB	AFWM_22	Q6PD74	Pia mater (anterior)	210.4	AAGAB_AFWM_22_2x_S17	Yes	No	261.8	1.244296577946768	NA	NA	NA	NA	NA	NA	NA	NA	NA	NA
AAGAB	AFWM_22	Q6PD74	Primary Visual Cortex	184.1	AAGAB_AFWM_22_2x_S17	Yes	No	215.6	1.1711026615969582	NA	NA	NA	NA	NA	NA	NA	NA	3.765975	primary visual cortex (striate cortex, area V1/17)
AAGAB	AFWM_22	Q6PD74	Somatosensory Cortex	317.8	AAGAB_AFWM_22_2x_S17	Yes	No	311.3	0.9795468848332285	NA	NA	NA	NA	NA	NA	NA	NA	NA	NA
AAGAB	AFWM_22	Q6PD74	Striatum	309.4	AAGAB_AFWM_22_2x_S17	Yes	No	289.5	0.9356819650937299	NA	NA	NA	NA	NA	NA	NA	NA	6.754749	striatum
AAGAB	AFWM_22	Q6PD74	Thalamus (anterior)	200	AAGAB_AFWM_22_2x_S17	Yes	No	186.4	0.932	NA	NA	NA	NA	NA	NA	NA	NA	NA	NA
AAGAB	AFWM_22	Q6PD74	Thalamus (medial)	194	AAGAB_AFWM_22_2x_S17	Yes	No	194.4	1.002061855670103	NA	NA	NA	NA	NA	NA	NA	NA	14.096934	mediodorsal nucleus of thalamus
AAGAB	AFWM_22	Q6PD74	Thalamus (posterior)	156.5	AAGAB_AFWM_22_2x_S17	Yes	No	171.4	1.0952076677316294	NA	NA	NA	NA	NA	NA	NA	NA	NA	NA
AAK1	LGGS_32	Q2M2I8	Cingulate Cortex	3251.4	AAK1_LGGS_32_1x_S4	Yes	No	183.1	0.05631420311250538	NA	NA	NA	NA	NA	NA	NA	NA	1.649425	anterior (rostral) cingulate (medial prefrontal) cortex
AAK1	LGGS_32	Q2M2I8	Frontal Cortex	3060.3	AAK1_LGGS_32_1x_S4	Yes	No	176.5	0.05767408424010718	NA	NA	NA	NA	NA	NA	NA	NA	1.875115	dorsolateral prefrontal cortex
AAK1	LGGS_32	Q2M2I8	Hippocampus (anterior)	3231.8	AAK1_LGGS_32_1x_S4	Yes	No	162	0.05012686428615632	NA	NA	NA	NA	NA	NA	NA	NA	3.321466	hippocampus (hippocampal formation)
AAK1	LGGS_32	Q2M2I8	Hippocampus (posterior)	3609.2	AAK1_LGGS_32_1x_S4	Yes	No	127.6	0.03535409509032473	NA	NA	NA	NA	NA	NA	NA	NA	3.321466	hippocampus (hippocampal formation)
AAK1	LGGS_32	Q2M2I8	Hypothalamus	4314	AAK1_LGGS_32_1x_S4	Yes	No	156.5	0.036277236903106164	NA	NA	NA	NA	NA	NA	NA	NA	NA	NA
AAK1	LGGS_32	Q2M2I8	Insular Cortex/Claustrum	3835.3	AAK1_LGGS_32_1x_S4	Yes	No	137.8	0.03592939274633015	NA	NA	NA	NA	NA	NA	NA	NA	NA	NA
AAK1	LGGS_32	Q2M2I8	Motor Cortex	3281.2	AAK1_LGGS_32_1x_S4	Yes	No	199.2	0.06070949652566134	NA	NA	NA	NA	NA	NA	NA	NA	NA	NA
AAK1	LGGS_32	Q2M2I8	Occipital Cortex	2594.9	AAK1_LGGS_32_1x_S4	Yes	No	195.1	0.07518594165478439	NA	NA	NA	NA	NA	NA	NA	NA	NA	NA
AAK1	LGGS_32	Q2M2I8	Parietal Cortex	2885.6	AAK1_LGGS_32_1x_S4	Yes	No	192.4	0.06667590795675077	NA	NA	NA	NA	NA	NA	NA	NA	4.142289	posteroventral (inferior) parietal cortex
AAK1	LGGS_32	Q2M2I8	Pia mater (medial)	1709.7	AAK1_LGGS_32_1x_S4	Yes	No	117.4	0.06866701760542786	NA	NA	NA	NA	NA	NA	NA	NA	NA	NA
AAK1	LGGS_32	Q2M2I8	Pia mater (posterior)	1778.4	AAK1_LGGS_32_1x_S4	Yes	No	141.5	0.07956590193432299	NA	NA	NA	NA	NA	NA	NA	NA	NA	NA
AAK1	LGGS_32	Q2M2I8	Pia mater (anterior)	1728.5	AAK1_LGGS_32_1x_S4	Yes	No	133.6	0.07729245010124385	NA	NA	NA	NA	NA	NA	NA	NA	NA	NA
AAK1	LGGS_32	Q2M2I8	Primary Visual Cortex	2231.5	AAK1_LGGS_32_1x_S4	Yes	No	173.9	0.07792964373739637	NA	NA	NA	NA	NA	NA	NA	NA	3.659429	primary visual cortex (striate cortex, area V1/17)
AAK1	LGGS_32	Q2M2I8	Somatosensory Cortex	3008.1	AAK1_LGGS_32_1x_S4	Yes	No	163	0.054187028356770056	NA	NA	NA	NA	NA	NA	NA	NA	NA	NA
AAK1	LGGS_32	Q2M2I8	Striatum	4780.6	AAK1_LGGS_32_1x_S4	Yes	No	119.7	0.025038698071371792	NA	NA	NA	NA	NA	NA	NA	NA	3.772387	striatum
AAK1	LGGS_32	Q2M2I8	Thalamus (anterior)	2270.2	AAK1_LGGS_32_1x_S4	Yes	No	130.5	0.057483922121399	NA	NA	NA	NA	NA	NA	NA	NA	NA	NA
AAK1	LGGS_32	Q2M2I8	Thalamus (medial)	2428.3	AAK1_LGGS_32_1x_S4	Yes	No	138.7	0.057118148498949875	NA	NA	NA	NA	NA	NA	NA	NA	5.742548	mediodorsal nucleus of thalamus
AAK1	LGGS_32	Q2M2I8	Thalamus (posterior)	1676.6	AAK1_LGGS_32_1x_S4	Yes	No	163.6	0.09757843254204938	NA	NA	NA	NA	NA	NA	NA	NA	NA	NA
AAK1	GGQT_29	Q2M2I8	Cingulate Cortex	3251.4	AAK1_GGQT_29_1x_S15	Yes	No	65.9	0.02026819216337578	NA	NA	NA	NA	NA	NA	NA	NA	1.649425	anterior (rostral) cingulate (medial prefrontal) cortex
AAK1	GGQT_29	Q2M2I8	Frontal Cortex	3060.3	AAK1_GGQT_29_1x_S15	Yes	No	56.3	0.01839688919386988	NA	NA	NA	NA	NA	NA	NA	NA	1.875115	dorsolateral prefrontal cortex
AAK1	GGQT_29	Q2M2I8	Hippocampus (anterior)	3231.8	AAK1_GGQT_29_1x_S15	Yes	No	71	0.021969181261216657	NA	NA	NA	NA	NA	NA	NA	NA	3.321466	hippocampus (hippocampal formation)
AAK1	GGQT_29	Q2M2I8	Hippocampus (posterior)	3609.2	AAK1_GGQT_29_1x_S15	Yes	No	57.8	0.01601462928072703	NA	NA	NA	NA	NA	NA	NA	NA	3.321466	hippocampus (hippocampal formation)
AAK1	GGQT_29	Q2M2I8	Hypothalamus	4314	AAK1_GGQT_29_1x_S15	Yes	No	55	0.012749188687992583	NA	NA	NA	NA	NA	NA	NA	NA	NA	NA
AAK1	GGQT_29	Q2M2I8	Insular Cortex/Claustrum	3835.3	AAK1_GGQT_29_1x_S15	Yes	No	59.5	0.015513779886840664	NA	NA	NA	NA	NA	NA	NA	NA	NA	NA
AAK1	GGQT_29	Q2M2I8	Motor Cortex	3281.2	AAK1_GGQT_29_1x_S15	Yes	No	63	0.01920029257588687	NA	NA	NA	NA	NA	NA	NA	NA	NA	NA
AAK1	GGQT_29	Q2M2I8	Occipital Cortex	2594.9	AAK1_GGQT_29_1x_S15	Yes	No	59.6	0.022968129793055608	NA	NA	NA	NA	NA	NA	NA	NA	NA	NA
AAK1	GGQT_29	Q2M2I8	Parietal Cortex	2885.6	AAK1_GGQT_29_1x_S15	Yes	No	64.5	0.02235237039090657	NA	NA	NA	NA	NA	NA	NA	NA	4.142289	posteroventral (inferior) parietal cortex
AAK1	GGQT_29	Q2M2I8	Pia mater (medial)	1709.7	AAK1_GGQT_29_1x_S15	Yes	No	53.3	0.031175059952038366	NA	NA	NA	NA	NA	NA	NA	NA	NA	NA
AAK1	GGQT_29	Q2M2I8	Pia mater (posterior)	1778.4	AAK1_GGQT_29_1x_S15	Yes	No	42.1	0.023672964462438145	NA	NA	NA	NA	NA	NA	NA	NA	NA	NA
AAK1	GGQT_29	Q2M2I8	Pia mater (anterior)	1728.5	AAK1_GGQT_29_1x_S15	Yes	No	45.5	0.02632340179346254	NA	NA	NA	NA	NA	NA	NA	NA	NA	NA
AAK1	GGQT_29	Q2M2I8	Primary Visual Cortex	2231.5	AAK1_GGQT_29_1x_S15	Yes	No	49	0.021958323997311225	NA	NA	NA	NA	NA	NA	NA	NA	3.659429	primary visual cortex (striate cortex, area V1/17)
AAK1	GGQT_29	Q2M2I8	Somatosensory Cortex	3008.1	AAK1_GGQT_29_1x_S15	Yes	No	58.4	0.01941424819653602	NA	NA	NA	NA	NA	NA	NA	NA	NA	NA
AAK1	GGQT_29	Q2M2I8	Striatum	4780.6	AAK1_GGQT_29_1x_S15	Yes	No	61.2	0.01280174036731791	NA	NA	NA	NA	NA	NA	NA	NA	3.772387	striatum
AAK1	GGQT_29	Q2M2I8	Thalamus (anterior)	2270.2	AAK1_GGQT_29_1x_S15	Yes	No	38.5	0.01695885825037442	NA	NA	NA	NA	NA	NA	NA	NA	NA	NA
AAK1	GGQT_29	Q2M2I8	Thalamus (medial)	2428.3	AAK1_GGQT_29_1x_S15	Yes	No	51.6	0.02124943376024379	NA	NA	NA	NA	NA	NA	NA	NA	5.742548	mediodorsal nucleus of thalamus
AAK1	GGQT_29	Q2M2I8	Thalamus (posterior)	1676.6	AAK1_GGQT_29_1x_S15	Yes	No	55.5	0.033102707861147565	NA	NA	NA	NA	NA	NA	NA	NA	NA	NA
AAK1	STQL_16	Q2M2I8	Cingulate Cortex	3251.4	AAK1_STQL_16_1x_S1	Yes	No	599.4	0.1843513563388079	NA	NA	NA	NA	NA	NA	NA	NA	1.649425	anterior (rostral) cingulate (medial prefrontal) cortex
AAK1	STQL_16	Q2M2I8	Frontal Cortex	3060.3	AAK1_STQL_16_1x_S1	Yes	No	564.6	0.1844917164983825	NA	NA	NA	NA	NA	NA	NA	NA	1.875115	dorsolateral prefrontal cortex
AAK1	STQL_16	Q2M2I8	Hippocampus (anterior)	3231.8	AAK1_STQL_16_1x_S1	Yes	No	568	0.17575345008973325	NA	NA	NA	NA	NA	NA	NA	NA	3.321466	hippocampus (hippocampal formation)
AAK1	STQL_16	Q2M2I8	Hippocampus (posterior)	3609.2	AAK1_STQL_16_1x_S1	Yes	No	452.9	0.12548487199379363	NA	NA	NA	NA	NA	NA	NA	NA	3.321466	hippocampus (hippocampal formation)
AAK1	STQL_16	Q2M2I8	Hypothalamus	4314	AAK1_STQL_16_1x_S1	Yes	No	369.8	0.08572090866944831	NA	NA	NA	NA	NA	NA	NA	NA	NA	NA
AAK1	STQL_16	Q2M2I8	Insular Cortex/Claustrum	3835.3	AAK1_STQL_16_1x_S1	Yes	No	448.7	0.11699215185252783	NA	NA	NA	NA	NA	NA	NA	NA	NA	NA
AAK1	STQL_16	Q2M2I8	Motor Cortex	3281.2	AAK1_STQL_16_1x_S1	Yes	No	575.5	0.17539314884798246	NA	NA	NA	NA	NA	NA	NA	NA	NA	NA
AAK1	STQL_16	Q2M2I8	Occipital Cortex	2594.9	AAK1_STQL_16_1x_S1	Yes	No	642	0.24740837797217619	NA	NA	NA	NA	NA	NA	NA	NA	NA	NA
AAK1	STQL_16	Q2M2I8	Parietal Cortex	2885.6	AAK1_STQL_16_1x_S1	Yes	No	540.7	0.18737870806764625	NA	NA	NA	NA	NA	NA	NA	NA	4.142289	posteroventral (inferior) parietal cortex
AAK1	STQL_16	Q2M2I8	Pia mater (medial)	1709.7	AAK1_STQL_16_1x_S1	Yes	No	480.5	0.2810434579165935	NA	NA	NA	NA	NA	NA	NA	NA	NA	NA
AAK1	STQL_16	Q2M2I8	Pia mater (posterior)	1778.4	AAK1_STQL_16_1x_S1	Yes	No	476.6	0.2679937022042285	NA	NA	NA	NA	NA	NA	NA	NA	NA	NA
AAK1	STQL_16	Q2M2I8	Pia mater (anterior)	1728.5	AAK1_STQL_16_1x_S1	Yes	No	530.4	0.3068556551923633	NA	NA	NA	NA	NA	NA	NA	NA	NA	NA
AAK1	STQL_16	Q2M2I8	Primary Visual Cortex	2231.5	AAK1_STQL_16_1x_S1	Yes	No	548.5	0.24579879005153485	NA	NA	NA	NA	NA	NA	NA	NA	3.659429	primary visual cortex (striate cortex, area V1/17)
AAK1	STQL_16	Q2M2I8	Somatosensory Cortex	3008.1	AAK1_STQL_16_1x_S1	Yes	No	532.4	0.17698879691499617	NA	NA	NA	NA	NA	NA	NA	NA	NA	NA
AAK1	STQL_16	Q2M2I8	Striatum	4780.6	AAK1_STQL_16_1x_S1	Yes	No	411.8	0.08613981508597247	NA	NA	NA	NA	NA	NA	NA	NA	3.772387	striatum
AAK1	STQL_16	Q2M2I8	Thalamus (anterior)	2270.2	AAK1_STQL_16_1x_S1	Yes	No	426.8	0.18800105717557927	NA	NA	NA	NA	NA	NA	NA	NA	NA	NA
AAK1	STQL_16	Q2M2I8	Thalamus (medial)	2428.3	AAK1_STQL_16_1x_S1	Yes	No	488.9	0.20133426677099203	NA	NA	NA	NA	NA	NA	NA	NA	5.742548	mediodorsal nucleus of thalamus
AAK1	STQL_16	Q2M2I8	Thalamus (posterior)	1676.6	AAK1_STQL_16_1x_S1	Yes	No	589.3	0.35148514851485146	NA	NA	NA	NA	NA	NA	NA	NA	NA	NA
AAK1	VQTT_13	Q2M2I8	Cingulate Cortex	3251.4	AAK1_VQTT_13_1x_T4	Yes	No	1416.1	0.43553546164729035	NA	NA	NA	NA	NA	NA	NA	NA	1.649425	anterior (rostral) cingulate (medial prefrontal) cortex
AAK1	VQTT_13	Q2M2I8	Frontal Cortex	3060.3	AAK1_VQTT_13_1x_T4	Yes	No	1370.3	0.4477665588341012	NA	NA	NA	NA	NA	NA	NA	NA	1.875115	dorsolateral prefrontal cortex
AAK1	VQTT_13	Q2M2I8	Hippocampus (anterior)	3231.8	AAK1_VQTT_13_1x_T4	Yes	No	1628.5	0.5038987561111454	NA	NA	NA	NA	NA	NA	NA	NA	3.321466	hippocampus (hippocampal formation)
AAK1	VQTT_13	Q2M2I8	Hippocampus (posterior)	3609.2	AAK1_VQTT_13_1x_T4	Yes	No	1654.6	0.4584395433891167	NA	NA	NA	NA	NA	NA	NA	NA	3.321466	hippocampus (hippocampal formation)
AAK1	VQTT_13	Q2M2I8	Hypothalamus	4314	AAK1_VQTT_13_1x_T4	Yes	No	1544.6	0.35804357904496986	NA	NA	NA	NA	NA	NA	NA	NA	NA	NA
AAK1	VQTT_13	Q2M2I8	Insular Cortex/Claustrum	3835.3	AAK1_VQTT_13_1x_T4	Yes	No	1571.5	0.4097463040700858	NA	NA	NA	NA	NA	NA	NA	NA	NA	NA
AAK1	VQTT_13	Q2M2I8	Motor Cortex	3281.2	AAK1_VQTT_13_1x_T4	Yes	No	1457.7	0.4442581982201634	NA	NA	NA	NA	NA	NA	NA	NA	NA	NA
AAK1	VQTT_13	Q2M2I8	Occipital Cortex	2594.9	AAK1_VQTT_13_1x_T4	Yes	No	1435.2	0.5530848972985472	NA	NA	NA	NA	NA	NA	NA	NA	NA	NA
AAK1	VQTT_13	Q2M2I8	Parietal Cortex	2885.6	AAK1_VQTT_13_1x_T4	Yes	No	1466.9	0.5083518159135015	NA	NA	NA	NA	NA	NA	NA	NA	4.142289	posteroventral (inferior) parietal cortex
AAK1	VQTT_13	Q2M2I8	Pia mater (medial)	1709.7	AAK1_VQTT_13_1x_T4	Yes	No	1246.1	0.7288413171901502	NA	NA	NA	NA	NA	NA	NA	NA	NA	NA
AAK1	VQTT_13	Q2M2I8	Pia mater (posterior)	1778.4	AAK1_VQTT_13_1x_T4	Yes	No	1115.8	0.6274179037336931	NA	NA	NA	NA	NA	NA	NA	NA	NA	NA
AAK1	VQTT_13	Q2M2I8	Pia mater (anterior)	1728.5	AAK1_VQTT_13_1x_T4	Yes	No	1262	0.7301128145791148	NA	NA	NA	NA	NA	NA	NA	NA	NA	NA
AAK1	VQTT_13	Q2M2I8	Primary Visual Cortex	2231.5	AAK1_VQTT_13_1x_T4	Yes	No	1285.3	0.5759802823213085	NA	NA	NA	NA	NA	NA	NA	NA	3.659429	primary visual cortex (striate cortex, area V1/17)
AAK1	VQTT_13	Q2M2I8	Somatosensory Cortex	3008.1	AAK1_VQTT_13_1x_T4	Yes	No	1545	0.5136132442405505	NA	NA	NA	NA	NA	NA	NA	NA	NA	NA
AAK1	VQTT_13	Q2M2I8	Striatum	4780.6	AAK1_VQTT_13_1x_T4	Yes	No	1688.7	0.3532401790570221	NA	NA	NA	NA	NA	NA	NA	NA	3.772387	striatum
AAK1	VQTT_13	Q2M2I8	Thalamus (anterior)	2270.2	AAK1_VQTT_13_1x_T4	Yes	No	1247	0.5492908113822571	NA	NA	NA	NA	NA	NA	NA	NA	NA	NA
AAK1	VQTT_13	Q2M2I8	Thalamus (medial)	2428.3	AAK1_VQTT_13_1x_T4	Yes	No	1258.1	0.5180990816620681	NA	NA	NA	NA	NA	NA	NA	NA	5.742548	mediodorsal nucleus of thalamus
AAK1	VQTT_13	Q2M2I8	Thalamus (posterior)	1676.6	AAK1_VQTT_13_1x_T4	Yes	No	1062.4	0.6336633663366338	NA	NA	NA	NA	NA	NA	NA	NA	NA	NA
AAK1	SATT_11	Q2M2I8	Cingulate Cortex	3251.4	AAK1_SATT_11_1x_T5	Yes	No	1456.3	0.44789936642677	NA	NA	NA	NA	NA	NA	NA	NA	1.649425	anterior (rostral) cingulate (medial prefrontal) cortex
AAK1	SATT_11	Q2M2I8	Cingulate Cortex	3251.4	AAK1_SATT_11_3x_S1	Yes	No	327.6	0.10075659715814726	NA	NA	NA	NA	NA	NA	NA	NA	1.649425	anterior (rostral) cingulate (medial prefrontal) cortex
AAK1	SATT_11	Q2M2I8	Cingulate Cortex	3251.4	AAK1_SATT_11_2x_T5	Yes	No	871.5	0.26803838346558406	NA	NA	NA	NA	NA	NA	NA	NA	1.649425	anterior (rostral) cingulate (medial prefrontal) cortex
AAK1	SATT_11	Q2M2I8	Frontal Cortex	3060.3	AAK1_SATT_11_1x_T5	Yes	No	1555.8	0.5083815312224291	NA	NA	NA	NA	NA	NA	NA	NA	1.875115	dorsolateral prefrontal cortex
AAK1	SATT_11	Q2M2I8	Frontal Cortex	3060.3	AAK1_SATT_11_3x_S1	Yes	No	338.6	0.11064274744306114	NA	NA	NA	NA	NA	NA	NA	NA	1.875115	dorsolateral prefrontal cortex
AAK1	SATT_11	Q2M2I8	Frontal Cortex	3060.3	AAK1_SATT_11_2x_T5	Yes	No	777.3	0.25399470640133315	NA	NA	NA	NA	NA	NA	NA	NA	1.875115	dorsolateral prefrontal cortex
AAK1	SATT_11	Q2M2I8	Hippocampus (anterior)	3231.8	AAK1_SATT_11_1x_T5	Yes	No	1352.6	0.41852837428058665	NA	NA	NA	NA	NA	NA	NA	NA	3.321466	hippocampus (hippocampal formation)
AAK1	SATT_11	Q2M2I8	Hippocampus (anterior)	3231.8	AAK1_SATT_11_3x_S1	Yes	No	271.8	0.0841017389689956	NA	NA	NA	NA	NA	NA	NA	NA	3.321466	hippocampus (hippocampal formation)
AAK1	SATT_11	Q2M2I8	Hippocampus (anterior)	3231.8	AAK1_SATT_11_2x_T5	Yes	No	786.7	0.2434247168760443	NA	NA	NA	NA	NA	NA	NA	NA	3.321466	hippocampus (hippocampal formation)
AAK1	SATT_11	Q2M2I8	Hippocampus (posterior)	3609.2	AAK1_SATT_11_1x_T5	Yes	No	1310.3	0.3630444419816026	NA	NA	NA	NA	NA	NA	NA	NA	3.321466	hippocampus (hippocampal formation)
AAK1	SATT_11	Q2M2I8	Hippocampus (posterior)	3609.2	AAK1_SATT_11_3x_S1	Yes	No	237.7	0.06585947024271306	NA	NA	NA	NA	NA	NA	NA	NA	3.321466	hippocampus (hippocampal formation)
AAK1	SATT_11	Q2M2I8	Hippocampus (posterior)	3609.2	AAK1_SATT_11_2x_T5	Yes	No	677	0.1875761941704533	NA	NA	NA	NA	NA	NA	NA	NA	3.321466	hippocampus (hippocampal formation)
AAK1	SATT_11	Q2M2I8	Hypothalamus	4314	AAK1_SATT_11_1x_T5	Yes	No	1655.5	0.3837505795085767	NA	NA	NA	NA	NA	NA	NA	NA	NA	NA
AAK1	SATT_11	Q2M2I8	Hypothalamus	4314	AAK1_SATT_11_3x_S1	Yes	No	193.1	0.044761242466388504	NA	NA	NA	NA	NA	NA	NA	NA	NA	NA
AAK1	SATT_11	Q2M2I8	Hypothalamus	4314	AAK1_SATT_11_2x_T5	Yes	No	530	0.12285581826611033	NA	NA	NA	NA	NA	NA	NA	NA	NA	NA
AAK1	SATT_11	Q2M2I8	Insular Cortex/Claustrum	3835.3	AAK1_SATT_11_1x_T5	Yes	No	1409	0.3673767371522436	NA	NA	NA	NA	NA	NA	NA	NA	NA	NA
AAK1	SATT_11	Q2M2I8	Insular Cortex/Claustrum	3835.3	AAK1_SATT_11_3x_S1	Yes	No	240	0.06257659114019763	NA	NA	NA	NA	NA	NA	NA	NA	NA	NA
AAK1	SATT_11	Q2M2I8	Insular Cortex/Claustrum	3835.3	AAK1_SATT_11_2x_T5	Yes	No	470.9	0.1227804865329961	NA	NA	NA	NA	NA	NA	NA	NA	NA	NA
AAK1	SATT_11	Q2M2I8	Motor Cortex	3281.2	AAK1_SATT_11_1x_T5	Yes	No	1483.7	0.452182128489577	NA	NA	NA	NA	NA	NA	NA	NA	NA	NA
AAK1	SATT_11	Q2M2I8	Motor Cortex	3281.2	AAK1_SATT_11_3x_S1	Yes	No	280.9	0.08560892356454955	NA	NA	NA	NA	NA	NA	NA	NA	NA	NA
AAK1	SATT_11	Q2M2I8	Motor Cortex	3281.2	AAK1_SATT_11_2x_T5	Yes	No	667.9	0.2035535779592832	NA	NA	NA	NA	NA	NA	NA	NA	NA	NA
AAK1	SATT_11	Q2M2I8	Occipital Cortex	2594.9	AAK1_SATT_11_1x_T5	Yes	No	1444.4	0.5566303133068712	NA	NA	NA	NA	NA	NA	NA	NA	NA	NA
AAK1	SATT_11	Q2M2I8	Occipital Cortex	2594.9	AAK1_SATT_11_3x_S1	Yes	No	357.3	0.13769316736675788	NA	NA	NA	NA	NA	NA	NA	NA	NA	NA
AAK1	SATT_11	Q2M2I8	Occipital Cortex	2594.9	AAK1_SATT_11_2x_T5	Yes	No	741.9	0.285906971366912	NA	NA	NA	NA	NA	NA	NA	NA	NA	NA
AAK1	SATT_11	Q2M2I8	Parietal Cortex	2885.6	AAK1_SATT_11_1x_T5	Yes	No	1448.1	0.501836706404214	NA	NA	NA	NA	NA	NA	NA	NA	4.142289	posteroventral (inferior) parietal cortex
AAK1	SATT_11	Q2M2I8	Parietal Cortex	2885.6	AAK1_SATT_11_3x_S1	Yes	No	274.8	0.0952314943166066	NA	NA	NA	NA	NA	NA	NA	NA	4.142289	posteroventral (inferior) parietal cortex
AAK1	SATT_11	Q2M2I8	Parietal Cortex	2885.6	AAK1_SATT_11_2x_T5	Yes	No	704.4	0.24410867757138896	NA	NA	NA	NA	NA	NA	NA	NA	4.142289	posteroventral (inferior) parietal cortex
AAK1	SATT_11	Q2M2I8	Pia mater (medial)	1709.7	AAK1_SATT_11_1x_T5	Yes	No	1280.3	0.7488448265777621	NA	NA	NA	NA	NA	NA	NA	NA	NA	NA
AAK1	SATT_11	Q2M2I8	Pia mater (medial)	1709.7	AAK1_SATT_11_3x_S1	Yes	No	407.4	0.23828741884541146	NA	NA	NA	NA	NA	NA	NA	NA	NA	NA
AAK1	SATT_11	Q2M2I8	Pia mater (medial)	1709.7	AAK1_SATT_11_2x_T5	Yes	No	1003.8	0.5871205474644674	NA	NA	NA	NA	NA	NA	NA	NA	NA	NA
AAK1	SATT_11	Q2M2I8	Pia mater (posterior)	1778.4	AAK1_SATT_11_1x_T5	Yes	No	1071.6	0.6025641025641025	NA	NA	NA	NA	NA	NA	NA	NA	NA	NA
AAK1	SATT_11	Q2M2I8	Pia mater (posterior)	1778.4	AAK1_SATT_11_3x_S1	Yes	No	445.9	0.25073099415204675	NA	NA	NA	NA	NA	NA	NA	NA	NA	NA
AAK1	SATT_11	Q2M2I8	Pia mater (posterior)	1778.4	AAK1_SATT_11_2x_T5	Yes	No	970.1	0.5454903283850652	NA	NA	NA	NA	NA	NA	NA	NA	NA	NA
AAK1	SATT_11	Q2M2I8	Pia mater (anterior)	1728.5	AAK1_SATT_11_1x_T5	Yes	No	1357.6	0.7854208851605438	NA	NA	NA	NA	NA	NA	NA	NA	NA	NA
AAK1	SATT_11	Q2M2I8	Pia mater (anterior)	1728.5	AAK1_SATT_11_3x_S1	Yes	No	435.3	0.25183685276251083	NA	NA	NA	NA	NA	NA	NA	NA	NA	NA
AAK1	SATT_11	Q2M2I8	Pia mater (anterior)	1728.5	AAK1_SATT_11_2x_T5	Yes	No	1184.6	0.6853341047150708	NA	NA	NA	NA	NA	NA	NA	NA	NA	NA
AAK1	SATT_11	Q2M2I8	Primary Visual Cortex	2231.5	AAK1_SATT_11_1x_T5	Yes	No	1232.5	0.5523190678915527	NA	NA	NA	NA	NA	NA	NA	NA	3.659429	primary visual cortex (striate cortex, area V1/17)
AAK1	SATT_11	Q2M2I8	Primary Visual Cortex	2231.5	AAK1_SATT_11_3x_S1	Yes	No	316.2	0.14169840914183285	NA	NA	NA	NA	NA	NA	NA	NA	3.659429	primary visual cortex (striate cortex, area V1/17)
AAK1	SATT_11	Q2M2I8	Primary Visual Cortex	2231.5	AAK1_SATT_11_2x_T5	Yes	No	804.8	0.36065426842930765	NA	NA	NA	NA	NA	NA	NA	NA	3.659429	primary visual cortex (striate cortex, area V1/17)
AAK1	SATT_11	Q2M2I8	Somatosensory Cortex	3008.1	AAK1_SATT_11_1x_T5	Yes	No	1525.7	0.5071972341345036	NA	NA	NA	NA	NA	NA	NA	NA	NA	NA
AAK1	SATT_11	Q2M2I8	Somatosensory Cortex	3008.1	AAK1_SATT_11_3x_S1	Yes	No	280.7	0.0933147169309531	NA	NA	NA	NA	NA	NA	NA	NA	NA	NA
AAK1	SATT_11	Q2M2I8	Somatosensory Cortex	3008.1	AAK1_SATT_11_2x_T5	Yes	No	634.4	0.2108972441075762	NA	NA	NA	NA	NA	NA	NA	NA	NA	NA
AAK1	SATT_11	Q2M2I8	Striatum	4780.6	AAK1_SATT_11_1x_T5	Yes	No	1265.6	0.26473664393590757	NA	NA	NA	NA	NA	NA	NA	NA	3.772387	striatum
AAK1	SATT_11	Q2M2I8	Striatum	4780.6	AAK1_SATT_11_3x_S1	Yes	No	242.5	0.050725850311676354	NA	NA	NA	NA	NA	NA	NA	NA	3.772387	striatum
AAK1	SATT_11	Q2M2I8	Striatum	4780.6	AAK1_SATT_11_2x_T5	Yes	No	414.1	0.08662092624356775	NA	NA	NA	NA	NA	NA	NA	NA	3.772387	striatum
AAK1	SATT_11	Q2M2I8	Thalamus (anterior)	2270.2	AAK1_SATT_11_1x_T5	Yes	No	1111.8	0.48973658708483836	NA	NA	NA	NA	NA	NA	NA	NA	NA	NA
AAK1	SATT_11	Q2M2I8	Thalamus (anterior)	2270.2	AAK1_SATT_11_3x_S1	Yes	No	317	0.1396352744251608	NA	NA	NA	NA	NA	NA	NA	NA	NA	NA
AAK1	SATT_11	Q2M2I8	Thalamus (anterior)	2270.2	AAK1_SATT_11_2x_T5	Yes	No	737.7	0.32494934367016126	NA	NA	NA	NA	NA	NA	NA	NA	NA	NA
AAK1	SATT_11	Q2M2I8	Thalamus (medial)	2428.3	AAK1_SATT_11_1x_T5	Yes	No	1043.3	0.42964213647407645	NA	NA	NA	NA	NA	NA	NA	NA	5.742548	mediodorsal nucleus of thalamus
AAK1	SATT_11	Q2M2I8	Thalamus (medial)	2428.3	AAK1_SATT_11_3x_S1	Yes	No	293.1	0.12070172548696619	NA	NA	NA	NA	NA	NA	NA	NA	5.742548	mediodorsal nucleus of thalamus
AAK1	SATT_11	Q2M2I8	Thalamus (medial)	2428.3	AAK1_SATT_11_2x_T5	Yes	No	712.5	0.29341514639871513	NA	NA	NA	NA	NA	NA	NA	NA	5.742548	mediodorsal nucleus of thalamus
AAK1	SATT_11	Q2M2I8	Thalamus (posterior)	1676.6	AAK1_SATT_11_1x_T5	Yes	No	1075.9	0.6417153763569129	NA	NA	NA	NA	NA	NA	NA	NA	NA	NA
AAK1	SATT_11	Q2M2I8	Thalamus (posterior)	1676.6	AAK1_SATT_11_3x_S1	Yes	No	365.4	0.21794107121555528	NA	NA	NA	NA	NA	NA	NA	NA	NA	NA
AAK1	SATT_11	Q2M2I8	Thalamus (posterior)	1676.6	AAK1_SATT_11_2x_T5	Yes	No	1074.5	0.6408803530955506	NA	NA	NA	NA	NA	NA	NA	NA	NA	NA
AAK1	VGSL_11	Q2M2I8	Cingulate Cortex	3251.4	AAK1_VGSL_11_1x_T5	Yes	No	3558.6	1.0944823768222918	NA	NA	NA	NA	NA	NA	NA	NA	1.649425	anterior (rostral) cingulate (medial prefrontal) cortex
AAK1	VGSL_11	Q2M2I8	Cingulate Cortex	3251.4	AAK1_VGSL_11_2x_T5	Yes	No	2710.7	0.8337024051177954	NA	NA	NA	NA	NA	NA	NA	NA	1.649425	anterior (rostral) cingulate (medial prefrontal) cortex
AAK1	VGSL_11	Q2M2I8	Frontal Cortex	3060.3	AAK1_VGSL_11_1x_T5	Yes	No	3155.3	1.0310427082312192	NA	NA	NA	NA	NA	NA	NA	NA	1.875115	dorsolateral prefrontal cortex
AAK1	VGSL_11	Q2M2I8	Frontal Cortex	3060.3	AAK1_VGSL_11_2x_T5	Yes	No	2506.8	0.8191353788844231	NA	NA	NA	NA	NA	NA	NA	NA	1.875115	dorsolateral prefrontal cortex
AAK1	VGSL_11	Q2M2I8	Hippocampus (anterior)	3231.8	AAK1_VGSL_11_1x_T5	Yes	No	4056.1	1.2550591001918434	NA	NA	NA	NA	NA	NA	NA	NA	3.321466	hippocampus (hippocampal formation)
AAK1	VGSL_11	Q2M2I8	Hippocampus (anterior)	3231.8	AAK1_VGSL_11_2x_T5	Yes	No	2656.8	0.8220805742929637	NA	NA	NA	NA	NA	NA	NA	NA	3.321466	hippocampus (hippocampal formation)
AAK1	VGSL_11	Q2M2I8	Hippocampus (posterior)	3609.2	AAK1_VGSL_11_1x_T5	Yes	No	4196.3	1.1626676271749974	NA	NA	NA	NA	NA	NA	NA	NA	3.321466	hippocampus (hippocampal formation)
AAK1	VGSL_11	Q2M2I8	Hippocampus (posterior)	3609.2	AAK1_VGSL_11_2x_T5	Yes	No	2522.1	0.6987975174553918	NA	NA	NA	NA	NA	NA	NA	NA	3.321466	hippocampus (hippocampal formation)
AAK1	VGSL_11	Q2M2I8	Hypothalamus	4314	AAK1_VGSL_11_1x_T5	Yes	No	5924.8	1.3733889661566991	NA	NA	NA	NA	NA	NA	NA	NA	NA	NA
AAK1	VGSL_11	Q2M2I8	Hypothalamus	4314	AAK1_VGSL_11_2x_T5	Yes	No	2988.1	0.6926518312471024	NA	NA	NA	NA	NA	NA	NA	NA	NA	NA
AAK1	VGSL_11	Q2M2I8	Insular Cortex/Claustrum	3835.3	AAK1_VGSL_11_1x_T5	Yes	No	4995.8	1.3025838917424972	NA	NA	NA	NA	NA	NA	NA	NA	NA	NA
AAK1	VGSL_11	Q2M2I8	Insular Cortex/Claustrum	3835.3	AAK1_VGSL_11_2x_T5	Yes	No	2622	0.6836492582066591	NA	NA	NA	NA	NA	NA	NA	NA	NA	NA
AAK1	VGSL_11	Q2M2I8	Motor Cortex	3281.2	AAK1_VGSL_11_1x_T5	Yes	No	3681.7	1.1220590028038522	NA	NA	NA	NA	NA	NA	NA	NA	NA	NA
AAK1	VGSL_11	Q2M2I8	Motor Cortex	3281.2	AAK1_VGSL_11_2x_T5	Yes	No	2613	0.7963549920760697	NA	NA	NA	NA	NA	NA	NA	NA	NA	NA
AAK1	VGSL_11	Q2M2I8	Occipital Cortex	2594.9	AAK1_VGSL_11_1x_T5	Yes	No	3010.4	1.16012177733246	NA	NA	NA	NA	NA	NA	NA	NA	NA	NA
AAK1	VGSL_11	Q2M2I8	Occipital Cortex	2594.9	AAK1_VGSL_11_2x_T5	Yes	No	2527.1	0.973871825503873	NA	NA	NA	NA	NA	NA	NA	NA	NA	NA
AAK1	VGSL_11	Q2M2I8	Parietal Cortex	2885.6	AAK1_VGSL_11_1x_T5	Yes	No	3490.3	1.2095578042694761	NA	NA	NA	NA	NA	NA	NA	NA	4.142289	posteroventral (inferior) parietal cortex
AAK1	VGSL_11	Q2M2I8	Parietal Cortex	2885.6	AAK1_VGSL_11_2x_T5	Yes	No	2534.1	0.878188245079013	NA	NA	NA	NA	NA	NA	NA	NA	4.142289	posteroventral (inferior) parietal cortex
AAK1	VGSL_11	Q2M2I8	Pia mater (medial)	1709.7	AAK1_VGSL_11_1x_T5	Yes	No	3207.1	1.8758261683336257	NA	NA	NA	NA	NA	NA	NA	NA	NA	NA
AAK1	VGSL_11	Q2M2I8	Pia mater (medial)	1709.7	AAK1_VGSL_11_2x_T5	Yes	No	2059.4	1.204538807978008	NA	NA	NA	NA	NA	NA	NA	NA	NA	NA
AAK1	VGSL_11	Q2M2I8	Pia mater (posterior)	1778.4	AAK1_VGSL_11_1x_T5	Yes	No	3102.6	1.7446018893387314	NA	NA	NA	NA	NA	NA	NA	NA	NA	NA
AAK1	VGSL_11	Q2M2I8	Pia mater (posterior)	1778.4	AAK1_VGSL_11_2x_T5	Yes	No	2318.9	1.3039248762932973	NA	NA	NA	NA	NA	NA	NA	NA	NA	NA
AAK1	VGSL_11	Q2M2I8	Pia mater (anterior)	1728.5	AAK1_VGSL_11_1x_T5	Yes	No	3373.4	1.9516343650564074	NA	NA	NA	NA	NA	NA	NA	NA	NA	NA
AAK1	VGSL_11	Q2M2I8	Pia mater (anterior)	1728.5	AAK1_VGSL_11_2x_T5	Yes	No	2333.4	1.3499566097772635	NA	NA	NA	NA	NA	NA	NA	NA	NA	NA
AAK1	VGSL_11	Q2M2I8	Primary Visual Cortex	2231.5	AAK1_VGSL_11_1x_T5	Yes	No	2863.5	1.2832175666591978	NA	NA	NA	NA	NA	NA	NA	NA	3.659429	primary visual cortex (striate cortex, area V1/17)
AAK1	VGSL_11	Q2M2I8	Primary Visual Cortex	2231.5	AAK1_VGSL_11_2x_T5	Yes	No	2354.5	1.0551198745238628	NA	NA	NA	NA	NA	NA	NA	NA	3.659429	primary visual cortex (striate cortex, area V1/17)
AAK1	VGSL_11	Q2M2I8	Somatosensory Cortex	3008.1	AAK1_VGSL_11_1x_T5	Yes	No	3481.2	1.157275356537349	NA	NA	NA	NA	NA	NA	NA	NA	NA	NA
AAK1	VGSL_11	Q2M2I8	Somatosensory Cortex	3008.1	AAK1_VGSL_11_2x_T5	Yes	No	2608.4	0.8671254280110369	NA	NA	NA	NA	NA	NA	NA	NA	NA	NA
AAK1	VGSL_11	Q2M2I8	Striatum	4780.6	AAK1_VGSL_11_1x_T5	Yes	No	5473.8	1.1450027193239343	NA	NA	NA	NA	NA	NA	NA	NA	3.772387	striatum
AAK1	VGSL_11	Q2M2I8	Striatum	4780.6	AAK1_VGSL_11_2x_T5	Yes	No	2555.4	0.5345354139647742	NA	NA	NA	NA	NA	NA	NA	NA	3.772387	striatum
AAK1	VGSL_11	Q2M2I8	Thalamus (anterior)	2270.2	AAK1_VGSL_11_1x_T5	Yes	No	3387.4	1.4921152321381377	NA	NA	NA	NA	NA	NA	NA	NA	NA	NA
AAK1	VGSL_11	Q2M2I8	Thalamus (anterior)	2270.2	AAK1_VGSL_11_2x_T5	Yes	No	2282.6	1.0054620738260946	NA	NA	NA	NA	NA	NA	NA	NA	NA	NA
AAK1	VGSL_11	Q2M2I8	Thalamus (medial)	2428.3	AAK1_VGSL_11_1x_T5	Yes	No	3770.5	1.5527323642054112	NA	NA	NA	NA	NA	NA	NA	NA	5.742548	mediodorsal nucleus of thalamus
AAK1	VGSL_11	Q2M2I8	Thalamus (medial)	2428.3	AAK1_VGSL_11_2x_T5	Yes	No	2141.1	0.881727957830581	NA	NA	NA	NA	NA	NA	NA	NA	5.742548	mediodorsal nucleus of thalamus
AAK1	VGSL_11	Q2M2I8	Thalamus (posterior)	1676.6	AAK1_VGSL_11_1x_T5	Yes	No	2603.5	1.5528450435404988	NA	NA	NA	NA	NA	NA	NA	NA	NA	NA
AAK1	VGSL_11	Q2M2I8	Thalamus (posterior)	1676.6	AAK1_VGSL_11_2x_T5	Yes	No	2182.8	1.3019205535011333	NA	NA	NA	NA	NA	NA	NA	NA	NA	NA
AAK1	RILS_18	Q2M2I8	Cingulate Cortex	3251.4	AAK1_RILS_18_1x_S4	Yes	No	166	0.05105493018392077	NA	NA	NA	NA	NA	NA	NA	NA	1.649425	anterior (rostral) cingulate (medial prefrontal) cortex
AAK1	RILS_18	Q2M2I8	Frontal Cortex	3060.3	AAK1_RILS_18_1x_S4	Yes	No	123.7	0.04042087377054537	NA	NA	NA	NA	NA	NA	NA	NA	1.875115	dorsolateral prefrontal cortex
AAK1	RILS_18	Q2M2I8	Hippocampus (anterior)	3231.8	AAK1_RILS_18_1x_S4	Yes	No	173.1	0.05356148276502258	NA	NA	NA	NA	NA	NA	NA	NA	3.321466	hippocampus (hippocampal formation)
AAK1	RILS_18	Q2M2I8	Hippocampus (posterior)	3609.2	AAK1_RILS_18_1x_S4	Yes	No	118.4	0.032805053751523885	NA	NA	NA	NA	NA	NA	NA	NA	3.321466	hippocampus (hippocampal formation)
AAK1	RILS_18	Q2M2I8	Hypothalamus	4314	AAK1_RILS_18_1x_S4	Yes	No	100.2	0.02322670375521558	NA	NA	NA	NA	NA	NA	NA	NA	NA	NA
AAK1	RILS_18	Q2M2I8	Insular Cortex/Claustrum	3835.3	AAK1_RILS_18_1x_S4	Yes	No	108.3	0.02823768675201418	NA	NA	NA	NA	NA	NA	NA	NA	NA	NA
AAK1	RILS_18	Q2M2I8	Motor Cortex	3281.2	AAK1_RILS_18_1x_S4	Yes	No	203.8	0.062111422650249916	NA	NA	NA	NA	NA	NA	NA	NA	NA	NA
AAK1	RILS_18	Q2M2I8	Occipital Cortex	2594.9	AAK1_RILS_18_1x_S4	Yes	No	151.3	0.05830667848472003	NA	NA	NA	NA	NA	NA	NA	NA	NA	NA
AAK1	RILS_18	Q2M2I8	Parietal Cortex	2885.6	AAK1_RILS_18_1x_S4	Yes	No	129.8	0.04498197948433602	NA	NA	NA	NA	NA	NA	NA	NA	4.142289	posteroventral (inferior) parietal cortex
AAK1	RILS_18	Q2M2I8	Pia mater (medial)	1709.7	AAK1_RILS_18_1x_S4	Yes	No	166.7	0.09750248581622506	NA	NA	NA	NA	NA	NA	NA	NA	NA	NA
AAK1	RILS_18	Q2M2I8	Pia mater (posterior)	1778.4	AAK1_RILS_18_1x_S4	Yes	No	162.9	0.09159919028340081	NA	NA	NA	NA	NA	NA	NA	NA	NA	NA
AAK1	RILS_18	Q2M2I8	Pia mater (anterior)	1728.5	AAK1_RILS_18_1x_S4	Yes	No	204	0.11802140584321666	NA	NA	NA	NA	NA	NA	NA	NA	NA	NA
AAK1	RILS_18	Q2M2I8	Primary Visual Cortex	2231.5	AAK1_RILS_18_1x_S4	Yes	No	164.4	0.07367241765628502	NA	NA	NA	NA	NA	NA	NA	NA	3.659429	primary visual cortex (striate cortex, area V1/17)
AAK1	RILS_18	Q2M2I8	Somatosensory Cortex	3008.1	AAK1_RILS_18_1x_S4	Yes	No	121.3	0.04032445729862704	NA	NA	NA	NA	NA	NA	NA	NA	NA	NA
AAK1	RILS_18	Q2M2I8	Striatum	4780.6	AAK1_RILS_18_1x_S4	Yes	No	97.5	0.020394929506756473	NA	NA	NA	NA	NA	NA	NA	NA	3.772387	striatum
AAK1	RILS_18	Q2M2I8	Thalamus (anterior)	2270.2	AAK1_RILS_18_1x_S4	Yes	No	186.3	0.08206325433882479	NA	NA	NA	NA	NA	NA	NA	NA	NA	NA
AAK1	RILS_18	Q2M2I8	Thalamus (medial)	2428.3	AAK1_RILS_18_1x_S4	Yes	No	152.3	0.0627187744512622	NA	NA	NA	NA	NA	NA	NA	NA	5.742548	mediodorsal nucleus of thalamus
AAK1	RILS_18	Q2M2I8	Thalamus (posterior)	1676.6	AAK1_RILS_18_1x_S4	Yes	No	191.5	0.11421925325062628	NA	NA	NA	NA	NA	NA	NA	NA	NA	NA
AAK1	SKSA_13	Q2M2I8	Cingulate Cortex	3251.4	AAK1_SKSA_13_3x_T7_T/S	Yes	No	529.4	0.16282216891185333	NA	NA	NA	NA	NA	NA	NA	NA	1.649425	anterior (rostral) cingulate (medial prefrontal) cortex
AAK1	SKSA_13	Q2M2I8	Frontal Cortex	3060.3	AAK1_SKSA_13_3x_T7_T/S	Yes	No	487.7	0.1593634610985851	NA	NA	NA	NA	NA	NA	NA	NA	1.875115	dorsolateral prefrontal cortex
AAK1	SKSA_13	Q2M2I8	Hippocampus (anterior)	3231.8	AAK1_SKSA_13_3x_T7_T/S	Yes	No	459.2	0.14208800049508014	NA	NA	NA	NA	NA	NA	NA	NA	3.321466	hippocampus (hippocampal formation)
AAK1	SKSA_13	Q2M2I8	Hippocampus (posterior)	3609.2	AAK1_SKSA_13_3x_T7_T/S	Yes	No	339	0.09392663194059626	NA	NA	NA	NA	NA	NA	NA	NA	3.321466	hippocampus (hippocampal formation)
AAK1	SKSA_13	Q2M2I8	Hypothalamus	4314	AAK1_SKSA_13_3x_T7_T/S	Yes	No	270.6	0.0627260083449235	NA	NA	NA	NA	NA	NA	NA	NA	NA	NA
AAK1	SKSA_13	Q2M2I8	Insular Cortex/Claustrum	3835.3	AAK1_SKSA_13_3x_T7_T/S	Yes	No	353.9	0.09227439835214976	NA	NA	NA	NA	NA	NA	NA	NA	NA	NA
AAK1	SKSA_13	Q2M2I8	Motor Cortex	3281.2	AAK1_SKSA_13_3x_T7_T/S	Yes	No	475.2	0.14482506400097525	NA	NA	NA	NA	NA	NA	NA	NA	NA	NA
AAK1	SKSA_13	Q2M2I8	Occipital Cortex	2594.9	AAK1_SKSA_13_3x_T7_T/S	Yes	No	593.3	0.22864079540637403	NA	NA	NA	NA	NA	NA	NA	NA	NA	NA
AAK1	SKSA_13	Q2M2I8	Parietal Cortex	2885.6	AAK1_SKSA_13_3x_T7_T/S	Yes	No	461.6	0.15996673135569728	NA	NA	NA	NA	NA	NA	NA	NA	4.142289	posteroventral (inferior) parietal cortex
AAK1	SKSA_13	Q2M2I8	Pia mater (medial)	1709.7	AAK1_SKSA_13_3x_T7_T/S	Yes	No	552	0.32286366029127916	NA	NA	NA	NA	NA	NA	NA	NA	NA	NA
AAK1	SKSA_13	Q2M2I8	Pia mater (posterior)	1778.4	AAK1_SKSA_13_3x_T7_T/S	Yes	No	568.8	0.3198380566801619	NA	NA	NA	NA	NA	NA	NA	NA	NA	NA
AAK1	SKSA_13	Q2M2I8	Pia mater (anterior)	1728.5	AAK1_SKSA_13_3x_T7_T/S	Yes	No	602.2	0.3483945617587504	NA	NA	NA	NA	NA	NA	NA	NA	NA	NA
AAK1	SKSA_13	Q2M2I8	Primary Visual Cortex	2231.5	AAK1_SKSA_13_3x_T7_T/S	Yes	No	540.3	0.24212413174994396	NA	NA	NA	NA	NA	NA	NA	NA	3.659429	primary visual cortex (striate cortex, area V1/17)
AAK1	SKSA_13	Q2M2I8	Somatosensory Cortex	3008.1	AAK1_SKSA_13_3x_T7_T/S	Yes	No	451.9	0.15022771849340114	NA	NA	NA	NA	NA	NA	NA	NA	NA	NA
AAK1	SKSA_13	Q2M2I8	Striatum	4780.6	AAK1_SKSA_13_3x_T7_T/S	Yes	No	242.7	0.05076768606451072	NA	NA	NA	NA	NA	NA	NA	NA	3.772387	striatum
AAK1	SKSA_13	Q2M2I8	Thalamus (anterior)	2270.2	AAK1_SKSA_13_3x_T7_T/S	Yes	No	375.2	0.16527178222183067	NA	NA	NA	NA	NA	NA	NA	NA	NA	NA
AAK1	SKSA_13	Q2M2I8	Thalamus (medial)	2428.3	AAK1_SKSA_13_3x_T7_T/S	Yes	No	370.2	0.15245233290779556	NA	NA	NA	NA	NA	NA	NA	NA	5.742548	mediodorsal nucleus of thalamus
AAK1	SKSA_13	Q2M2I8	Thalamus (posterior)	1676.6	AAK1_SKSA_13_3x_T7_T/S	Yes	No	531.1	0.31677203864964815	NA	NA	NA	NA	NA	NA	NA	NA	NA	NA
AAMDC	ETGT_16	Q9H7C9	Cingulate Cortex	1034.7	AAMDC_ETGT_16_1x_S7	Yes	No	273.6	0.2644244708611192	NA	NA	NA	NA	NA	NA	NA	NA	NA	NA
AAMDC	ETGT_16	Q9H7C9	Frontal Cortex	924	AAMDC_ETGT_16_1x_S7	Yes	No	244.1	0.2641774891774892	NA	NA	NA	NA	NA	NA	NA	NA	NA	NA
AAMDC	ETGT_16	Q9H7C9	Hippocampus (anterior)	1367.8	AAMDC_ETGT_16_1x_S7	Yes	No	291.5	0.21311595262465274	NA	NA	NA	NA	NA	NA	NA	NA	NA	NA
AAMDC	ETGT_16	Q9H7C9	Hippocampus (posterior)	935.6	AAMDC_ETGT_16_1x_S7	Yes	No	287.3	0.3070756733646858	NA	NA	NA	NA	NA	NA	NA	NA	NA	NA
AAMDC	ETGT_16	Q9H7C9	Hypothalamus	527.8	AAMDC_ETGT_16_1x_S7	Yes	No	223.9	0.4242137173171656	NA	NA	NA	NA	NA	NA	NA	NA	NA	NA
AAMDC	ETGT_16	Q9H7C9	Insular Cortex/Claustrum	695.5	AAMDC_ETGT_16_1x_S7	Yes	No	241.6	0.3473759884974838	NA	NA	NA	NA	NA	NA	NA	NA	NA	NA
AAMDC	ETGT_16	Q9H7C9	Motor Cortex	1290.5	AAMDC_ETGT_16_1x_S7	Yes	No	305.7	0.23688492832235566	NA	NA	NA	NA	NA	NA	NA	NA	NA	NA
AAMDC	ETGT_16	Q9H7C9	Occipital Cortex	1017	AAMDC_ETGT_16_1x_S7	Yes	No	337.4	0.3317600786627335	NA	NA	NA	NA	NA	NA	NA	NA	NA	NA
AAMDC	ETGT_16	Q9H7C9	Parietal Cortex	1320.2	AAMDC_ETGT_16_1x_S7	Yes	No	355.3	0.26912589001666415	NA	NA	NA	NA	NA	NA	NA	NA	NA	NA
AAMDC	ETGT_16	Q9H7C9	Pia mater (medial)	1784.5	AAMDC_ETGT_16_1x_S7	Yes	No	403.9	0.22633790977864948	NA	NA	NA	NA	NA	NA	NA	NA	NA	NA
AAMDC	ETGT_16	Q9H7C9	Pia mater (posterior)	1671.7	AAMDC_ETGT_16_1x_S7	Yes	No	355.7	0.21277741221511035	NA	NA	NA	NA	NA	NA	NA	NA	NA	NA
AAMDC	ETGT_16	Q9H7C9	Pia mater (anterior)	1817.6	AAMDC_ETGT_16_1x_S7	Yes	No	340.1	0.1871148767605634	NA	NA	NA	NA	NA	NA	NA	NA	NA	NA
AAMDC	ETGT_16	Q9H7C9	Primary Visual Cortex	1249.6	AAMDC_ETGT_16_1x_S7	Yes	No	379.6	0.3037772087067862	NA	NA	NA	NA	NA	NA	NA	NA	NA	NA
AAMDC	ETGT_16	Q9H7C9	Somatosensory Cortex	834.2	AAMDC_ETGT_16_1x_S7	Yes	No	308.3	0.3695756413330137	NA	NA	NA	NA	NA	NA	NA	NA	NA	NA
AAMDC	ETGT_16	Q9H7C9	Striatum	612.4	AAMDC_ETGT_16_1x_S7	Yes	No	244.7	0.39957544088830826	NA	NA	NA	NA	NA	NA	NA	NA	NA	NA
AAMDC	ETGT_16	Q9H7C9	Thalamus (anterior)	2752.1	AAMDC_ETGT_16_1x_S7	Yes	No	410.8	0.14926783183750592	NA	NA	NA	NA	NA	NA	NA	NA	NA	NA
AAMDC	ETGT_16	Q9H7C9	Thalamus (medial)	2531.4	AAMDC_ETGT_16_1x_S7	Yes	No	419.8	0.16583708619736115	NA	NA	NA	NA	NA	NA	NA	NA	NA	NA
AAMDC	ETGT_16	Q9H7C9	Thalamus (posterior)	3258.5	AAMDC_ETGT_16_1x_S7	Yes	No	419.9	0.12886297376093295	NA	NA	NA	NA	NA	NA	NA	NA	NA	NA
AAMDC	VGGV_9	Q9H7C9	Cingulate Cortex	1034.7	AAMDC_VGGV_9_1x_C9	No	Yes	333.7	0.3225089397893109	NA	NA	NA	NA	NA	NA	NA	NA	NA	NA
AAMDC	VGGV_9	Q9H7C9	Frontal Cortex	924	AAMDC_VGGV_9_1x_C9	No	Yes	343.7	0.37196969696969695	NA	NA	NA	NA	NA	NA	NA	NA	NA	NA
AAMDC	VGGV_9	Q9H7C9	Hippocampus (anterior)	1367.8	AAMDC_VGGV_9_1x_C9	No	Yes	300	0.21933031144904228	NA	NA	NA	NA	NA	NA	NA	NA	NA	NA
AAMDC	VGGV_9	Q9H7C9	Hippocampus (posterior)	935.6	AAMDC_VGGV_9_1x_C9	No	Yes	281.7	0.30109020949123555	NA	NA	NA	NA	NA	NA	NA	NA	NA	NA
AAMDC	VGGV_9	Q9H7C9	Hypothalamus	527.8	AAMDC_VGGV_9_1x_C9	No	Yes	306.4	0.5805229253505115	NA	NA	NA	NA	NA	NA	NA	NA	NA	NA
AAMDC	VGGV_9	Q9H7C9	Insular Cortex/Claustrum	695.5	AAMDC_VGGV_9_1x_C9	No	Yes	293.6	0.4221423436376708	NA	NA	NA	NA	NA	NA	NA	NA	NA	NA
AAMDC	VGGV_9	Q9H7C9	Motor Cortex	1290.5	AAMDC_VGGV_9_1x_C9	No	Yes	306.1	0.2371948857032158	NA	NA	NA	NA	NA	NA	NA	NA	NA	NA
AAMDC	VGGV_9	Q9H7C9	Occipital Cortex	1017	AAMDC_VGGV_9_1x_C9	No	Yes	365.1	0.35899705014749267	NA	NA	NA	NA	NA	NA	NA	NA	NA	NA
AAMDC	VGGV_9	Q9H7C9	Parietal Cortex	1320.2	AAMDC_VGGV_9_1x_C9	No	Yes	416	0.315103772155734	NA	NA	NA	NA	NA	NA	NA	NA	NA	NA
AAMDC	VGGV_9	Q9H7C9	Pia mater (medial)	1784.5	AAMDC_VGGV_9_1x_C9	No	Yes	574.6	0.32199495657046795	NA	NA	NA	NA	NA	NA	NA	NA	NA	NA
AAMDC	VGGV_9	Q9H7C9	Pia mater (posterior)	1671.7	AAMDC_VGGV_9_1x_C9	No	Yes	689.2	0.412274929712269	NA	NA	NA	NA	NA	NA	NA	NA	NA	NA
AAMDC	VGGV_9	Q9H7C9	Pia mater (anterior)	1817.6	AAMDC_VGGV_9_1x_C9	No	Yes	601.5	0.33093089788732394	NA	NA	NA	NA	NA	NA	NA	NA	NA	NA
AAMDC	VGGV_9	Q9H7C9	Primary Visual Cortex	1249.6	AAMDC_VGGV_9_1x_C9	No	Yes	348.7	0.2790492957746479	NA	NA	NA	NA	NA	NA	NA	NA	NA	NA
AAMDC	VGGV_9	Q9H7C9	Somatosensory Cortex	834.2	AAMDC_VGGV_9_1x_C9	No	Yes	341.5	0.4093742507791896	NA	NA	NA	NA	NA	NA	NA	NA	NA	NA
AAMDC	VGGV_9	Q9H7C9	Striatum	612.4	AAMDC_VGGV_9_1x_C9	No	Yes	296.7	0.48448726322664926	NA	NA	NA	NA	NA	NA	NA	NA	NA	NA
AAMDC	VGGV_9	Q9H7C9	Thalamus (anterior)	2752.1	AAMDC_VGGV_9_1x_C9	No	Yes	649.8	0.2361106064459867	NA	NA	NA	NA	NA	NA	NA	NA	NA	NA
AAMDC	VGGV_9	Q9H7C9	Thalamus (medial)	2531.4	AAMDC_VGGV_9_1x_C9	No	Yes	587.9	0.23224302757367463	NA	NA	NA	NA	NA	NA	NA	NA	NA	NA
AAMDC	VGGV_9	Q9H7C9	Thalamus (posterior)	3258.5	AAMDC_VGGV_9_1x_C9	No	Yes	675.6	0.2073346631885837	NA	NA	NA	NA	NA	NA	NA	NA	NA	NA
AAMP	LSDG_14	Q13685	Cingulate Cortex	751.7	AAMP_LSDG_14_1x_C10	No	Yes	286	0.3804709325528801	NA	NA	NA	NA	NA	NA	NA	NA	34.259459	anterior (rostral) cingulate (medial prefrontal) cortex
AAMP	LSDG_14	Q13685	Frontal Cortex	719.8	AAMP_LSDG_14_1x_C10	No	Yes	290.1	0.4030286190608503	NA	NA	NA	NA	NA	NA	NA	NA	31.828378	dorsolateral prefrontal cortex
AAMP	LSDG_14	Q13685	Hippocampus (anterior)	779.5	AAMP_LSDG_14_1x_C10	No	Yes	237.4	0.304554201411161	NA	NA	NA	NA	NA	NA	NA	NA	26.142635	hippocampus (hippocampal formation)
AAMP	LSDG_14	Q13685	Hippocampus (posterior)	777.4	AAMP_LSDG_14_1x_C10	No	Yes	270.3	0.34769745304862365	NA	NA	NA	NA	NA	NA	NA	NA	26.142635	hippocampus (hippocampal formation)
AAMP	LSDG_14	Q13685	Hypothalamus	561.1	AAMP_LSDG_14_1x_C10	No	Yes	232.8	0.41489930493673144	NA	NA	NA	NA	NA	NA	NA	NA	NA	NA
AAMP	LSDG_14	Q13685	Insular Cortex/Claustrum	648.3	AAMP_LSDG_14_1x_C10	No	Yes	232.2	0.35816751503933364	NA	NA	NA	NA	NA	NA	NA	NA	NA	NA
AAMP	LSDG_14	Q13685	Motor Cortex	704.7	AAMP_LSDG_14_1x_C10	No	Yes	236.8	0.33602951610614445	NA	NA	NA	NA	NA	NA	NA	NA	NA	NA
AAMP	LSDG_14	Q13685	Occipital Cortex	670.2	AAMP_LSDG_14_1x_C10	No	Yes	226.8	0.33840644583706353	NA	NA	NA	NA	NA	NA	NA	NA	NA	NA
AAMP	LSDG_14	Q13685	Parietal Cortex	710	AAMP_LSDG_14_1x_C10	No	Yes	272.3	0.3835211267605634	NA	NA	NA	NA	NA	NA	NA	NA	19.019994	posteroventral (inferior) parietal cortex
AAMP	LSDG_14	Q13685	Pia mater (medial)	565.1	AAMP_LSDG_14_1x_C10	No	Yes	297.3	0.5261015749424881	NA	NA	NA	NA	NA	NA	NA	NA	NA	NA
AAMP	LSDG_14	Q13685	Pia mater (posterior)	562.8	AAMP_LSDG_14_1x_C10	No	Yes	325.8	0.5788912579957357	NA	NA	NA	NA	NA	NA	NA	NA	NA	NA
AAMP	LSDG_14	Q13685	Pia mater (anterior)	621.3	AAMP_LSDG_14_1x_C10	No	Yes	294.2	0.4735232576854982	NA	NA	NA	NA	NA	NA	NA	NA	NA	NA
AAMP	LSDG_14	Q13685	Primary Visual Cortex	722.6	AAMP_LSDG_14_1x_C10	No	Yes	212.4	0.29393855521727097	NA	NA	NA	NA	NA	NA	NA	NA	20.897453	primary visual cortex (striate cortex, area V1/17)
AAMP	LSDG_14	Q13685	Somatosensory Cortex	688.5	AAMP_LSDG_14_1x_C10	No	Yes	212.1	0.30806100217864923	NA	NA	NA	NA	NA	NA	NA	NA	NA	NA
AAMP	LSDG_14	Q13685	Striatum	655.8	AAMP_LSDG_14_1x_C10	No	Yes	196.8	0.30009149130832574	NA	NA	NA	NA	NA	NA	NA	NA	32.664373	striatum
AAMP	LSDG_14	Q13685	Thalamus (anterior)	762.8	AAMP_LSDG_14_1x_C10	No	Yes	265.6	0.34819087572102786	NA	NA	NA	NA	NA	NA	NA	NA	NA	NA
AAMP	LSDG_14	Q13685	Thalamus (medial)	699.1	AAMP_LSDG_14_1x_C10	No	Yes	260.1	0.3720497782863682	NA	NA	NA	NA	NA	NA	NA	NA	24.338538	mediodorsal nucleus of thalamus
AAMP	LSDG_14	Q13685	Thalamus (posterior)	749	AAMP_LSDG_14_1x_C10	No	Yes	202.1	0.269826435246996	NA	NA	NA	NA	NA	NA	NA	NA	NA	NA
AAR2	WDFA_24	Q9Y312	Cingulate Cortex	302.3	AAR2_WDFA_24_1x_C10	No	Yes	65.3	0.21601058551108168	NA	NA	NA	NA	NA	NA	NA	NA	NA	NA
AAR2	WDFA_24	Q9Y312	Frontal Cortex	293.8	AAR2_WDFA_24_1x_C10	No	Yes	59	0.20081688223281144	NA	NA	NA	NA	NA	NA	NA	NA	NA	NA
AAR2	WDFA_24	Q9Y312	Hippocampus (anterior)	276.8	AAR2_WDFA_24_1x_C10	No	Yes	68.4	0.24710982658959538	NA	NA	NA	NA	NA	NA	NA	NA	NA	NA
AAR2	WDFA_24	Q9Y312	Hippocampus (posterior)	274.8	AAR2_WDFA_24_1x_C10	No	Yes	92.6	0.33697234352256183	NA	NA	NA	NA	NA	NA	NA	NA	NA	NA
AAR2	WDFA_24	Q9Y312	Hypothalamus	191.3	AAR2_WDFA_24_1x_C10	No	Yes	57	0.29796131730266595	NA	NA	NA	NA	NA	NA	NA	NA	NA	NA
AAR2	WDFA_24	Q9Y312	Insular Cortex/Claustrum	240.8	AAR2_WDFA_24_1x_C10	No	Yes	66.7	0.2769933554817276	NA	NA	NA	NA	NA	NA	NA	NA	NA	NA
AAR2	WDFA_24	Q9Y312	Motor Cortex	296.4	AAR2_WDFA_24_1x_C10	No	Yes	57.4	0.19365721997300947	NA	NA	NA	NA	NA	NA	NA	NA	NA	NA
AAR2	WDFA_24	Q9Y312	Occipital Cortex	319.2	AAR2_WDFA_24_1x_C10	No	Yes	68	0.2130325814536341	NA	NA	NA	NA	NA	NA	NA	NA	NA	NA
AAR2	WDFA_24	Q9Y312	Parietal Cortex	317.4	AAR2_WDFA_24_1x_C10	No	Yes	71	0.22369250157529932	NA	NA	NA	NA	NA	NA	NA	NA	NA	NA
AAR2	WDFA_24	Q9Y312	Pia mater (medial)	242.6	AAR2_WDFA_24_1x_C10	No	Yes	51.8	0.213520197856554	NA	NA	NA	NA	NA	NA	NA	NA	NA	NA
AAR2	WDFA_24	Q9Y312	Pia mater (posterior)	257.8	AAR2_WDFA_24_1x_C10	No	Yes	44.2	0.17145073700543056	NA	NA	NA	NA	NA	NA	NA	NA	NA	NA
AAR2	WDFA_24	Q9Y312	Pia mater (anterior)	236.4	AAR2_WDFA_24_1x_C10	No	Yes	44	0.18612521150592215	NA	NA	NA	NA	NA	NA	NA	NA	NA	NA
AAR2	WDFA_24	Q9Y312	Primary Visual Cortex	311.2	AAR2_WDFA_24_1x_C10	No	Yes	57.5	0.18476863753213368	NA	NA	NA	NA	NA	NA	NA	NA	NA	NA
AAR2	WDFA_24	Q9Y312	Somatosensory Cortex	274.8	AAR2_WDFA_24_1x_C10	No	Yes	76.4	0.2780203784570597	NA	NA	NA	NA	NA	NA	NA	NA	NA	NA
AAR2	WDFA_24	Q9Y312	Striatum	202.2	AAR2_WDFA_24_1x_C10	No	Yes	77.8	0.3847675568743818	NA	NA	NA	NA	NA	NA	NA	NA	NA	NA
AAR2	WDFA_24	Q9Y312	Thalamus (anterior)	341.9	AAR2_WDFA_24_1x_C10	No	Yes	55.4	0.16203568294823048	NA	NA	NA	NA	NA	NA	NA	NA	NA	NA
AAR2	WDFA_24	Q9Y312	Thalamus (medial)	340.5	AAR2_WDFA_24_1x_C10	No	Yes	73.6	0.2161527165932452	NA	NA	NA	NA	NA	NA	NA	NA	NA	NA
AAR2	WDFA_24	Q9Y312	Thalamus (posterior)	325.7	AAR2_WDFA_24_1x_C10	No	Yes	34.7	0.10653976051581211	NA	NA	NA	NA	NA	NA	NA	NA	NA	NA
AARS	VVSI_34	P49588	Cingulate Cortex	11674.2	AARS_VVSI_34_1x_C28	No	Yes	184.7	0.01582121258844289	NA	NA	NA	NA	NA	NA	NA	NA	39.317693	anterior (rostral) cingulate (medial prefrontal) cortex
AARS	VVSI_34	P49588	Frontal Cortex	10724.3	AARS_VVSI_34_1x_C28	No	Yes	177.6	0.016560521432634298	NA	NA	NA	NA	NA	NA	NA	NA	37.150433	dorsolateral prefrontal cortex
AARS	VVSI_34	P49588	Hippocampus (anterior)	12630	AARS_VVSI_34_1x_C28	No	Yes	189.6	0.01501187648456057	NA	NA	NA	NA	NA	NA	NA	NA	38.59751	hippocampus (hippocampal formation)
AARS	VVSI_34	P49588	Hippocampus (posterior)	13085.9	AARS_VVSI_34_1x_C28	No	Yes	192.9	0.014741057168402632	NA	NA	NA	NA	NA	NA	NA	NA	38.59751	hippocampus (hippocampal formation)
AARS	VVSI_34	P49588	Hypothalamus	10129.1	AARS_VVSI_34_1x_C28	No	Yes	187.8	0.018540640333297134	NA	NA	NA	NA	NA	NA	NA	NA	NA	NA
AARS	VVSI_34	P49588	Insular Cortex/Claustrum	11069.3	AARS_VVSI_34_1x_C28	No	Yes	199.4	0.01801378587625234	NA	NA	NA	NA	NA	NA	NA	NA	NA	NA
AARS	VVSI_34	P49588	Motor Cortex	12004.8	AARS_VVSI_34_1x_C28	No	Yes	198.6	0.016543382646941225	NA	NA	NA	NA	NA	NA	NA	NA	NA	NA
AARS	VVSI_34	P49588	Occipital Cortex	11353.3	AARS_VVSI_34_1x_C28	No	Yes	213.8	0.018831529158922958	NA	NA	NA	NA	NA	NA	NA	NA	NA	NA
AARS	VVSI_34	P49588	Parietal Cortex	12408.3	AARS_VVSI_34_1x_C28	No	Yes	210.7	0.016980569457540517	NA	NA	NA	NA	NA	NA	NA	NA	20.993113	posteroventral (inferior) parietal cortex
AARS	VVSI_34	P49588	Pia mater (medial)	8411.9	AARS_VVSI_34_1x_C28	No	Yes	182	0.021636015644503622	NA	NA	NA	NA	NA	NA	NA	NA	NA	NA
AARS	VVSI_34	P49588	Pia mater (posterior)	8446.8	AARS_VVSI_34_1x_C28	No	Yes	193.6	0.022919922337453238	NA	NA	NA	NA	NA	NA	NA	NA	NA	NA
AARS	VVSI_34	P49588	Pia mater (anterior)	8582.8	AARS_VVSI_34_1x_C28	No	Yes	173	0.020156592254275997	NA	NA	NA	NA	NA	NA	NA	NA	NA	NA
AARS	VVSI_34	P49588	Primary Visual Cortex	10972.1	AARS_VVSI_34_1x_C28	No	Yes	190.1	0.0173257626160899	NA	NA	NA	NA	NA	NA	NA	NA	22.343947	primary visual cortex (striate cortex, area V1/17)
AARS	VVSI_34	P49588	Somatosensory Cortex	12024.5	AARS_VVSI_34_1x_C28	No	Yes	186.5	0.015510000415817706	NA	NA	NA	NA	NA	NA	NA	NA	NA	NA
AARS	VVSI_34	P49588	Striatum	12719.4	AARS_VVSI_34_1x_C28	No	Yes	190	0.014937811531990502	NA	NA	NA	NA	NA	NA	NA	NA	42.706812	striatum
AARS	VVSI_34	P49588	Thalamus (anterior)	12217.4	AARS_VVSI_34_1x_C28	No	Yes	192.5	0.01575621654361812	NA	NA	NA	NA	NA	NA	NA	NA	NA	NA
AARS	VVSI_34	P49588	Thalamus (medial)	11048.8	AARS_VVSI_34_1x_C28	No	Yes	177.5	0.016065093041778295	NA	NA	NA	NA	NA	NA	NA	NA	27.447331	mediodorsal nucleus of thalamus
AARS	VVSI_34	P49588	Thalamus (posterior)	10875.2	AARS_VVSI_34_1x_C28	No	Yes	184.7	0.01698359570398705	NA	NA	NA	NA	NA	NA	NA	NA	NA	NA
AARS	AVYT_13	P49588	Cingulate Cortex	11674.2	AARS_AVYT_13_1x_C7	No	Yes	886.6	0.0759452467835055	NA	NA	NA	NA	NA	NA	NA	NA	39.317693	anterior (rostral) cingulate (medial prefrontal) cortex
AARS	AVYT_13	P49588	Frontal Cortex	10724.3	AARS_AVYT_13_1x_C7	No	Yes	852.9	0.07952966627192451	NA	NA	NA	NA	NA	NA	NA	NA	37.150433	dorsolateral prefrontal cortex
AARS	AVYT_13	P49588	Hippocampus (anterior)	12630	AARS_AVYT_13_1x_C7	No	Yes	833.4	0.06598574821852732	NA	NA	NA	NA	NA	NA	NA	NA	38.59751	hippocampus (hippocampal formation)
AARS	AVYT_13	P49588	Hippocampus (posterior)	13085.9	AARS_AVYT_13_1x_C7	No	Yes	923.2	0.07054921709626392	NA	NA	NA	NA	NA	NA	NA	NA	38.59751	hippocampus (hippocampal formation)
AARS	AVYT_13	P49588	Hypothalamus	10129.1	AARS_AVYT_13_1x_C7	No	Yes	792.5	0.07823992259924376	NA	NA	NA	NA	NA	NA	NA	NA	NA	NA
AARS	AVYT_13	P49588	Insular Cortex/Claustrum	11069.3	AARS_AVYT_13_1x_C7	No	Yes	810.7	0.07323859683990859	NA	NA	NA	NA	NA	NA	NA	NA	NA	NA
AARS	AVYT_13	P49588	Motor Cortex	12004.8	AARS_AVYT_13_1x_C7	No	Yes	847.6	0.07060509129681461	NA	NA	NA	NA	NA	NA	NA	NA	NA	NA
AARS	AVYT_13	P49588	Occipital Cortex	11353.3	AARS_AVYT_13_1x_C7	No	Yes	760.3	0.06696731346833079	NA	NA	NA	NA	NA	NA	NA	NA	NA	NA
AARS	AVYT_13	P49588	Parietal Cortex	12408.3	AARS_AVYT_13_1x_C7	No	Yes	884	0.07124263597753118	NA	NA	NA	NA	NA	NA	NA	NA	20.993113	posteroventral (inferior) parietal cortex
AARS	AVYT_13	P49588	Pia mater (medial)	8411.9	AARS_AVYT_13_1x_C7	No	Yes	836.1	0.09939490483719493	NA	NA	NA	NA	NA	NA	NA	NA	NA	NA
AARS	AVYT_13	P49588	Pia mater (posterior)	8446.8	AARS_AVYT_13_1x_C7	No	Yes	887.6	0.10508121418762136	NA	NA	NA	NA	NA	NA	NA	NA	NA	NA
AARS	AVYT_13	P49588	Pia mater (anterior)	8582.8	AARS_AVYT_13_1x_C7	No	Yes	805	0.09379223563405882	NA	NA	NA	NA	NA	NA	NA	NA	NA	NA
AARS	AVYT_13	P49588	Primary Visual Cortex	10972.1	AARS_AVYT_13_1x_C7	No	Yes	723.4	0.06593086100199597	NA	NA	NA	NA	NA	NA	NA	NA	22.343947	primary visual cortex (striate cortex, area V1/17)
AARS	AVYT_13	P49588	Somatosensory Cortex	12024.5	AARS_AVYT_13_1x_C7	No	Yes	818.7	0.06808599110150111	NA	NA	NA	NA	NA	NA	NA	NA	NA	NA
AARS	AVYT_13	P49588	Striatum	12719.4	AARS_AVYT_13_1x_C7	No	Yes	816.8	0.06421686557542022	NA	NA	NA	NA	NA	NA	NA	NA	42.706812	striatum
AARS	AVYT_13	P49588	Thalamus (anterior)	12217.4	AARS_AVYT_13_1x_C7	No	Yes	927.6	0.07592450112135152	NA	NA	NA	NA	NA	NA	NA	NA	NA	NA
AARS	AVYT_13	P49588	Thalamus (medial)	11048.8	AARS_AVYT_13_1x_C7	No	Yes	1127.7	0.10206538266599088	NA	NA	NA	NA	NA	NA	NA	NA	27.447331	mediodorsal nucleus of thalamus
AARS	AVYT_13	P49588	Thalamus (posterior)	10875.2	AARS_AVYT_13_1x_C7	No	Yes	871.1	0.08009967632779166	NA	NA	NA	NA	NA	NA	NA	NA	NA	NA
AARS	CLSV_8	P49588	Cingulate Cortex	11674.2	AARS_CLSV_8_1x_C1	No	Yes	800.9	0.0686042726696476	NA	NA	NA	NA	NA	NA	NA	NA	39.317693	anterior (rostral) cingulate (medial prefrontal) cortex
AARS	CLSV_8	P49588	Frontal Cortex	10724.3	AARS_CLSV_8_1x_C1	No	Yes	834.1	0.07777663810225377	NA	NA	NA	NA	NA	NA	NA	NA	37.150433	dorsolateral prefrontal cortex
AARS	CLSV_8	P49588	Hippocampus (anterior)	12630	AARS_CLSV_8_1x_C1	No	Yes	716.7	0.056745843230403804	NA	NA	NA	NA	NA	NA	NA	NA	38.59751	hippocampus (hippocampal formation)
AARS	CLSV_8	P49588	Hippocampus (posterior)	13085.9	AARS_CLSV_8_1x_C1	No	Yes	883.5	0.06751541735761392	NA	NA	NA	NA	NA	NA	NA	NA	38.59751	hippocampus (hippocampal formation)
AARS	CLSV_8	P49588	Hypothalamus	10129.1	AARS_CLSV_8_1x_C1	No	Yes	683	0.0674294853442063	NA	NA	NA	NA	NA	NA	NA	NA	NA	NA
AARS	CLSV_8	P49588	Insular Cortex/Claustrum	11069.3	AARS_CLSV_8_1x_C1	No	Yes	770.8	0.06963403286567353	NA	NA	NA	NA	NA	NA	NA	NA	NA	NA
AARS	CLSV_8	P49588	Motor Cortex	12004.8	AARS_CLSV_8_1x_C1	No	Yes	736.7	0.06136711981873918	NA	NA	NA	NA	NA	NA	NA	NA	NA	NA
AARS	CLSV_8	P49588	Occipital Cortex	11353.3	AARS_CLSV_8_1x_C1	No	Yes	697.2	0.06140945804303596	NA	NA	NA	NA	NA	NA	NA	NA	NA	NA
AARS	CLSV_8	P49588	Parietal Cortex	12408.3	AARS_CLSV_8_1x_C1	No	Yes	849.9	0.06849447547206305	NA	NA	NA	NA	NA	NA	NA	NA	20.993113	posteroventral (inferior) parietal cortex
AARS	CLSV_8	P49588	Pia mater (medial)	8411.9	AARS_CLSV_8_1x_C1	No	Yes	682.8	0.08117072242893995	NA	NA	NA	NA	NA	NA	NA	NA	NA	NA
AARS	CLSV_8	P49588	Pia mater (posterior)	8446.8	AARS_CLSV_8_1x_C1	No	Yes	809.5	0.09583510915376238	NA	NA	NA	NA	NA	NA	NA	NA	NA	NA
AARS	CLSV_8	P49588	Pia mater (anterior)	8582.8	AARS_CLSV_8_1x_C1	No	Yes	674.6	0.07859905858228085	NA	NA	NA	NA	NA	NA	NA	NA	NA	NA
AARS	CLSV_8	P49588	Primary Visual Cortex	10972.1	AARS_CLSV_8_1x_C1	No	Yes	591	0.05386389114207854	NA	NA	NA	NA	NA	NA	NA	NA	22.343947	primary visual cortex (striate cortex, area V1/17)
AARS	CLSV_8	P49588	Somatosensory Cortex	12024.5	AARS_CLSV_8_1x_C1	No	Yes	717.5	0.05966984074181879	NA	NA	NA	NA	NA	NA	NA	NA	NA	NA
AARS	CLSV_8	P49588	Striatum	12719.4	AARS_CLSV_8_1x_C1	No	Yes	649.8	0.05108731543940752	NA	NA	NA	NA	NA	NA	NA	NA	42.706812	striatum
AARS	CLSV_8	P49588	Thalamus (anterior)	12217.4	AARS_CLSV_8_1x_C1	No	Yes	868.5	0.07108713801627188	NA	NA	NA	NA	NA	NA	NA	NA	NA	NA
AARS	CLSV_8	P49588	Thalamus (medial)	11048.8	AARS_CLSV_8_1x_C1	No	Yes	766.6	0.06938310042719573	NA	NA	NA	NA	NA	NA	NA	NA	27.447331	mediodorsal nucleus of thalamus
AARS	CLSV_8	P49588	Thalamus (posterior)	10875.2	AARS_CLSV_8_1x_C1	No	Yes	739.6	0.06800794468147713	NA	NA	NA	NA	NA	NA	NA	NA	NA	NA
AARS2	NA	Q5JTZ9	Cingulate Cortex	1301.4	NA	NA	NA	NA	NA	NA	NA	NA	NA	NA	NA	NA	NA	4.944943	anterior (rostral) cingulate (medial prefrontal) cortex
AARS2	NA	Q5JTZ9	Frontal Cortex	1292.5	NA	NA	NA	NA	NA	NA	NA	NA	NA	NA	NA	NA	NA	5.091988	dorsolateral prefrontal cortex
AARS2	NA	Q5JTZ9	Hippocampus (anterior)	1332.8	NA	NA	NA	NA	NA	NA	NA	NA	NA	NA	NA	NA	NA	4.369419	hippocampus (hippocampal formation)
AARS2	NA	Q5JTZ9	Hippocampus (posterior)	1232.6	NA	NA	NA	NA	NA	NA	NA	NA	NA	NA	NA	NA	NA	4.369419	hippocampus (hippocampal formation)
AARS2	NA	Q5JTZ9	Hypothalamus	1190.7	NA	NA	NA	NA	NA	NA	NA	NA	NA	NA	NA	NA	NA	NA	NA
AARS2	NA	Q5JTZ9	Insular Cortex/Claustrum	1448.4	NA	NA	NA	NA	NA	NA	NA	NA	NA	NA	NA	NA	NA	NA	NA
AARS2	NA	Q5JTZ9	Motor Cortex	1327.2	NA	NA	NA	NA	NA	NA	NA	NA	NA	NA	NA	NA	NA	NA	NA
AARS2	NA	Q5JTZ9	Occipital Cortex	1356	NA	NA	NA	NA	NA	NA	NA	NA	NA	NA	NA	NA	NA	NA	NA
AARS2	NA	Q5JTZ9	Parietal Cortex	1446.1	NA	NA	NA	NA	NA	NA	NA	NA	NA	NA	NA	NA	NA	2.906804	posteroventral (inferior) parietal cortex
AARS2	NA	Q5JTZ9	Pia mater (medial)	2084.1	NA	NA	NA	NA	NA	NA	NA	NA	NA	NA	NA	NA	NA	NA	NA
AARS2	NA	Q5JTZ9	Pia mater (posterior)	2125.4	NA	NA	NA	NA	NA	NA	NA	NA	NA	NA	NA	NA	NA	NA	NA
AARS2	NA	Q5JTZ9	Pia mater (anterior)	2044.4	NA	NA	NA	NA	NA	NA	NA	NA	NA	NA	NA	NA	NA	NA	NA
AARS2	NA	Q5JTZ9	Primary Visual Cortex	1518.3	NA	NA	NA	NA	NA	NA	NA	NA	NA	NA	NA	NA	NA	2.786672	primary visual cortex (striate cortex, area V1/17)
AARS2	NA	Q5JTZ9	Somatosensory Cortex	1333.9	NA	NA	NA	NA	NA	NA	NA	NA	NA	NA	NA	NA	NA	NA	NA
AARS2	NA	Q5JTZ9	Striatum	1346.2	NA	NA	NA	NA	NA	NA	NA	NA	NA	NA	NA	NA	NA	4.357274	striatum
AARS2	NA	Q5JTZ9	Thalamus (anterior)	2083.7	NA	NA	NA	NA	NA	NA	NA	NA	NA	NA	NA	NA	NA	NA	NA
AARS2	NA	Q5JTZ9	Thalamus (medial)	1895	NA	NA	NA	NA	NA	NA	NA	NA	NA	NA	NA	NA	NA	3.357676	mediodorsal nucleus of thalamus
AARS2	NA	Q5JTZ9	Thalamus (posterior)	1919.6	NA	NA	NA	NA	NA	NA	NA	NA	NA	NA	NA	NA	NA	NA	NA
AARSD1	CGAE_11	Q9BTE6	Cingulate Cortex	2618.4	AARSD1_CGAE_11_1x_C1	No	Yes	613.6	0.2343415826458906	NA	NA	NA	NA	NA	NA	NA	NA	10.940398	anterior (rostral) cingulate (medial prefrontal) cortex
AARSD1	CGAE_11	Q9BTE6	Frontal Cortex	2521	AARSD1_CGAE_11_1x_C1	No	Yes	610.6	0.24220547401824674	NA	NA	NA	NA	NA	NA	NA	NA	11.924441	dorsolateral prefrontal cortex
AARSD1	CGAE_11	Q9BTE6	Hippocampus (anterior)	2704.3	AARSD1_CGAE_11_1x_C1	No	Yes	455.4	0.16839847650038825	NA	NA	NA	NA	NA	NA	NA	NA	7.285688	hippocampus (hippocampal formation)
AARSD1	CGAE_11	Q9BTE6	Hippocampus (posterior)	2868.7	AARSD1_CGAE_11_1x_C1	No	Yes	597	0.2081082023216091	NA	NA	NA	NA	NA	NA	NA	NA	7.285688	hippocampus (hippocampal formation)
AARSD1	CGAE_11	Q9BTE6	Hypothalamus	1905	AARSD1_CGAE_11_1x_C1	No	Yes	406.9	0.21359580052493438	NA	NA	NA	NA	NA	NA	NA	NA	NA	NA
AARSD1	CGAE_11	Q9BTE6	Insular Cortex/Claustrum	1993.2	AARSD1_CGAE_11_1x_C1	No	Yes	369.8	0.18553080473610276	NA	NA	NA	NA	NA	NA	NA	NA	NA	NA
AARSD1	CGAE_11	Q9BTE6	Motor Cortex	2622.9	AARSD1_CGAE_11_1x_C1	No	Yes	466.9	0.1780090739258073	NA	NA	NA	NA	NA	NA	NA	NA	NA	NA
AARSD1	CGAE_11	Q9BTE6	Occipital Cortex	2556.3	AARSD1_CGAE_11_1x_C1	No	Yes	415.8	0.16265696514493602	NA	NA	NA	NA	NA	NA	NA	NA	NA	NA
AARSD1	CGAE_11	Q9BTE6	Parietal Cortex	2481	AARSD1_CGAE_11_1x_C1	No	Yes	452.3	0.18230552196694882	NA	NA	NA	NA	NA	NA	NA	NA	11.086403	posteroventral (inferior) parietal cortex
AARSD1	CGAE_11	Q9BTE6	Pia mater (medial)	1387.3	AARSD1_CGAE_11_1x_C1	No	Yes	408.1	0.2941685287969437	NA	NA	NA	NA	NA	NA	NA	NA	NA	NA
AARSD1	CGAE_11	Q9BTE6	Pia mater (posterior)	1463.3	AARSD1_CGAE_11_1x_C1	No	Yes	443.2	0.30287705870293175	NA	NA	NA	NA	NA	NA	NA	NA	NA	NA
AARSD1	CGAE_11	Q9BTE6	Pia mater (anterior)	1370.3	AARSD1_CGAE_11_1x_C1	No	Yes	380.9	0.27796832810333505	NA	NA	NA	NA	NA	NA	NA	NA	NA	NA
AARSD1	CGAE_11	Q9BTE6	Primary Visual Cortex	2357.1	AARSD1_CGAE_11_1x_C1	No	Yes	423.8	0.17979720843409275	NA	NA	NA	NA	NA	NA	NA	NA	12.87705	primary visual cortex (striate cortex, area V1/17)
AARSD1	CGAE_11	Q9BTE6	Somatosensory Cortex	2475.9	AARSD1_CGAE_11_1x_C1	No	Yes	432.8	0.17480512137000687	NA	NA	NA	NA	NA	NA	NA	NA	NA	NA
AARSD1	CGAE_11	Q9BTE6	Striatum	2523.3	AARSD1_CGAE_11_1x_C1	No	Yes	402.6	0.1595529663535846	NA	NA	NA	NA	NA	NA	NA	NA	10.602065	striatum
AARSD1	CGAE_11	Q9BTE6	Thalamus (anterior)	1682.7	AARSD1_CGAE_11_1x_C1	No	Yes	336.6	0.20003565697985382	NA	NA	NA	NA	NA	NA	NA	NA	NA	NA
AARSD1	CGAE_11	Q9BTE6	Thalamus (medial)	1626.3	AARSD1_CGAE_11_1x_C1	No	Yes	474.8	0.29195105454098264	NA	NA	NA	NA	NA	NA	NA	NA	11.169441	mediodorsal nucleus of thalamus
AARSD1	CGAE_11	Q9BTE6	Thalamus (posterior)	1624.5	AARSD1_CGAE_11_1x_C1	No	Yes	263.6	0.1622653124038166	NA	NA	NA	NA	NA	NA	NA	NA	NA	NA
AARSD1	CGAE_12	Q9BTE6	Cingulate Cortex	2618.4	AARSD1_CGAE_12_1x_C1	No	Yes	822.2	0.314008554842652	NA	NA	NA	NA	NA	NA	NA	NA	10.940398	anterior (rostral) cingulate (medial prefrontal) cortex
AARSD1	CGAE_12	Q9BTE6	Frontal Cortex	2521	AARSD1_CGAE_12_1x_C1	No	Yes	904.3	0.35870686235620786	NA	NA	NA	NA	NA	NA	NA	NA	11.924441	dorsolateral prefrontal cortex
AARSD1	CGAE_12	Q9BTE6	Hippocampus (anterior)	2704.3	AARSD1_CGAE_12_1x_C1	No	Yes	806.5	0.2982287468106349	NA	NA	NA	NA	NA	NA	NA	NA	7.285688	hippocampus (hippocampal formation)
AARSD1	CGAE_12	Q9BTE6	Hippocampus (posterior)	2868.7	AARSD1_CGAE_12_1x_C1	No	Yes	871.4	0.303761285599749	NA	NA	NA	NA	NA	NA	NA	NA	7.285688	hippocampus (hippocampal formation)
AARSD1	CGAE_12	Q9BTE6	Hypothalamus	1905	AARSD1_CGAE_12_1x_C1	No	Yes	598.8	0.3143307086614173	NA	NA	NA	NA	NA	NA	NA	NA	NA	NA
AARSD1	CGAE_12	Q9BTE6	Insular Cortex/Claustrum	1993.2	AARSD1_CGAE_12_1x_C1	No	Yes	599.1	0.30057194461167974	NA	NA	NA	NA	NA	NA	NA	NA	NA	NA
AARSD1	CGAE_12	Q9BTE6	Motor Cortex	2622.9	AARSD1_CGAE_12_1x_C1	No	Yes	869.1	0.3313507949216516	NA	NA	NA	NA	NA	NA	NA	NA	NA	NA
AARSD1	CGAE_12	Q9BTE6	Occipital Cortex	2556.3	AARSD1_CGAE_12_1x_C1	No	Yes	688	0.2691389899464069	NA	NA	NA	NA	NA	NA	NA	NA	NA	NA
AARSD1	CGAE_12	Q9BTE6	Parietal Cortex	2481	AARSD1_CGAE_12_1x_C1	No	Yes	752.9	0.3034663442160419	NA	NA	NA	NA	NA	NA	NA	NA	11.086403	posteroventral (inferior) parietal cortex
AARSD1	CGAE_12	Q9BTE6	Pia mater (medial)	1387.3	AARSD1_CGAE_12_1x_C1	No	Yes	702.5	0.5063792979168169	NA	NA	NA	NA	NA	NA	NA	NA	NA	NA
AARSD1	CGAE_12	Q9BTE6	Pia mater (posterior)	1463.3	AARSD1_CGAE_12_1x_C1	No	Yes	739.7	0.5055012642657009	NA	NA	NA	NA	NA	NA	NA	NA	NA	NA
AARSD1	CGAE_12	Q9BTE6	Pia mater (anterior)	1370.3	AARSD1_CGAE_12_1x_C1	No	Yes	658.9	0.48084361088812666	NA	NA	NA	NA	NA	NA	NA	NA	NA	NA
AARSD1	CGAE_12	Q9BTE6	Primary Visual Cortex	2357.1	AARSD1_CGAE_12_1x_C1	No	Yes	705.7	0.2993933223028298	NA	NA	NA	NA	NA	NA	NA	NA	12.87705	primary visual cortex (striate cortex, area V1/17)
AARSD1	CGAE_12	Q9BTE6	Somatosensory Cortex	2475.9	AARSD1_CGAE_12_1x_C1	No	Yes	711.7	0.2874510279090432	NA	NA	NA	NA	NA	NA	NA	NA	NA	NA
AARSD1	CGAE_12	Q9BTE6	Striatum	2523.3	AARSD1_CGAE_12_1x_C1	No	Yes	579.7	0.22973883406650022	NA	NA	NA	NA	NA	NA	NA	NA	10.602065	striatum
AARSD1	CGAE_12	Q9BTE6	Thalamus (anterior)	1682.7	AARSD1_CGAE_12_1x_C1	No	Yes	602.8	0.3582337909312414	NA	NA	NA	NA	NA	NA	NA	NA	NA	NA
AARSD1	CGAE_12	Q9BTE6	Thalamus (medial)	1626.3	AARSD1_CGAE_12_1x_C1	No	Yes	790.3	0.4859497017770399	NA	NA	NA	NA	NA	NA	NA	NA	11.169441	mediodorsal nucleus of thalamus
AARSD1	CGAE_12	Q9BTE6	Thalamus (posterior)	1624.5	AARSD1_CGAE_12_1x_C1	No	Yes	578	0.35580178516466604	NA	NA	NA	NA	NA	NA	NA	NA	NA	NA
AASDHPPT	WAFS_12	Q9NRN7	Cingulate Cortex	3322	AASDHPPT_WAFS_12_1x_C5	No	Yes	299.3	0.09009632751354606	NA	NA	NA	NA	NA	NA	NA	NA	16.613219	anterior (rostral) cingulate (medial prefrontal) cortex
AASDHPPT	WAFS_12	Q9NRN7	Frontal Cortex	3320.2	AASDHPPT_WAFS_12_1x_C5	No	Yes	326.1	0.09821697488103127	NA	NA	NA	NA	NA	NA	NA	NA	18.005373	dorsolateral prefrontal cortex
AASDHPPT	WAFS_12	Q9NRN7	Hippocampus (anterior)	3269.2	AASDHPPT_WAFS_12_1x_C5	No	Yes	300	0.09176556955830173	NA	NA	NA	NA	NA	NA	NA	NA	15.176735	hippocampus (hippocampal formation)
AASDHPPT	WAFS_12	Q9NRN7	Hippocampus (posterior)	3531.2	AASDHPPT_WAFS_12_1x_C5	No	Yes	328.2	0.09294290892614408	NA	NA	NA	NA	NA	NA	NA	NA	15.176735	hippocampus (hippocampal formation)
AASDHPPT	WAFS_12	Q9NRN7	Hypothalamus	2877.8	AASDHPPT_WAFS_12_1x_C5	No	Yes	258.7	0.08989505872541524	NA	NA	NA	NA	NA	NA	NA	NA	NA	NA
AASDHPPT	WAFS_12	Q9NRN7	Insular Cortex/Claustrum	3230.3	AASDHPPT_WAFS_12_1x_C5	No	Yes	278.7	0.08627681639476209	NA	NA	NA	NA	NA	NA	NA	NA	NA	NA
AASDHPPT	WAFS_12	Q9NRN7	Motor Cortex	3224.1	AASDHPPT_WAFS_12_1x_C5	No	Yes	286.9	0.08898607363295183	NA	NA	NA	NA	NA	NA	NA	NA	NA	NA
AASDHPPT	WAFS_12	Q9NRN7	Occipital Cortex	3448.5	AASDHPPT_WAFS_12_1x_C5	No	Yes	255.7	0.07414818036827606	NA	NA	NA	NA	NA	NA	NA	NA	NA	NA
AASDHPPT	WAFS_12	Q9NRN7	Parietal Cortex	3154.2	AASDHPPT_WAFS_12_1x_C5	No	Yes	232.8	0.07380635343351723	NA	NA	NA	NA	NA	NA	NA	NA	13.425723	posteroventral (inferior) parietal cortex
AASDHPPT	WAFS_12	Q9NRN7	Pia mater (medial)	1882.8	AASDHPPT_WAFS_12_1x_C5	No	Yes	264.9	0.14069471000637349	NA	NA	NA	NA	NA	NA	NA	NA	NA	NA
AASDHPPT	WAFS_12	Q9NRN7	Pia mater (posterior)	2116.7	AASDHPPT_WAFS_12_1x_C5	No	Yes	273.2	0.1290688335616762	NA	NA	NA	NA	NA	NA	NA	NA	NA	NA
AASDHPPT	WAFS_12	Q9NRN7	Pia mater (anterior)	1939.8	AASDHPPT_WAFS_12_1x_C5	No	Yes	242.1	0.12480668110114444	NA	NA	NA	NA	NA	NA	NA	NA	NA	NA
AASDHPPT	WAFS_12	Q9NRN7	Primary Visual Cortex	2880.8	AASDHPPT_WAFS_12_1x_C5	No	Yes	241.5	0.08383088031102472	NA	NA	NA	NA	NA	NA	NA	NA	8.918453	primary visual cortex (striate cortex, area V1/17)
AASDHPPT	WAFS_12	Q9NRN7	Somatosensory Cortex	3471.3	AASDHPPT_WAFS_12_1x_C5	No	Yes	273.3	0.07873131103621121	NA	NA	NA	NA	NA	NA	NA	NA	NA	NA
AASDHPPT	WAFS_12	Q9NRN7	Striatum	2895.4	AASDHPPT_WAFS_12_1x_C5	No	Yes	248.2	0.08572218000967051	NA	NA	NA	NA	NA	NA	NA	NA	12.687157	striatum
AASDHPPT	WAFS_12	Q9NRN7	Thalamus (anterior)	2146.5	AASDHPPT_WAFS_12_1x_C5	No	Yes	237.1	0.11045888655951548	NA	NA	NA	NA	NA	NA	NA	NA	NA	NA
AASDHPPT	WAFS_12	Q9NRN7	Thalamus (medial)	1905	AASDHPPT_WAFS_12_1x_C5	No	Yes	311	0.16325459317585303	NA	NA	NA	NA	NA	NA	NA	NA	17.153726	mediodorsal nucleus of thalamus
AASDHPPT	WAFS_12	Q9NRN7	Thalamus (posterior)	1887.3	AASDHPPT_WAFS_12_1x_C5	No	Yes	225.6	0.11953584485773328	NA	NA	NA	NA	NA	NA	NA	NA	NA	NA
AASS	FSPA_15	Q9UDR5	Cingulate Cortex	1009.3	AASS_FSPA_15_1x_C9	No	Yes	267.9	0.26543148716932524	NA	NA	NA	NA	NA	NA	NA	NA	0.36375999999999997	anterior (rostral) cingulate (medial prefrontal) cortex
AASS	FSPA_15	Q9UDR5	Frontal Cortex	758.4	AASS_FSPA_15_1x_C9	No	Yes	246.9	0.32555379746835444	NA	NA	NA	NA	NA	NA	NA	NA	0.254073	dorsolateral prefrontal cortex
AASS	FSPA_15	Q9UDR5	Hippocampus (anterior)	1225.6	AASS_FSPA_15_1x_C9	No	Yes	282.4	0.23041775456919059	NA	NA	NA	NA	NA	NA	NA	NA	2.030152	hippocampus (hippocampal formation)
AASS	FSPA_15	Q9UDR5	Hippocampus (posterior)	852	AASS_FSPA_15_1x_C9	No	Yes	256.9	0.3015258215962441	NA	NA	NA	NA	NA	NA	NA	NA	2.030152	hippocampus (hippocampal formation)
AASS	FSPA_15	Q9UDR5	Hypothalamus	824	AASS_FSPA_15_1x_C9	No	Yes	266.6	0.32354368932038835	NA	NA	NA	NA	NA	NA	NA	NA	NA	NA
AASS	FSPA_15	Q9UDR5	Insular Cortex/Claustrum	1052.4	AASS_FSPA_15_1x_C9	No	Yes	260.5	0.24752945648042568	NA	NA	NA	NA	NA	NA	NA	NA	NA	NA
AASS	FSPA_15	Q9UDR5	Motor Cortex	912.3	AASS_FSPA_15_1x_C9	No	Yes	264.1	0.28948810698235233	NA	NA	NA	NA	NA	NA	NA	NA	NA	NA
AASS	FSPA_15	Q9UDR5	Occipital Cortex	854	AASS_FSPA_15_1x_C9	No	Yes	232.6	0.2723653395784543	NA	NA	NA	NA	NA	NA	NA	NA	NA	NA
AASS	FSPA_15	Q9UDR5	Parietal Cortex	1320.4	AASS_FSPA_15_1x_C9	No	Yes	299.6	0.2269009391093608	NA	NA	NA	NA	NA	NA	NA	NA	0.067473	posteroventral (inferior) parietal cortex
AASS	FSPA_15	Q9UDR5	Pia mater (medial)	5924.4	AASS_FSPA_15_1x_C9	No	Yes	1675.4	0.2827965701168051	NA	NA	NA	NA	NA	NA	NA	NA	NA	NA
AASS	FSPA_15	Q9UDR5	Pia mater (posterior)	4773.8	AASS_FSPA_15_1x_C9	No	Yes	1394.1	0.2920315052997612	NA	NA	NA	NA	NA	NA	NA	NA	NA	NA
AASS	FSPA_15	Q9UDR5	Pia mater (anterior)	6242.1	AASS_FSPA_15_1x_C9	No	Yes	1428.8	0.22889732622034248	NA	NA	NA	NA	NA	NA	NA	NA	NA	NA
AASS	FSPA_15	Q9UDR5	Primary Visual Cortex	1567.1	AASS_FSPA_15_1x_C9	No	Yes	290.6	0.18543807032097506	NA	NA	NA	NA	NA	NA	NA	NA	0.042753	primary visual cortex (striate cortex, area V1/17)
AASS	FSPA_15	Q9UDR5	Somatosensory Cortex	857.4	AASS_FSPA_15_1x_C9	No	Yes	219.1	0.2555400046652671	NA	NA	NA	NA	NA	NA	NA	NA	NA	NA
AASS	FSPA_15	Q9UDR5	Striatum	954.4	AASS_FSPA_15_1x_C9	No	Yes	215	0.22527242246437554	NA	NA	NA	NA	NA	NA	NA	NA	1.38428	striatum
AASS	FSPA_15	Q9UDR5	Thalamus (anterior)	3664.8	AASS_FSPA_15_1x_C9	No	Yes	560.5	0.15294149748963107	NA	NA	NA	NA	NA	NA	NA	NA	NA	NA
AASS	FSPA_15	Q9UDR5	Thalamus (medial)	2914.9	AASS_FSPA_15_1x_C9	No	Yes	698.9	0.23976808809907715	NA	NA	NA	NA	NA	NA	NA	NA	0.811216	mediodorsal nucleus of thalamus
AASS	FSPA_15	Q9UDR5	Thalamus (posterior)	3857.2	AASS_FSPA_15_1x_C9	No	Yes	573	0.1485533547651146	NA	NA	NA	NA	NA	NA	NA	NA	NA	NA
AASS	GAQA_20	Q9UDR5	Cingulate Cortex	1009.3	AASS_GAQA_20_1x_C11	No	Yes	316.6	0.31368275042108396	NA	NA	NA	NA	NA	NA	NA	NA	0.36375999999999997	anterior (rostral) cingulate (medial prefrontal) cortex
AASS	GAQA_20	Q9UDR5	Frontal Cortex	758.4	AASS_GAQA_20_1x_C11	No	Yes	293.5	0.38699894514767935	NA	NA	NA	NA	NA	NA	NA	NA	0.254073	dorsolateral prefrontal cortex
AASS	GAQA_20	Q9UDR5	Hippocampus (anterior)	1225.6	AASS_GAQA_20_1x_C11	No	Yes	324.4	0.264686684073107	NA	NA	NA	NA	NA	NA	NA	NA	2.030152	hippocampus (hippocampal formation)
AASS	GAQA_20	Q9UDR5	Hippocampus (posterior)	852	AASS_GAQA_20_1x_C11	No	Yes	284.3	0.3336854460093897	NA	NA	NA	NA	NA	NA	NA	NA	2.030152	hippocampus (hippocampal formation)
AASS	GAQA_20	Q9UDR5	Hypothalamus	824	AASS_GAQA_20_1x_C11	No	Yes	275.5	0.33434466019417475	NA	NA	NA	NA	NA	NA	NA	NA	NA	NA
AASS	GAQA_20	Q9UDR5	Insular Cortex/Claustrum	1052.4	AASS_GAQA_20_1x_C11	No	Yes	289.5	0.27508551881413906	NA	NA	NA	NA	NA	NA	NA	NA	NA	NA
AASS	GAQA_20	Q9UDR5	Motor Cortex	912.3	AASS_GAQA_20_1x_C11	No	Yes	289.4	0.3172202126493478	NA	NA	NA	NA	NA	NA	NA	NA	NA	NA
AASS	GAQA_20	Q9UDR5	Occipital Cortex	854	AASS_GAQA_20_1x_C11	No	Yes	308	0.36065573770491804	NA	NA	NA	NA	NA	NA	NA	NA	NA	NA
AASS	GAQA_20	Q9UDR5	Parietal Cortex	1320.4	AASS_GAQA_20_1x_C11	No	Yes	309.4	0.2343229324447137	NA	NA	NA	NA	NA	NA	NA	NA	0.067473	posteroventral (inferior) parietal cortex
AASS	GAQA_20	Q9UDR5	Pia mater (medial)	5924.4	AASS_GAQA_20_1x_C11	No	Yes	846.7	0.14291742623725612	NA	NA	NA	NA	NA	NA	NA	NA	NA	NA
AASS	GAQA_20	Q9UDR5	Pia mater (posterior)	4773.8	AASS_GAQA_20_1x_C11	No	Yes	763.7	0.15997737651346935	NA	NA	NA	NA	NA	NA	NA	NA	NA	NA
AASS	GAQA_20	Q9UDR5	Pia mater (anterior)	6242.1	AASS_GAQA_20_1x_C11	No	Yes	792.7	0.1269925185434389	NA	NA	NA	NA	NA	NA	NA	NA	NA	NA
AASS	GAQA_20	Q9UDR5	Primary Visual Cortex	1567.1	AASS_GAQA_20_1x_C11	No	Yes	290.5	0.1853742581839066	NA	NA	NA	NA	NA	NA	NA	NA	0.042753	primary visual cortex (striate cortex, area V1/17)
AASS	GAQA_20	Q9UDR5	Somatosensory Cortex	857.4	AASS_GAQA_20_1x_C11	No	Yes	279.7	0.32621880102635875	NA	NA	NA	NA	NA	NA	NA	NA	NA	NA
AASS	GAQA_20	Q9UDR5	Striatum	954.4	AASS_GAQA_20_1x_C11	No	Yes	265.5	0.27818524727577537	NA	NA	NA	NA	NA	NA	NA	NA	1.38428	striatum
AASS	GAQA_20	Q9UDR5	Thalamus (anterior)	3664.8	AASS_GAQA_20_1x_C11	No	Yes	473.3	0.1291475660336171	NA	NA	NA	NA	NA	NA	NA	NA	NA	NA
AASS	GAQA_20	Q9UDR5	Thalamus (medial)	2914.9	AASS_GAQA_20_1x_C11	No	Yes	441.6	0.1514974784726749	NA	NA	NA	NA	NA	NA	NA	NA	0.811216	mediodorsal nucleus of thalamus
AASS	GAQA_20	Q9UDR5	Thalamus (posterior)	3857.2	AASS_GAQA_20_1x_C11	No	Yes	440	0.11407238411282797	NA	NA	NA	NA	NA	NA	NA	NA	NA	NA
AASS	QLLC_19	Q9UDR5	Cingulate Cortex	1009.3	AASS_QLLC_19_1x_C4	No	Yes	320.2	0.31724957891608047	NA	NA	NA	NA	NA	NA	NA	NA	0.36375999999999997	anterior (rostral) cingulate (medial prefrontal) cortex
AASS	QLLC_19	Q9UDR5	Frontal Cortex	758.4	AASS_QLLC_19_1x_C4	No	Yes	281.3	0.370912447257384	NA	NA	NA	NA	NA	NA	NA	NA	0.254073	dorsolateral prefrontal cortex
AASS	QLLC_19	Q9UDR5	Hippocampus (anterior)	1225.6	AASS_QLLC_19_1x_C4	No	Yes	334.9	0.27325391644908614	NA	NA	NA	NA	NA	NA	NA	NA	2.030152	hippocampus (hippocampal formation)
AASS	QLLC_19	Q9UDR5	Hippocampus (posterior)	852	AASS_QLLC_19_1x_C4	No	Yes	319.1	0.3745305164319249	NA	NA	NA	NA	NA	NA	NA	NA	2.030152	hippocampus (hippocampal formation)
AASS	QLLC_19	Q9UDR5	Hypothalamus	824	AASS_QLLC_19_1x_C4	No	Yes	348.3	0.42269417475728155	NA	NA	NA	NA	NA	NA	NA	NA	NA	NA
AASS	QLLC_19	Q9UDR5	Insular Cortex/Claustrum	1052.4	AASS_QLLC_19_1x_C4	No	Yes	303.5	0.28838844545800074	NA	NA	NA	NA	NA	NA	NA	NA	NA	NA
AASS	QLLC_19	Q9UDR5	Motor Cortex	912.3	AASS_QLLC_19_1x_C4	No	Yes	351.9	0.3857283788227557	NA	NA	NA	NA	NA	NA	NA	NA	NA	NA
AASS	QLLC_19	Q9UDR5	Occipital Cortex	854	AASS_QLLC_19_1x_C4	No	Yes	300.1	0.3514051522248244	NA	NA	NA	NA	NA	NA	NA	NA	NA	NA
AASS	QLLC_19	Q9UDR5	Parietal Cortex	1320.4	AASS_QLLC_19_1x_C4	No	Yes	353	0.2673432293244471	NA	NA	NA	NA	NA	NA	NA	NA	0.067473	posteroventral (inferior) parietal cortex
AASS	QLLC_19	Q9UDR5	Pia mater (medial)	5924.4	AASS_QLLC_19_1x_C4	No	Yes	487.8	0.08233745189386267	NA	NA	NA	NA	NA	NA	NA	NA	NA	NA
AASS	QLLC_19	Q9UDR5	Pia mater (posterior)	4773.8	AASS_QLLC_19_1x_C4	No	Yes	438.9	0.09193933553982152	NA	NA	NA	NA	NA	NA	NA	NA	NA	NA
AASS	QLLC_19	Q9UDR5	Pia mater (anterior)	6242.1	AASS_QLLC_19_1x_C4	No	Yes	503	0.08058185546530815	NA	NA	NA	NA	NA	NA	NA	NA	NA	NA
AASS	QLLC_19	Q9UDR5	Primary Visual Cortex	1567.1	AASS_QLLC_19_1x_C4	No	Yes	344.8	0.22002424861208603	NA	NA	NA	NA	NA	NA	NA	NA	0.042753	primary visual cortex (striate cortex, area V1/17)
AASS	QLLC_19	Q9UDR5	Somatosensory Cortex	857.4	AASS_QLLC_19_1x_C4	No	Yes	301.6	0.35176113832516914	NA	NA	NA	NA	NA	NA	NA	NA	NA	NA
AASS	QLLC_19	Q9UDR5	Striatum	954.4	AASS_QLLC_19_1x_C4	No	Yes	302.3	0.3167435037720034	NA	NA	NA	NA	NA	NA	NA	NA	1.38428	striatum
AASS	QLLC_19	Q9UDR5	Thalamus (anterior)	3664.8	AASS_QLLC_19_1x_C4	No	Yes	349.7	0.09542130539183584	NA	NA	NA	NA	NA	NA	NA	NA	NA	NA
AASS	QLLC_19	Q9UDR5	Thalamus (medial)	2914.9	AASS_QLLC_19_1x_C4	No	Yes	322	0.11046691138632543	NA	NA	NA	NA	NA	NA	NA	NA	0.811216	mediodorsal nucleus of thalamus
AASS	QLLC_19	Q9UDR5	Thalamus (posterior)	3857.2	AASS_QLLC_19_1x_C4	No	Yes	390.2	0.10116146427460335	NA	NA	NA	NA	NA	NA	NA	NA	NA	NA
AASS	AGGI_19	Q9UDR5	Cingulate Cortex	1009.3	AASS_AGGI_19_1x_C13	No	Yes	123	0.12186664024571486	NA	NA	NA	NA	NA	NA	NA	NA	0.36375999999999997	anterior (rostral) cingulate (medial prefrontal) cortex
AASS	AGGI_19	Q9UDR5	Frontal Cortex	758.4	AASS_AGGI_19_1x_C13	No	Yes	119.4	0.1574367088607595	NA	NA	NA	NA	NA	NA	NA	NA	0.254073	dorsolateral prefrontal cortex
AASS	AGGI_19	Q9UDR5	Hippocampus (anterior)	1225.6	AASS_AGGI_19_1x_C13	No	Yes	141.6	0.11553524804177547	NA	NA	NA	NA	NA	NA	NA	NA	2.030152	hippocampus (hippocampal formation)
AASS	AGGI_19	Q9UDR5	Hippocampus (posterior)	852	AASS_AGGI_19_1x_C13	No	Yes	142.9	0.1677230046948357	NA	NA	NA	NA	NA	NA	NA	NA	2.030152	hippocampus (hippocampal formation)
AASS	AGGI_19	Q9UDR5	Hypothalamus	824	AASS_AGGI_19_1x_C13	No	Yes	151.7	0.1841019417475728	NA	NA	NA	NA	NA	NA	NA	NA	NA	NA
AASS	AGGI_19	Q9UDR5	Insular Cortex/Claustrum	1052.4	AASS_AGGI_19_1x_C13	No	Yes	140.3	0.13331432915241354	NA	NA	NA	NA	NA	NA	NA	NA	NA	NA
AASS	AGGI_19	Q9UDR5	Motor Cortex	912.3	AASS_AGGI_19_1x_C13	No	Yes	124.3	0.13624904088567358	NA	NA	NA	NA	NA	NA	NA	NA	NA	NA
AASS	AGGI_19	Q9UDR5	Occipital Cortex	854	AASS_AGGI_19_1x_C13	No	Yes	128.8	0.15081967213114755	NA	NA	NA	NA	NA	NA	NA	NA	NA	NA
AASS	AGGI_19	Q9UDR5	Parietal Cortex	1320.4	AASS_AGGI_19_1x_C13	No	Yes	141.5	0.10716449560739169	NA	NA	NA	NA	NA	NA	NA	NA	0.067473	posteroventral (inferior) parietal cortex
AASS	AGGI_19	Q9UDR5	Pia mater (medial)	5924.4	AASS_AGGI_19_1x_C13	No	Yes	320.8	0.05414894335291338	NA	NA	NA	NA	NA	NA	NA	NA	NA	NA
AASS	AGGI_19	Q9UDR5	Pia mater (posterior)	4773.8	AASS_AGGI_19_1x_C13	No	Yes	311.7	0.06529389584817126	NA	NA	NA	NA	NA	NA	NA	NA	NA	NA
AASS	AGGI_19	Q9UDR5	Pia mater (anterior)	6242.1	AASS_AGGI_19_1x_C13	No	Yes	313.5	0.05022348248185706	NA	NA	NA	NA	NA	NA	NA	NA	NA	NA
AASS	AGGI_19	Q9UDR5	Primary Visual Cortex	1567.1	AASS_AGGI_19_1x_C13	No	Yes	145.5	0.09284665943462447	NA	NA	NA	NA	NA	NA	NA	NA	0.042753	primary visual cortex (striate cortex, area V1/17)
AASS	AGGI_19	Q9UDR5	Somatosensory Cortex	857.4	AASS_AGGI_19_1x_C13	No	Yes	127.9	0.14917191509213903	NA	NA	NA	NA	NA	NA	NA	NA	NA	NA
AASS	AGGI_19	Q9UDR5	Striatum	954.4	AASS_AGGI_19_1x_C13	No	Yes	133.4	0.1397736797988265	NA	NA	NA	NA	NA	NA	NA	NA	1.38428	striatum
AASS	AGGI_19	Q9UDR5	Thalamus (anterior)	3664.8	AASS_AGGI_19_1x_C13	No	Yes	172.1	0.04696027068325693	NA	NA	NA	NA	NA	NA	NA	NA	NA	NA
AASS	AGGI_19	Q9UDR5	Thalamus (medial)	2914.9	AASS_AGGI_19_1x_C13	No	Yes	189.9	0.06514803252255652	NA	NA	NA	NA	NA	NA	NA	NA	0.811216	mediodorsal nucleus of thalamus
AASS	AGGI_19	Q9UDR5	Thalamus (posterior)	3857.2	AASS_AGGI_19_1x_C13	No	Yes	200.9	0.052084413564243495	NA	NA	NA	NA	NA	NA	NA	NA	NA	NA
AATF	NA	Q9NY61	Cingulate Cortex	99.8	NA	NA	NA	NA	NA	NA	NA	NA	NA	NA	NA	NA	NA	21.645094	anterior (rostral) cingulate (medial prefrontal) cortex
AATF	NA	Q9NY61	Frontal Cortex	124.1	NA	NA	NA	NA	NA	NA	NA	NA	NA	NA	NA	NA	NA	20.136553	dorsolateral prefrontal cortex
AATF	NA	Q9NY61	Hippocampus (anterior)	89.3	NA	NA	NA	NA	NA	NA	NA	NA	NA	NA	NA	NA	NA	18.652431	hippocampus (hippocampal formation)
AATF	NA	Q9NY61	Hippocampus (posterior)	79.9	NA	NA	NA	NA	NA	NA	NA	NA	NA	NA	NA	NA	NA	18.652431	hippocampus (hippocampal formation)
AATF	NA	Q9NY61	Hypothalamus	74.3	NA	NA	NA	NA	NA	NA	NA	NA	NA	NA	NA	NA	NA	NA	NA
AATF	NA	Q9NY61	Insular Cortex/Claustrum	120.8	NA	NA	NA	NA	NA	NA	NA	NA	NA	NA	NA	NA	NA	NA	NA
AATF	NA	Q9NY61	Motor Cortex	98.6	NA	NA	NA	NA	NA	NA	NA	NA	NA	NA	NA	NA	NA	NA	NA
AATF	NA	Q9NY61	Occipital Cortex	91.3	NA	NA	NA	NA	NA	NA	NA	NA	NA	NA	NA	NA	NA	NA	NA
AATF	NA	Q9NY61	Parietal Cortex	111.7	NA	NA	NA	NA	NA	NA	NA	NA	NA	NA	NA	NA	NA	17.331565	posteroventral (inferior) parietal cortex
AATF	NA	Q9NY61	Pia mater (medial)	119.5	NA	NA	NA	NA	NA	NA	NA	NA	NA	NA	NA	NA	NA	NA	NA
AATF	NA	Q9NY61	Pia mater (posterior)	116.6	NA	NA	NA	NA	NA	NA	NA	NA	NA	NA	NA	NA	NA	NA	NA
AATF	NA	Q9NY61	Pia mater (anterior)	127.6	NA	NA	NA	NA	NA	NA	NA	NA	NA	NA	NA	NA	NA	NA	NA
AATF	NA	Q9NY61	Primary Visual Cortex	139.6	NA	NA	NA	NA	NA	NA	NA	NA	NA	NA	NA	NA	NA	20.776207	primary visual cortex (striate cortex, area V1/17)
AATF	NA	Q9NY61	Somatosensory Cortex	89.4	NA	NA	NA	NA	NA	NA	NA	NA	NA	NA	NA	NA	NA	NA	NA
AATF	NA	Q9NY61	Striatum	99	NA	NA	NA	NA	NA	NA	NA	NA	NA	NA	NA	NA	NA	24.008056	striatum
AATF	NA	Q9NY61	Thalamus (anterior)	164.6	NA	NA	NA	NA	NA	NA	NA	NA	NA	NA	NA	NA	NA	NA	NA
AATF	NA	Q9NY61	Thalamus (medial)	188.4	NA	NA	NA	NA	NA	NA	NA	NA	NA	NA	NA	NA	NA	13.935135	mediodorsal nucleus of thalamus
AATF	NA	Q9NY61	Thalamus (posterior)	168.7	NA	NA	NA	NA	NA	NA	NA	NA	NA	NA	NA	NA	NA	NA	NA
AATK	GAEA_13	NA	NA	NA	NA	NA	NA	NA	NA	NA	NA	NA	NA	NA	NA	NA	NA	NA	NA
ABAT	GTFC_14	P80404	Cingulate Cortex	1616.3	ABAT_GTFC_14_1x_C4	No	Yes	670.1	0.4145888758275073	NA	NA	NA	NA	NA	NA	NA	NA	22.725448	anterior (rostral) cingulate (medial prefrontal) cortex
ABAT	GTFC_14	P80404	Frontal Cortex	1502	ABAT_GTFC_14_1x_C4	No	Yes	637.9	0.4247003994673768	NA	NA	NA	NA	NA	NA	NA	NA	17.488393	dorsolateral prefrontal cortex
ABAT	GTFC_14	P80404	Hippocampus (anterior)	1935.6	ABAT_GTFC_14_1x_C4	No	Yes	675.6	0.34903905765654064	NA	NA	NA	NA	NA	NA	NA	NA	30.309555	hippocampus (hippocampal formation)
ABAT	GTFC_14	P80404	Hippocampus (posterior)	1708.7	ABAT_GTFC_14_1x_C4	No	Yes	653.6	0.3825130215953649	NA	NA	NA	NA	NA	NA	NA	NA	30.309555	hippocampus (hippocampal formation)
ABAT	GTFC_14	P80404	Hypothalamus	4084.5	ABAT_GTFC_14_1x_C4	No	Yes	1160	0.28400048965601665	NA	NA	NA	NA	NA	NA	NA	NA	NA	NA
ABAT	GTFC_14	P80404	Insular Cortex/Claustrum	3546.5	ABAT_GTFC_14_1x_C4	No	Yes	946.3	0.2668264486113069	NA	NA	NA	NA	NA	NA	NA	NA	NA	NA
ABAT	GTFC_14	P80404	Motor Cortex	1625.4	ABAT_GTFC_14_1x_C4	No	Yes	644.2	0.39633321028669866	NA	NA	NA	NA	NA	NA	NA	NA	NA	NA
ABAT	GTFC_14	P80404	Occipital Cortex	1556.4	ABAT_GTFC_14_1x_C4	No	Yes	611	0.39257260344384476	NA	NA	NA	NA	NA	NA	NA	NA	NA	NA
ABAT	GTFC_14	P80404	Parietal Cortex	1907.2	ABAT_GTFC_14_1x_C4	No	Yes	689.5	0.36152474832214765	NA	NA	NA	NA	NA	NA	NA	NA	9.146105	posteroventral (inferior) parietal cortex
ABAT	GTFC_14	P80404	Pia mater (medial)	1045.3	ABAT_GTFC_14_1x_C4	No	Yes	726.3	0.6948244523103415	NA	NA	NA	NA	NA	NA	NA	NA	NA	NA
ABAT	GTFC_14	P80404	Pia mater (posterior)	878.3	ABAT_GTFC_14_1x_C4	No	Yes	743.7	0.8467494022543551	NA	NA	NA	NA	NA	NA	NA	NA	NA	NA
ABAT	GTFC_14	P80404	Pia mater (anterior)	881.1	ABAT_GTFC_14_1x_C4	No	Yes	752.2	0.853705595278629	NA	NA	NA	NA	NA	NA	NA	NA	NA	NA
ABAT	GTFC_14	P80404	Primary Visual Cortex	1990.5	ABAT_GTFC_14_1x_C4	No	Yes	662.8	0.3329816628987691	NA	NA	NA	NA	NA	NA	NA	NA	7.073764	primary visual cortex (striate cortex, area V1/17)
ABAT	GTFC_14	P80404	Somatosensory Cortex	1613.2	ABAT_GTFC_14_1x_C4	No	Yes	614.1	0.38067195636002976	NA	NA	NA	NA	NA	NA	NA	NA	NA	NA
ABAT	GTFC_14	P80404	Striatum	4702.4	ABAT_GTFC_14_1x_C4	No	Yes	987.2	0.20993535216059886	NA	NA	NA	NA	NA	NA	NA	NA	48.726983	striatum
ABAT	GTFC_14	P80404	Thalamus (anterior)	7605.5	ABAT_GTFC_14_1x_C4	No	Yes	1895.9	0.24928012622444284	NA	NA	NA	NA	NA	NA	NA	NA	NA	NA
ABAT	GTFC_14	P80404	Thalamus (medial)	6498.7	ABAT_GTFC_14_1x_C4	No	Yes	1747.6	0.26891532152584363	NA	NA	NA	NA	NA	NA	NA	NA	27.542735	mediodorsal nucleus of thalamus
ABAT	GTFC_14	P80404	Thalamus (posterior)	4332.3	ABAT_GTFC_14_1x_C4	No	Yes	1061.8	0.24508921358170024	NA	NA	NA	NA	NA	NA	NA	NA	NA	NA
ABAT	TMGC_11	P80404	Cingulate Cortex	1616.3	ABAT_TMGC_11_1x_C4	No	Yes	307.3	0.19012559549588567	NA	NA	NA	NA	NA	NA	NA	NA	22.725448	anterior (rostral) cingulate (medial prefrontal) cortex
ABAT	TMGC_11	P80404	Frontal Cortex	1502	ABAT_TMGC_11_1x_C4	No	Yes	324.8	0.21624500665778962	NA	NA	NA	NA	NA	NA	NA	NA	17.488393	dorsolateral prefrontal cortex
ABAT	TMGC_11	P80404	Hippocampus (anterior)	1935.6	ABAT_TMGC_11_1x_C4	No	Yes	335.5	0.17333126679065924	NA	NA	NA	NA	NA	NA	NA	NA	30.309555	hippocampus (hippocampal formation)
ABAT	TMGC_11	P80404	Hippocampus (posterior)	1708.7	ABAT_TMGC_11_1x_C4	No	Yes	339.5	0.1986890618598935	NA	NA	NA	NA	NA	NA	NA	NA	30.309555	hippocampus (hippocampal formation)
ABAT	TMGC_11	P80404	Hypothalamus	4084.5	ABAT_TMGC_11_1x_C4	No	Yes	758.9	0.18579997551719915	NA	NA	NA	NA	NA	NA	NA	NA	NA	NA
ABAT	TMGC_11	P80404	Insular Cortex/Claustrum	3546.5	ABAT_TMGC_11_1x_C4	No	Yes	564.1	0.1590582264204145	NA	NA	NA	NA	NA	NA	NA	NA	NA	NA
ABAT	TMGC_11	P80404	Motor Cortex	1625.4	ABAT_TMGC_11_1x_C4	No	Yes	338.2	0.2080718592346499	NA	NA	NA	NA	NA	NA	NA	NA	NA	NA
ABAT	TMGC_11	P80404	Occipital Cortex	1556.4	ABAT_TMGC_11_1x_C4	No	Yes	285.4	0.18337188383448982	NA	NA	NA	NA	NA	NA	NA	NA	NA	NA
ABAT	TMGC_11	P80404	Parietal Cortex	1907.2	ABAT_TMGC_11_1x_C4	No	Yes	394.1	0.2066380033557047	NA	NA	NA	NA	NA	NA	NA	NA	9.146105	posteroventral (inferior) parietal cortex
ABAT	TMGC_11	P80404	Pia mater (medial)	1045.3	ABAT_TMGC_11_1x_C4	No	Yes	263.7	0.2522720750023917	NA	NA	NA	NA	NA	NA	NA	NA	NA	NA
ABAT	TMGC_11	P80404	Pia mater (posterior)	878.3	ABAT_TMGC_11_1x_C4	No	Yes	257.5	0.2931800068313788	NA	NA	NA	NA	NA	NA	NA	NA	NA	NA
ABAT	TMGC_11	P80404	Pia mater (anterior)	881.1	ABAT_TMGC_11_1x_C4	No	Yes	221.7	0.25161729656111675	NA	NA	NA	NA	NA	NA	NA	NA	NA	NA
ABAT	TMGC_11	P80404	Primary Visual Cortex	1990.5	ABAT_TMGC_11_1x_C4	No	Yes	317.4	0.15945742275810096	NA	NA	NA	NA	NA	NA	NA	NA	7.073764	primary visual cortex (striate cortex, area V1/17)
ABAT	TMGC_11	P80404	Somatosensory Cortex	1613.2	ABAT_TMGC_11_1x_C4	No	Yes	276.6	0.17146045127696505	NA	NA	NA	NA	NA	NA	NA	NA	NA	NA
ABAT	TMGC_11	P80404	Striatum	4702.4	ABAT_TMGC_11_1x_C4	No	Yes	592.3	0.1259569581490303	NA	NA	NA	NA	NA	NA	NA	NA	48.726983	striatum
ABAT	TMGC_11	P80404	Thalamus (anterior)	7605.5	ABAT_TMGC_11_1x_C4	No	Yes	1323.3	0.17399250542370653	NA	NA	NA	NA	NA	NA	NA	NA	NA	NA
ABAT	TMGC_11	P80404	Thalamus (medial)	6498.7	ABAT_TMGC_11_1x_C4	No	Yes	1128.9	0.1737116654100051	NA	NA	NA	NA	NA	NA	NA	NA	27.542735	mediodorsal nucleus of thalamus
ABAT	TMGC_11	P80404	Thalamus (posterior)	4332.3	ABAT_TMGC_11_1x_C4	No	Yes	622.2	0.14361886295962883	NA	NA	NA	NA	NA	NA	NA	NA	NA	NA
ABAT	CLEE_11	P80404	Cingulate Cortex	1616.3	ABAT_CLEE_11_1x_C1	No	Yes	391.2	0.24203427581513332	NA	NA	NA	NA	NA	NA	NA	NA	22.725448	anterior (rostral) cingulate (medial prefrontal) cortex
ABAT	CLEE_11	P80404	Frontal Cortex	1502	ABAT_CLEE_11_1x_C1	No	Yes	388.6	0.25872170439414116	NA	NA	NA	NA	NA	NA	NA	NA	17.488393	dorsolateral prefrontal cortex
ABAT	CLEE_11	P80404	Hippocampus (anterior)	1935.6	ABAT_CLEE_11_1x_C1	No	Yes	350.4	0.18102913825170489	NA	NA	NA	NA	NA	NA	NA	NA	30.309555	hippocampus (hippocampal formation)
ABAT	CLEE_11	P80404	Hippocampus (posterior)	1708.7	ABAT_CLEE_11_1x_C1	No	Yes	379.3	0.22198162345642886	NA	NA	NA	NA	NA	NA	NA	NA	30.309555	hippocampus (hippocampal formation)
ABAT	CLEE_11	P80404	Hypothalamus	4084.5	ABAT_CLEE_11_1x_C1	No	Yes	724.4	0.1773534092300159	NA	NA	NA	NA	NA	NA	NA	NA	NA	NA
ABAT	CLEE_11	P80404	Insular Cortex/Claustrum	3546.5	ABAT_CLEE_11_1x_C1	No	Yes	637.5	0.1797546877202876	NA	NA	NA	NA	NA	NA	NA	NA	NA	NA
ABAT	CLEE_11	P80404	Motor Cortex	1625.4	ABAT_CLEE_11_1x_C1	No	Yes	323.2	0.1988433616340593	NA	NA	NA	NA	NA	NA	NA	NA	NA	NA
ABAT	CLEE_11	P80404	Occipital Cortex	1556.4	ABAT_CLEE_11_1x_C1	No	Yes	303.4	0.19493703418144434	NA	NA	NA	NA	NA	NA	NA	NA	NA	NA
ABAT	CLEE_11	P80404	Parietal Cortex	1907.2	ABAT_CLEE_11_1x_C1	No	Yes	377.2	0.19777684563758388	NA	NA	NA	NA	NA	NA	NA	NA	9.146105	posteroventral (inferior) parietal cortex
ABAT	CLEE_11	P80404	Pia mater (medial)	1045.3	ABAT_CLEE_11_1x_C1	No	Yes	288.7	0.2761886539749354	NA	NA	NA	NA	NA	NA	NA	NA	NA	NA
ABAT	CLEE_11	P80404	Pia mater (posterior)	878.3	ABAT_CLEE_11_1x_C1	No	Yes	326.2	0.37139929409085737	NA	NA	NA	NA	NA	NA	NA	NA	NA	NA
ABAT	CLEE_11	P80404	Pia mater (anterior)	881.1	ABAT_CLEE_11_1x_C1	No	Yes	243.5	0.2763590965838157	NA	NA	NA	NA	NA	NA	NA	NA	NA	NA
ABAT	CLEE_11	P80404	Primary Visual Cortex	1990.5	ABAT_CLEE_11_1x_C1	No	Yes	329.3	0.16543582014569205	NA	NA	NA	NA	NA	NA	NA	NA	7.073764	primary visual cortex (striate cortex, area V1/17)
ABAT	CLEE_11	P80404	Somatosensory Cortex	1613.2	ABAT_CLEE_11_1x_C1	No	Yes	325.3	0.20164889660302504	NA	NA	NA	NA	NA	NA	NA	NA	NA	NA
ABAT	CLEE_11	P80404	Striatum	4702.4	ABAT_CLEE_11_1x_C1	No	Yes	591	0.12568050357264376	NA	NA	NA	NA	NA	NA	NA	NA	48.726983	striatum
ABAT	CLEE_11	P80404	Thalamus (anterior)	7605.5	ABAT_CLEE_11_1x_C1	No	Yes	1134.4	0.14915521661955164	NA	NA	NA	NA	NA	NA	NA	NA	NA	NA
ABAT	CLEE_11	P80404	Thalamus (medial)	6498.7	ABAT_CLEE_11_1x_C1	No	Yes	1135.9	0.1747888039146291	NA	NA	NA	NA	NA	NA	NA	NA	27.542735	mediodorsal nucleus of thalamus
ABAT	CLEE_11	P80404	Thalamus (posterior)	4332.3	ABAT_CLEE_11_1x_C1	No	Yes	592.8	0.1368326293192992	NA	NA	NA	NA	NA	NA	NA	NA	NA	NA
ABAT	GVVL_10	P80404	Cingulate Cortex	1616.3	ABAT_GVVL_10_1x_C7	No	Yes	366.9	0.2269999381302976	NA	NA	NA	NA	NA	NA	NA	NA	22.725448	anterior (rostral) cingulate (medial prefrontal) cortex
ABAT	GVVL_10	P80404	Frontal Cortex	1502	ABAT_GVVL_10_1x_C7	No	Yes	344.1	0.22909454061251666	NA	NA	NA	NA	NA	NA	NA	NA	17.488393	dorsolateral prefrontal cortex
ABAT	GVVL_10	P80404	Hippocampus (anterior)	1935.6	ABAT_GVVL_10_1x_C7	No	Yes	361.1	0.18655713990493905	NA	NA	NA	NA	NA	NA	NA	NA	30.309555	hippocampus (hippocampal formation)
ABAT	GVVL_10	P80404	Hippocampus (posterior)	1708.7	ABAT_GVVL_10_1x_C7	No	Yes	360.9	0.21121320301983962	NA	NA	NA	NA	NA	NA	NA	NA	30.309555	hippocampus (hippocampal formation)
ABAT	GVVL_10	P80404	Hypothalamus	4084.5	ABAT_GVVL_10_1x_C7	No	Yes	781.7	0.19138205410698986	NA	NA	NA	NA	NA	NA	NA	NA	NA	NA
ABAT	GVVL_10	P80404	Insular Cortex/Claustrum	3546.5	ABAT_GVVL_10_1x_C7	No	Yes	651.7	0.18375863527421402	NA	NA	NA	NA	NA	NA	NA	NA	NA	NA
ABAT	GVVL_10	P80404	Motor Cortex	1625.4	ABAT_GVVL_10_1x_C7	No	Yes	341.9	0.21034822197612893	NA	NA	NA	NA	NA	NA	NA	NA	NA	NA
ABAT	GVVL_10	P80404	Occipital Cortex	1556.4	ABAT_GVVL_10_1x_C7	No	Yes	329.9	0.2119635055255718	NA	NA	NA	NA	NA	NA	NA	NA	NA	NA
ABAT	GVVL_10	P80404	Parietal Cortex	1907.2	ABAT_GVVL_10_1x_C7	No	Yes	409.5	0.2147126677852349	NA	NA	NA	NA	NA	NA	NA	NA	9.146105	posteroventral (inferior) parietal cortex
ABAT	GVVL_10	P80404	Pia mater (medial)	1045.3	ABAT_GVVL_10_1x_C7	No	Yes	267	0.25542906342676747	NA	NA	NA	NA	NA	NA	NA	NA	NA	NA
ABAT	GVVL_10	P80404	Pia mater (posterior)	878.3	ABAT_GVVL_10_1x_C7	No	Yes	307.3	0.34988045087100084	NA	NA	NA	NA	NA	NA	NA	NA	NA	NA
ABAT	GVVL_10	P80404	Pia mater (anterior)	881.1	ABAT_GVVL_10_1x_C7	No	Yes	246.1	0.27930995346725684	NA	NA	NA	NA	NA	NA	NA	NA	NA	NA
ABAT	GVVL_10	P80404	Primary Visual Cortex	1990.5	ABAT_GVVL_10_1x_C7	No	Yes	399.7	0.2008038181361467	NA	NA	NA	NA	NA	NA	NA	NA	7.073764	primary visual cortex (striate cortex, area V1/17)
ABAT	GVVL_10	P80404	Somatosensory Cortex	1613.2	ABAT_GVVL_10_1x_C7	No	Yes	314.1	0.19470617406397223	NA	NA	NA	NA	NA	NA	NA	NA	NA	NA
ABAT	GVVL_10	P80404	Striatum	4702.4	ABAT_GVVL_10_1x_C7	No	Yes	661.6	0.14069411364409665	NA	NA	NA	NA	NA	NA	NA	NA	48.726983	striatum
ABAT	GVVL_10	P80404	Thalamus (anterior)	7605.5	ABAT_GVVL_10_1x_C7	No	Yes	1516.5	0.19939517454473737	NA	NA	NA	NA	NA	NA	NA	NA	NA	NA
ABAT	GVVL_10	P80404	Thalamus (medial)	6498.7	ABAT_GVVL_10_1x_C7	No	Yes	1074.7	0.16537153584563066	NA	NA	NA	NA	NA	NA	NA	NA	27.542735	mediodorsal nucleus of thalamus
ABAT	GVVL_10	P80404	Thalamus (posterior)	4332.3	ABAT_GVVL_10_1x_C7	No	Yes	671.4	0.15497541721487432	NA	NA	NA	NA	NA	NA	NA	NA	NA	NA
ABCA2	ALVA_24	NA	NA	NA	NA	NA	NA	NA	NA	NA	NA	NA	NA	NA	NA	NA	NA	NA	NA
ABCA2	VSEE_16	NA	NA	NA	NA	NA	NA	NA	NA	NA	NA	NA	NA	NA	NA	NA	NA	NA	NA
ABCA2	RPAE_20	NA	NA	NA	NA	NA	NA	NA	NA	NA	NA	NA	NA	NA	NA	NA	NA	NA	NA
ABCA2	LHPE_18	NA	NA	NA	NA	NA	NA	NA	NA	NA	NA	NA	NA	NA	NA	NA	NA	NA	NA
ABCA3	NA	Q99758	Cingulate Cortex	340.1	NA	NA	NA	NA	NA	NA	NA	NA	NA	NA	NA	NA	NA	34.01407	anterior (rostral) cingulate (medial prefrontal) cortex
ABCA3	NA	Q99758	Frontal Cortex	321.8	NA	NA	NA	NA	NA	NA	NA	NA	NA	NA	NA	NA	NA	31.452936	dorsolateral prefrontal cortex
ABCA3	NA	Q99758	Hippocampus (anterior)	382.9	NA	NA	NA	NA	NA	NA	NA	NA	NA	NA	NA	NA	NA	30.027119	hippocampus (hippocampal formation)
ABCA3	NA	Q99758	Hippocampus (posterior)	443.6	NA	NA	NA	NA	NA	NA	NA	NA	NA	NA	NA	NA	NA	30.027119	hippocampus (hippocampal formation)
ABCA3	NA	Q99758	Hypothalamus	660.1	NA	NA	NA	NA	NA	NA	NA	NA	NA	NA	NA	NA	NA	NA	NA
ABCA3	NA	Q99758	Insular Cortex/Claustrum	376.8	NA	NA	NA	NA	NA	NA	NA	NA	NA	NA	NA	NA	NA	NA	NA
ABCA3	NA	Q99758	Motor Cortex	375.1	NA	NA	NA	NA	NA	NA	NA	NA	NA	NA	NA	NA	NA	NA	NA
ABCA3	NA	Q99758	Occipital Cortex	329	NA	NA	NA	NA	NA	NA	NA	NA	NA	NA	NA	NA	NA	NA	NA
ABCA3	NA	Q99758	Parietal Cortex	352.1	NA	NA	NA	NA	NA	NA	NA	NA	NA	NA	NA	NA	NA	31.008168	posteroventral (inferior) parietal cortex
ABCA3	NA	Q99758	Pia mater (medial)	221	NA	NA	NA	NA	NA	NA	NA	NA	NA	NA	NA	NA	NA	NA	NA
ABCA3	NA	Q99758	Pia mater (posterior)	237.1	NA	NA	NA	NA	NA	NA	NA	NA	NA	NA	NA	NA	NA	NA	NA
ABCA3	NA	Q99758	Pia mater (anterior)	223.3	NA	NA	NA	NA	NA	NA	NA	NA	NA	NA	NA	NA	NA	NA	NA
ABCA3	NA	Q99758	Primary Visual Cortex	258.5	NA	NA	NA	NA	NA	NA	NA	NA	NA	NA	NA	NA	NA	37.481077	primary visual cortex (striate cortex, area V1/17)
ABCA3	NA	Q99758	Somatosensory Cortex	365.2	NA	NA	NA	NA	NA	NA	NA	NA	NA	NA	NA	NA	NA	NA	NA
ABCA3	NA	Q99758	Striatum	350.3	NA	NA	NA	NA	NA	NA	NA	NA	NA	NA	NA	NA	NA	26.252692	striatum
ABCA3	NA	Q99758	Thalamus (anterior)	150.2	NA	NA	NA	NA	NA	NA	NA	NA	NA	NA	NA	NA	NA	NA	NA
ABCA3	NA	Q99758	Thalamus (medial)	158.2	NA	NA	NA	NA	NA	NA	NA	NA	NA	NA	NA	NA	NA	46.03064	mediodorsal nucleus of thalamus
ABCA3	NA	Q99758	Thalamus (posterior)	176	NA	NA	NA	NA	NA	NA	NA	NA	NA	NA	NA	NA	NA	NA	NA
ABCA5	TNVS_7	NA	NA	NA	NA	NA	NA	NA	NA	NA	NA	NA	NA	NA	NA	NA	NA	NA	NA
ABCA8	VDTF_8	O94911	Cingulate Cortex	2.2	NA	NA	NA	NA	NA	NA	NA	NA	NA	ABCA8_VDTF_8_N5	Yes	260.9	118.59090909090907	0.094787	anterior (rostral) cingulate (medial prefrontal) cortex
ABCA8	VDTF_8	O94911	Frontal Cortex	1.9	NA	NA	NA	NA	NA	NA	NA	NA	NA	ABCA8_VDTF_8_N5	Yes	255.7	134.57894736842104	0.01303	dorsolateral prefrontal cortex
ABCA8	VDTF_8	O94911	Hippocampus (anterior)	5	NA	NA	NA	NA	NA	NA	NA	NA	NA	ABCA8_VDTF_8_N5	Yes	270.9	54.17999999999999	2.139639	hippocampus (hippocampal formation)
ABCA8	VDTF_8	O94911	Hippocampus (posterior)	2.8	NA	NA	NA	NA	NA	NA	NA	NA	NA	ABCA8_VDTF_8_N5	Yes	255.5	91.25	2.139639	hippocampus (hippocampal formation)
ABCA8	VDTF_8	O94911	Hypothalamus	5.1	NA	NA	NA	NA	NA	NA	NA	NA	NA	ABCA8_VDTF_8_N5	Yes	296.6	58.156862745098046	NA	NA
ABCA8	VDTF_8	O94911	Insular Cortex/Claustrum	7.9	NA	NA	NA	NA	NA	NA	NA	NA	NA	ABCA8_VDTF_8_N5	Yes	324.6	41.08860759493671	NA	NA
ABCA8	VDTF_8	O94911	Motor Cortex	3.7	NA	NA	NA	NA	NA	NA	NA	NA	NA	ABCA8_VDTF_8_N5	Yes	273.6	73.94594594594595	NA	NA
ABCA8	VDTF_8	O94911	Occipital Cortex	0.7	NA	NA	NA	NA	NA	NA	NA	NA	NA	ABCA8_VDTF_8_N5	Yes	245.4	350.5714285714286	NA	NA
ABCA8	VDTF_8	O94911	Parietal Cortex	4.4	NA	NA	NA	NA	NA	NA	NA	NA	NA	ABCA8_VDTF_8_N5	Yes	282.4	64.18181818181817	0	posteroventral (inferior) parietal cortex
ABCA8	VDTF_8	O94911	Pia mater (medial)	142.5	NA	NA	NA	NA	NA	NA	NA	NA	NA	ABCA8_VDTF_8_N5	Yes	1822.4	12.788771929824563	NA	NA
ABCA8	VDTF_8	O94911	Pia mater (posterior)	127.3	NA	NA	NA	NA	NA	NA	NA	NA	NA	ABCA8_VDTF_8_N5	Yes	1671.3	13.128829536527887	NA	NA
ABCA8	VDTF_8	O94911	Pia mater (anterior)	110.7	NA	NA	NA	NA	NA	NA	NA	NA	NA	ABCA8_VDTF_8_N5	Yes	1441.4	13.02077687443541	NA	NA
ABCA8	VDTF_8	O94911	Primary Visual Cortex	7.2	NA	NA	NA	NA	NA	NA	NA	NA	NA	ABCA8_VDTF_8_N5	Yes	252.9	35.125	0	primary visual cortex (striate cortex, area V1/17)
ABCA8	VDTF_8	O94911	Somatosensory Cortex	NA	NA	NA	NA	NA	NA	NA	NA	NA	NA	ABCA8_VDTF_8_N5	Yes	276.6	NA	NA	NA
ABCA8	VDTF_8	O94911	Striatum	4.1	NA	NA	NA	NA	NA	NA	NA	NA	NA	ABCA8_VDTF_8_N5	Yes	266.8	65.07317073170732	0.158794	striatum
ABCA8	VDTF_8	O94911	Thalamus (anterior)	3.9	NA	NA	NA	NA	NA	NA	NA	NA	NA	ABCA8_VDTF_8_N5	Yes	326.6	83.74358974358975	NA	NA
ABCA8	VDTF_8	O94911	Thalamus (medial)	2.1	NA	NA	NA	NA	NA	NA	NA	NA	NA	ABCA8_VDTF_8_N5	Yes	363.5	173.0952380952381	0.155513	mediodorsal nucleus of thalamus
ABCA8	VDTF_8	O94911	Thalamus (posterior)	3.5	NA	NA	NA	NA	NA	NA	NA	NA	NA	ABCA8_VDTF_8_N5	Yes	316.1	90.31428571428572	NA	NA
ABCB1	SVRG_10	P08183	Cingulate Cortex	224.6	ABCB1_SVRG_10_2x_S1	Yes	No	59.3	0.26402493321460374	NA	NA	NA	NA	NA	NA	NA	NA	0.580235	anterior (rostral) cingulate (medial prefrontal) cortex
ABCB1	SVRG_10	P08183	Frontal Cortex	200.7	ABCB1_SVRG_10_2x_S1	Yes	No	61.3	0.30543099152964626	NA	NA	NA	NA	NA	NA	NA	NA	0.375987	dorsolateral prefrontal cortex
ABCB1	SVRG_10	P08183	Hippocampus (anterior)	219.3	ABCB1_SVRG_10_2x_S1	Yes	No	46	0.20975832193342453	NA	NA	NA	NA	NA	NA	NA	NA	1.187161	hippocampus (hippocampal formation)
ABCB1	SVRG_10	P08183	Hippocampus (posterior)	232.2	ABCB1_SVRG_10_2x_S1	Yes	No	58	0.24978466838931956	NA	NA	NA	NA	NA	NA	NA	NA	1.187161	hippocampus (hippocampal formation)
ABCB1	SVRG_10	P08183	Hypothalamus	293.3	ABCB1_SVRG_10_2x_S1	Yes	No	67	0.22843504943743606	NA	NA	NA	NA	NA	NA	NA	NA	NA	NA
ABCB1	SVRG_10	P08183	Insular Cortex/Claustrum	299.5	ABCB1_SVRG_10_2x_S1	Yes	No	90.7	0.3028380634390651	NA	NA	NA	NA	NA	NA	NA	NA	NA	NA
ABCB1	SVRG_10	P08183	Motor Cortex	238.6	ABCB1_SVRG_10_2x_S1	Yes	No	55.5	0.23260687342833195	NA	NA	NA	NA	NA	NA	NA	NA	NA	NA
ABCB1	SVRG_10	P08183	Occipital Cortex	170.8	ABCB1_SVRG_10_2x_S1	Yes	No	54.3	0.3179156908665105	NA	NA	NA	NA	NA	NA	NA	NA	NA	NA
ABCB1	SVRG_10	P08183	Parietal Cortex	240.7	ABCB1_SVRG_10_2x_S1	Yes	No	56.6	0.23514748649771502	NA	NA	NA	NA	NA	NA	NA	NA	0.333466	posteroventral (inferior) parietal cortex
ABCB1	SVRG_10	P08183	Pia mater (medial)	2009.7	ABCB1_SVRG_10_2x_S1	Yes	No	257.6	0.1281783350748868	NA	NA	NA	NA	NA	NA	NA	NA	NA	NA
ABCB1	SVRG_10	P08183	Pia mater (posterior)	1995.6	ABCB1_SVRG_10_2x_S1	Yes	No	249.9	0.1252254960914011	NA	NA	NA	NA	NA	NA	NA	NA	NA	NA
ABCB1	SVRG_10	P08183	Pia mater (anterior)	1961.8	ABCB1_SVRG_10_2x_S1	Yes	No	239.4	0.12203078805178919	NA	NA	NA	NA	NA	NA	NA	NA	NA	NA
ABCB1	SVRG_10	P08183	Primary Visual Cortex	206.7	ABCB1_SVRG_10_2x_S1	Yes	No	83.9	0.40590227382680216	NA	NA	NA	NA	NA	NA	NA	NA	0.230919	primary visual cortex (striate cortex, area V1/17)
ABCB1	SVRG_10	P08183	Somatosensory Cortex	250.9	ABCB1_SVRG_10_2x_S1	Yes	No	75.9	0.3025109605420486	NA	NA	NA	NA	NA	NA	NA	NA	NA	NA
ABCB1	SVRG_10	P08183	Striatum	278.6	ABCB1_SVRG_10_2x_S1	Yes	No	66.8	0.23977027997128497	NA	NA	NA	NA	NA	NA	NA	NA	0.660168	striatum
ABCB1	SVRG_10	P08183	Thalamus (anterior)	270.3	ABCB1_SVRG_10_2x_S1	Yes	No	51.2	0.1894191638919719	NA	NA	NA	NA	NA	NA	NA	NA	NA	NA
ABCB1	SVRG_10	P08183	Thalamus (medial)	252.5	ABCB1_SVRG_10_2x_S1	Yes	No	61.8	0.24475247524752475	NA	NA	NA	NA	NA	NA	NA	NA	0.935406	mediodorsal nucleus of thalamus
ABCB1	SVRG_10	P08183	Thalamus (posterior)	228.4	ABCB1_SVRG_10_2x_S1	Yes	No	70.9	0.3104203152364273	NA	NA	NA	NA	NA	NA	NA	NA	NA	NA
ABCB1	TCIV_8	P08183	Cingulate Cortex	224.6	ABCB1_TCIV_8_1x_C2	No	Yes	86.7	0.38601959038290296	NA	NA	NA	NA	NA	NA	NA	NA	0.580235	anterior (rostral) cingulate (medial prefrontal) cortex
ABCB1	TCIV_8	P08183	Frontal Cortex	200.7	ABCB1_TCIV_8_1x_C2	No	Yes	81.4	0.40558046836073747	NA	NA	NA	NA	NA	NA	NA	NA	0.375987	dorsolateral prefrontal cortex
ABCB1	TCIV_8	P08183	Hippocampus (anterior)	219.3	ABCB1_TCIV_8_1x_C2	No	Yes	67.6	0.30825353397172817	NA	NA	NA	NA	NA	NA	NA	NA	1.187161	hippocampus (hippocampal formation)
ABCB1	TCIV_8	P08183	Hippocampus (posterior)	232.2	ABCB1_TCIV_8_1x_C2	No	Yes	85.5	0.36821705426356593	NA	NA	NA	NA	NA	NA	NA	NA	1.187161	hippocampus (hippocampal formation)
ABCB1	TCIV_8	P08183	Hypothalamus	293.3	ABCB1_TCIV_8_1x_C2	No	Yes	66.7	0.22741220593249234	NA	NA	NA	NA	NA	NA	NA	NA	NA	NA
ABCB1	TCIV_8	P08183	Insular Cortex/Claustrum	299.5	ABCB1_TCIV_8_1x_C2	No	Yes	90.8	0.3031719532554257	NA	NA	NA	NA	NA	NA	NA	NA	NA	NA
ABCB1	TCIV_8	P08183	Motor Cortex	238.6	ABCB1_TCIV_8_1x_C2	No	Yes	86.8	0.36378876781223807	NA	NA	NA	NA	NA	NA	NA	NA	NA	NA
ABCB1	TCIV_8	P08183	Occipital Cortex	170.8	ABCB1_TCIV_8_1x_C2	No	Yes	57.3	0.33548009367681497	NA	NA	NA	NA	NA	NA	NA	NA	NA	NA
ABCB1	TCIV_8	P08183	Parietal Cortex	240.7	ABCB1_TCIV_8_1x_C2	No	Yes	85.7	0.35604486913169925	NA	NA	NA	NA	NA	NA	NA	NA	0.333466	posteroventral (inferior) parietal cortex
ABCB1	TCIV_8	P08183	Pia mater (medial)	2009.7	ABCB1_TCIV_8_1x_C2	No	Yes	167.1	0.0831467383191521	NA	NA	NA	NA	NA	NA	NA	NA	NA	NA
ABCB1	TCIV_8	P08183	Pia mater (posterior)	1995.6	ABCB1_TCIV_8_1x_C2	No	Yes	171.3	0.08583884546001204	NA	NA	NA	NA	NA	NA	NA	NA	NA	NA
ABCB1	TCIV_8	P08183	Pia mater (anterior)	1961.8	ABCB1_TCIV_8_1x_C2	No	Yes	226.3	0.11535324701804466	NA	NA	NA	NA	NA	NA	NA	NA	NA	NA
ABCB1	TCIV_8	P08183	Primary Visual Cortex	206.7	ABCB1_TCIV_8_1x_C2	No	Yes	68.2	0.3299467827769715	NA	NA	NA	NA	NA	NA	NA	NA	0.230919	primary visual cortex (striate cortex, area V1/17)
ABCB1	TCIV_8	P08183	Somatosensory Cortex	250.9	ABCB1_TCIV_8_1x_C2	No	Yes	51.3	0.20446392985253087	NA	NA	NA	NA	NA	NA	NA	NA	NA	NA
ABCB1	TCIV_8	P08183	Striatum	278.6	ABCB1_TCIV_8_1x_C2	No	Yes	75.5	0.2709978463747308	NA	NA	NA	NA	NA	NA	NA	NA	0.660168	striatum
ABCB1	TCIV_8	P08183	Thalamus (anterior)	270.3	ABCB1_TCIV_8_1x_C2	No	Yes	120.4	0.44543100258971513	NA	NA	NA	NA	NA	NA	NA	NA	NA	NA
ABCB1	TCIV_8	P08183	Thalamus (medial)	252.5	ABCB1_TCIV_8_1x_C2	No	Yes	129.7	0.5136633663366336	NA	NA	NA	NA	NA	NA	NA	NA	0.935406	mediodorsal nucleus of thalamus
ABCB1	TCIV_8	P08183	Thalamus (posterior)	228.4	ABCB1_TCIV_8_1x_C2	No	Yes	116.6	0.510507880910683	NA	NA	NA	NA	NA	NA	NA	NA	NA	NA
ABCB10	NA	Q9NRK6	Cingulate Cortex	54	NA	NA	NA	NA	NA	NA	NA	NA	NA	NA	NA	NA	NA	3.016216	anterior (rostral) cingulate (medial prefrontal) cortex
ABCB10	NA	Q9NRK6	Frontal Cortex	55.1	NA	NA	NA	NA	NA	NA	NA	NA	NA	NA	NA	NA	NA	2.468392	dorsolateral prefrontal cortex
ABCB10	NA	Q9NRK6	Hippocampus (anterior)	58.1	NA	NA	NA	NA	NA	NA	NA	NA	NA	NA	NA	NA	NA	2.148392	hippocampus (hippocampal formation)
ABCB10	NA	Q9NRK6	Hippocampus (posterior)	52.6	NA	NA	NA	NA	NA	NA	NA	NA	NA	NA	NA	NA	NA	2.148392	hippocampus (hippocampal formation)
ABCB10	NA	Q9NRK6	Hypothalamus	68.2	NA	NA	NA	NA	NA	NA	NA	NA	NA	NA	NA	NA	NA	NA	NA
ABCB10	NA	Q9NRK6	Insular Cortex/Claustrum	62.4	NA	NA	NA	NA	NA	NA	NA	NA	NA	NA	NA	NA	NA	NA	NA
ABCB10	NA	Q9NRK6	Motor Cortex	54.9	NA	NA	NA	NA	NA	NA	NA	NA	NA	NA	NA	NA	NA	NA	NA
ABCB10	NA	Q9NRK6	Occipital Cortex	41.3	NA	NA	NA	NA	NA	NA	NA	NA	NA	NA	NA	NA	NA	NA	NA
ABCB10	NA	Q9NRK6	Parietal Cortex	64	NA	NA	NA	NA	NA	NA	NA	NA	NA	NA	NA	NA	NA	2.302117	posteroventral (inferior) parietal cortex
ABCB10	NA	Q9NRK6	Pia mater (medial)	91.4	NA	NA	NA	NA	NA	NA	NA	NA	NA	NA	NA	NA	NA	NA	NA
ABCB10	NA	Q9NRK6	Pia mater (posterior)	98.8	NA	NA	NA	NA	NA	NA	NA	NA	NA	NA	NA	NA	NA	NA	NA
ABCB10	NA	Q9NRK6	Pia mater (anterior)	87.6	NA	NA	NA	NA	NA	NA	NA	NA	NA	NA	NA	NA	NA	NA	NA
ABCB10	NA	Q9NRK6	Primary Visual Cortex	49.5	NA	NA	NA	NA	NA	NA	NA	NA	NA	NA	NA	NA	NA	1.631238	primary visual cortex (striate cortex, area V1/17)
ABCB10	NA	Q9NRK6	Somatosensory Cortex	52.1	NA	NA	NA	NA	NA	NA	NA	NA	NA	NA	NA	NA	NA	NA	NA
ABCB10	NA	Q9NRK6	Striatum	64.9	NA	NA	NA	NA	NA	NA	NA	NA	NA	NA	NA	NA	NA	2.922201	striatum
ABCB10	NA	Q9NRK6	Thalamus (anterior)	107.8	NA	NA	NA	NA	NA	NA	NA	NA	NA	NA	NA	NA	NA	NA	NA
ABCB10	NA	Q9NRK6	Thalamus (medial)	110.2	NA	NA	NA	NA	NA	NA	NA	NA	NA	NA	NA	NA	NA	2.140919	mediodorsal nucleus of thalamus
ABCB10	NA	Q9NRK6	Thalamus (posterior)	91.2	NA	NA	NA	NA	NA	NA	NA	NA	NA	NA	NA	NA	NA	NA	NA
ABCB6	NA	Q9NP58	Cingulate Cortex	212.2	NA	NA	NA	NA	NA	NA	NA	NA	NA	NA	NA	NA	NA	6.458035	anterior (rostral) cingulate (medial prefrontal) cortex
ABCB6	NA	Q9NP58	Frontal Cortex	222.3	NA	NA	NA	NA	NA	NA	NA	NA	NA	NA	NA	NA	NA	5.790101	dorsolateral prefrontal cortex
ABCB6	NA	Q9NP58	Hippocampus (anterior)	209.6	NA	NA	NA	NA	NA	NA	NA	NA	NA	NA	NA	NA	NA	7.156012	hippocampus (hippocampal formation)
ABCB6	NA	Q9NP58	Hippocampus (posterior)	233.7	NA	NA	NA	NA	NA	NA	NA	NA	NA	NA	NA	NA	NA	7.156012	hippocampus (hippocampal formation)
ABCB6	NA	Q9NP58	Hypothalamus	243.3	NA	NA	NA	NA	NA	NA	NA	NA	NA	NA	NA	NA	NA	NA	NA
ABCB6	NA	Q9NP58	Insular Cortex/Claustrum	253	NA	NA	NA	NA	NA	NA	NA	NA	NA	NA	NA	NA	NA	NA	NA
ABCB6	NA	Q9NP58	Motor Cortex	203.6	NA	NA	NA	NA	NA	NA	NA	NA	NA	NA	NA	NA	NA	NA	NA
ABCB6	NA	Q9NP58	Occipital Cortex	205.8	NA	NA	NA	NA	NA	NA	NA	NA	NA	NA	NA	NA	NA	NA	NA
ABCB6	NA	Q9NP58	Parietal Cortex	233	NA	NA	NA	NA	NA	NA	NA	NA	NA	NA	NA	NA	NA	5.131307	posteroventral (inferior) parietal cortex
ABCB6	NA	Q9NP58	Pia mater (medial)	315.4	NA	NA	NA	NA	NA	NA	NA	NA	NA	NA	NA	NA	NA	NA	NA
ABCB6	NA	Q9NP58	Pia mater (posterior)	324.6	NA	NA	NA	NA	NA	NA	NA	NA	NA	NA	NA	NA	NA	NA	NA
ABCB6	NA	Q9NP58	Pia mater (anterior)	319.6	NA	NA	NA	NA	NA	NA	NA	NA	NA	NA	NA	NA	NA	NA	NA
ABCB6	NA	Q9NP58	Primary Visual Cortex	240.7	NA	NA	NA	NA	NA	NA	NA	NA	NA	NA	NA	NA	NA	5.925739	primary visual cortex (striate cortex, area V1/17)
ABCB6	NA	Q9NP58	Somatosensory Cortex	221.5	NA	NA	NA	NA	NA	NA	NA	NA	NA	NA	NA	NA	NA	NA	NA
ABCB6	NA	Q9NP58	Striatum	249.4	NA	NA	NA	NA	NA	NA	NA	NA	NA	NA	NA	NA	NA	8.388932	striatum
ABCB6	NA	Q9NP58	Thalamus (anterior)	244.9	NA	NA	NA	NA	NA	NA	NA	NA	NA	NA	NA	NA	NA	NA	NA
ABCB6	NA	Q9NP58	Thalamus (medial)	218.1	NA	NA	NA	NA	NA	NA	NA	NA	NA	NA	NA	NA	NA	4.994852	mediodorsal nucleus of thalamus
ABCB6	NA	Q9NP58	Thalamus (posterior)	221.8	NA	NA	NA	NA	NA	NA	NA	NA	NA	NA	NA	NA	NA	NA	NA
ABCB7	NA	O75027	Cingulate Cortex	864.1	NA	NA	NA	NA	NA	NA	NA	NA	NA	NA	NA	NA	NA	5.37589	anterior (rostral) cingulate (medial prefrontal) cortex
ABCB7	NA	O75027	Frontal Cortex	850.1	NA	NA	NA	NA	NA	NA	NA	NA	NA	NA	NA	NA	NA	5.085352	dorsolateral prefrontal cortex
ABCB7	NA	O75027	Hippocampus (anterior)	1022.2	NA	NA	NA	NA	NA	NA	NA	NA	NA	NA	NA	NA	NA	4.776198	hippocampus (hippocampal formation)
ABCB7	NA	O75027	Hippocampus (posterior)	926.2	NA	NA	NA	NA	NA	NA	NA	NA	NA	NA	NA	NA	NA	4.776198	hippocampus (hippocampal formation)
ABCB7	NA	O75027	Hypothalamus	910.2	NA	NA	NA	NA	NA	NA	NA	NA	NA	NA	NA	NA	NA	NA	NA
ABCB7	NA	O75027	Insular Cortex/Claustrum	978.6	NA	NA	NA	NA	NA	NA	NA	NA	NA	NA	NA	NA	NA	NA	NA
ABCB7	NA	O75027	Motor Cortex	940.3	NA	NA	NA	NA	NA	NA	NA	NA	NA	NA	NA	NA	NA	NA	NA
ABCB7	NA	O75027	Occipital Cortex	883.5	NA	NA	NA	NA	NA	NA	NA	NA	NA	NA	NA	NA	NA	NA	NA
ABCB7	NA	O75027	Parietal Cortex	1118.4	NA	NA	NA	NA	NA	NA	NA	NA	NA	NA	NA	NA	NA	3.126338	posteroventral (inferior) parietal cortex
ABCB7	NA	O75027	Pia mater (medial)	1029.2	NA	NA	NA	NA	NA	NA	NA	NA	NA	NA	NA	NA	NA	NA	NA
ABCB7	NA	O75027	Pia mater (posterior)	1066.2	NA	NA	NA	NA	NA	NA	NA	NA	NA	NA	NA	NA	NA	NA	NA
ABCB7	NA	O75027	Pia mater (anterior)	1010	NA	NA	NA	NA	NA	NA	NA	NA	NA	NA	NA	NA	NA	NA	NA
ABCB7	NA	O75027	Primary Visual Cortex	962.4	NA	NA	NA	NA	NA	NA	NA	NA	NA	NA	NA	NA	NA	3.148685	primary visual cortex (striate cortex, area V1/17)
ABCB7	NA	O75027	Somatosensory Cortex	903.4	NA	NA	NA	NA	NA	NA	NA	NA	NA	NA	NA	NA	NA	NA	NA
ABCB7	NA	O75027	Striatum	1086.8	NA	NA	NA	NA	NA	NA	NA	NA	NA	NA	NA	NA	NA	5.526162	striatum
ABCB7	NA	O75027	Thalamus (anterior)	1358	NA	NA	NA	NA	NA	NA	NA	NA	NA	NA	NA	NA	NA	NA	NA
ABCB7	NA	O75027	Thalamus (medial)	1115	NA	NA	NA	NA	NA	NA	NA	NA	NA	NA	NA	NA	NA	2.355846	mediodorsal nucleus of thalamus
ABCB7	NA	O75027	Thalamus (posterior)	1153.9	NA	NA	NA	NA	NA	NA	NA	NA	NA	NA	NA	NA	NA	NA	NA
ABCB8	NA	Q9NUT2	Cingulate Cortex	387.3	NA	NA	NA	NA	NA	NA	NA	NA	NA	NA	NA	NA	NA	5.127857	anterior (rostral) cingulate (medial prefrontal) cortex
ABCB8	NA	Q9NUT2	Frontal Cortex	352.2	NA	NA	NA	NA	NA	NA	NA	NA	NA	NA	NA	NA	NA	4.978509	dorsolateral prefrontal cortex
ABCB8	NA	Q9NUT2	Hippocampus (anterior)	397.2	NA	NA	NA	NA	NA	NA	NA	NA	NA	NA	NA	NA	NA	4.46096	hippocampus (hippocampal formation)
ABCB8	NA	Q9NUT2	Hippocampus (posterior)	442.3	NA	NA	NA	NA	NA	NA	NA	NA	NA	NA	NA	NA	NA	4.46096	hippocampus (hippocampal formation)
ABCB8	NA	Q9NUT2	Hypothalamus	474.5	NA	NA	NA	NA	NA	NA	NA	NA	NA	NA	NA	NA	NA	NA	NA
ABCB8	NA	Q9NUT2	Insular Cortex/Claustrum	516.9	NA	NA	NA	NA	NA	NA	NA	NA	NA	NA	NA	NA	NA	NA	NA
ABCB8	NA	Q9NUT2	Motor Cortex	394.5	NA	NA	NA	NA	NA	NA	NA	NA	NA	NA	NA	NA	NA	NA	NA
ABCB8	NA	Q9NUT2	Occipital Cortex	470.7	NA	NA	NA	NA	NA	NA	NA	NA	NA	NA	NA	NA	NA	NA	NA
ABCB8	NA	Q9NUT2	Parietal Cortex	420.7	NA	NA	NA	NA	NA	NA	NA	NA	NA	NA	NA	NA	NA	4.369791	posteroventral (inferior) parietal cortex
ABCB8	NA	Q9NUT2	Pia mater (medial)	371.6	NA	NA	NA	NA	NA	NA	NA	NA	NA	NA	NA	NA	NA	NA	NA
ABCB8	NA	Q9NUT2	Pia mater (posterior)	432.9	NA	NA	NA	NA	NA	NA	NA	NA	NA	NA	NA	NA	NA	NA	NA
ABCB8	NA	Q9NUT2	Pia mater (anterior)	336.7	NA	NA	NA	NA	NA	NA	NA	NA	NA	NA	NA	NA	NA	NA	NA
ABCB8	NA	Q9NUT2	Primary Visual Cortex	459.8	NA	NA	NA	NA	NA	NA	NA	NA	NA	NA	NA	NA	NA	5.415534	primary visual cortex (striate cortex, area V1/17)
ABCB8	NA	Q9NUT2	Somatosensory Cortex	434.2	NA	NA	NA	NA	NA	NA	NA	NA	NA	NA	NA	NA	NA	NA	NA
ABCB8	NA	Q9NUT2	Striatum	511.4	NA	NA	NA	NA	NA	NA	NA	NA	NA	NA	NA	NA	NA	4.033351	striatum
ABCB8	NA	Q9NUT2	Thalamus (anterior)	392.5	NA	NA	NA	NA	NA	NA	NA	NA	NA	NA	NA	NA	NA	NA	NA
ABCB8	NA	Q9NUT2	Thalamus (medial)	321.6	NA	NA	NA	NA	NA	NA	NA	NA	NA	NA	NA	NA	NA	3.512184	mediodorsal nucleus of thalamus
ABCB8	NA	Q9NUT2	Thalamus (posterior)	258.5	NA	NA	NA	NA	NA	NA	NA	NA	NA	NA	NA	NA	NA	NA	NA
ABCC1	NA	P33527	Cingulate Cortex	12.7	NA	NA	NA	NA	NA	NA	NA	NA	NA	NA	NA	NA	NA	2.751982	anterior (rostral) cingulate (medial prefrontal) cortex
ABCC1	NA	P33527	Frontal Cortex	15.1	NA	NA	NA	NA	NA	NA	NA	NA	NA	NA	NA	NA	NA	3.27851	dorsolateral prefrontal cortex
ABCC1	NA	P33527	Hippocampus (anterior)	17	NA	NA	NA	NA	NA	NA	NA	NA	NA	NA	NA	NA	NA	3.078771	hippocampus (hippocampal formation)
ABCC1	NA	P33527	Hippocampus (posterior)	15.1	NA	NA	NA	NA	NA	NA	NA	NA	NA	NA	NA	NA	NA	3.078771	hippocampus (hippocampal formation)
ABCC1	NA	P33527	Hypothalamus	18.9	NA	NA	NA	NA	NA	NA	NA	NA	NA	NA	NA	NA	NA	NA	NA
ABCC1	NA	P33527	Insular Cortex/Claustrum	17.8	NA	NA	NA	NA	NA	NA	NA	NA	NA	NA	NA	NA	NA	NA	NA
ABCC1	NA	P33527	Motor Cortex	16.7	NA	NA	NA	NA	NA	NA	NA	NA	NA	NA	NA	NA	NA	NA	NA
ABCC1	NA	P33527	Occipital Cortex	18.8	NA	NA	NA	NA	NA	NA	NA	NA	NA	NA	NA	NA	NA	NA	NA
ABCC1	NA	P33527	Parietal Cortex	11.1	NA	NA	NA	NA	NA	NA	NA	NA	NA	NA	NA	NA	NA	1.30498	posteroventral (inferior) parietal cortex
ABCC1	NA	P33527	Pia mater (medial)	18.2	NA	NA	NA	NA	NA	NA	NA	NA	NA	NA	NA	NA	NA	NA	NA
ABCC1	NA	P33527	Pia mater (posterior)	18.6	NA	NA	NA	NA	NA	NA	NA	NA	NA	NA	NA	NA	NA	NA	NA
ABCC1	NA	P33527	Pia mater (anterior)	21.1	NA	NA	NA	NA	NA	NA	NA	NA	NA	NA	NA	NA	NA	NA	NA
ABCC1	NA	P33527	Primary Visual Cortex	9.5	NA	NA	NA	NA	NA	NA	NA	NA	NA	NA	NA	NA	NA	1.591269	primary visual cortex (striate cortex, area V1/17)
ABCC1	NA	P33527	Somatosensory Cortex	15.3	NA	NA	NA	NA	NA	NA	NA	NA	NA	NA	NA	NA	NA	NA	NA
ABCC1	NA	P33527	Striatum	15.8	NA	NA	NA	NA	NA	NA	NA	NA	NA	NA	NA	NA	NA	2.674909	striatum
ABCC1	NA	P33527	Thalamus (anterior)	13.8	NA	NA	NA	NA	NA	NA	NA	NA	NA	NA	NA	NA	NA	NA	NA
ABCC1	NA	P33527	Thalamus (medial)	17.3	NA	NA	NA	NA	NA	NA	NA	NA	NA	NA	NA	NA	NA	1.490197	mediodorsal nucleus of thalamus
ABCC1	NA	P33527	Thalamus (posterior)	11.9	NA	NA	NA	NA	NA	NA	NA	NA	NA	NA	NA	NA	NA	NA	NA
ABCC4	NA	O15439	Cingulate Cortex	160.7	NA	NA	NA	NA	NA	NA	NA	NA	NA	NA	NA	NA	NA	0.692022	anterior (rostral) cingulate (medial prefrontal) cortex
ABCC4	NA	O15439	Frontal Cortex	125.8	NA	NA	NA	NA	NA	NA	NA	NA	NA	NA	NA	NA	NA	0.35848	dorsolateral prefrontal cortex
ABCC4	NA	O15439	Hippocampus (anterior)	130	NA	NA	NA	NA	NA	NA	NA	NA	NA	NA	NA	NA	NA	1.345641	hippocampus (hippocampal formation)
ABCC4	NA	O15439	Hippocampus (posterior)	138.3	NA	NA	NA	NA	NA	NA	NA	NA	NA	NA	NA	NA	NA	1.345641	hippocampus (hippocampal formation)
ABCC4	NA	O15439	Hypothalamus	224.7	NA	NA	NA	NA	NA	NA	NA	NA	NA	NA	NA	NA	NA	NA	NA
ABCC4	NA	O15439	Insular Cortex/Claustrum	129.6	NA	NA	NA	NA	NA	NA	NA	NA	NA	NA	NA	NA	NA	NA	NA
ABCC4	NA	O15439	Motor Cortex	146.7	NA	NA	NA	NA	NA	NA	NA	NA	NA	NA	NA	NA	NA	NA	NA
ABCC4	NA	O15439	Occipital Cortex	172.4	NA	NA	NA	NA	NA	NA	NA	NA	NA	NA	NA	NA	NA	NA	NA
ABCC4	NA	O15439	Parietal Cortex	158.6	NA	NA	NA	NA	NA	NA	NA	NA	NA	NA	NA	NA	NA	0.235422	posteroventral (inferior) parietal cortex
ABCC4	NA	O15439	Pia mater (medial)	255.4	NA	NA	NA	NA	NA	NA	NA	NA	NA	NA	NA	NA	NA	NA	NA
ABCC4	NA	O15439	Pia mater (posterior)	207	NA	NA	NA	NA	NA	NA	NA	NA	NA	NA	NA	NA	NA	NA	NA
ABCC4	NA	O15439	Pia mater (anterior)	256.2	NA	NA	NA	NA	NA	NA	NA	NA	NA	NA	NA	NA	NA	NA	NA
ABCC4	NA	O15439	Primary Visual Cortex	147.9	NA	NA	NA	NA	NA	NA	NA	NA	NA	NA	NA	NA	NA	0.185351	primary visual cortex (striate cortex, area V1/17)
ABCC4	NA	O15439	Somatosensory Cortex	148.9	NA	NA	NA	NA	NA	NA	NA	NA	NA	NA	NA	NA	NA	NA	NA
ABCC4	NA	O15439	Striatum	139.4	NA	NA	NA	NA	NA	NA	NA	NA	NA	NA	NA	NA	NA	0.533202	striatum
ABCC4	NA	O15439	Thalamus (anterior)	77.9	NA	NA	NA	NA	NA	NA	NA	NA	NA	NA	NA	NA	NA	NA	NA
ABCC4	NA	O15439	Thalamus (medial)	47.6	NA	NA	NA	NA	NA	NA	NA	NA	NA	NA	NA	NA	NA	1.207983	mediodorsal nucleus of thalamus
ABCC4	NA	O15439	Thalamus (posterior)	65.9	NA	NA	NA	NA	NA	NA	NA	NA	NA	NA	NA	NA	NA	NA	NA
ABCC9	NA	O60706	Cingulate Cortex	15.6	NA	NA	NA	NA	NA	NA	NA	NA	NA	NA	NA	NA	NA	0.273731	anterior (rostral) cingulate (medial prefrontal) cortex
ABCC9	NA	O60706	Frontal Cortex	13.4	NA	NA	NA	NA	NA	NA	NA	NA	NA	NA	NA	NA	NA	0.177412	dorsolateral prefrontal cortex
ABCC9	NA	O60706	Hippocampus (anterior)	19.3	NA	NA	NA	NA	NA	NA	NA	NA	NA	NA	NA	NA	NA	0.660073	hippocampus (hippocampal formation)
ABCC9	NA	O60706	Hippocampus (posterior)	16.9	NA	NA	NA	NA	NA	NA	NA	NA	NA	NA	NA	NA	NA	0.660073	hippocampus (hippocampal formation)
ABCC9	NA	O60706	Hypothalamus	19.8	NA	NA	NA	NA	NA	NA	NA	NA	NA	NA	NA	NA	NA	NA	NA
ABCC9	NA	O60706	Insular Cortex/Claustrum	19.5	NA	NA	NA	NA	NA	NA	NA	NA	NA	NA	NA	NA	NA	NA	NA
ABCC9	NA	O60706	Motor Cortex	17.2	NA	NA	NA	NA	NA	NA	NA	NA	NA	NA	NA	NA	NA	NA	NA
ABCC9	NA	O60706	Occipital Cortex	15.2	NA	NA	NA	NA	NA	NA	NA	NA	NA	NA	NA	NA	NA	NA	NA
ABCC9	NA	O60706	Parietal Cortex	13.7	NA	NA	NA	NA	NA	NA	NA	NA	NA	NA	NA	NA	NA	0.147775	posteroventral (inferior) parietal cortex
ABCC9	NA	O60706	Pia mater (medial)	25.3	NA	NA	NA	NA	NA	NA	NA	NA	NA	NA	NA	NA	NA	NA	NA
ABCC9	NA	O60706	Pia mater (posterior)	25.9	NA	NA	NA	NA	NA	NA	NA	NA	NA	NA	NA	NA	NA	NA	NA
ABCC9	NA	O60706	Pia mater (anterior)	26.9	NA	NA	NA	NA	NA	NA	NA	NA	NA	NA	NA	NA	NA	NA	NA
ABCC9	NA	O60706	Primary Visual Cortex	7	NA	NA	NA	NA	NA	NA	NA	NA	NA	NA	NA	NA	NA	0.079723	primary visual cortex (striate cortex, area V1/17)
ABCC9	NA	O60706	Somatosensory Cortex	18.5	NA	NA	NA	NA	NA	NA	NA	NA	NA	NA	NA	NA	NA	NA	NA
ABCC9	NA	O60706	Striatum	22.5	NA	NA	NA	NA	NA	NA	NA	NA	NA	NA	NA	NA	NA	0.452287	striatum
ABCC9	NA	O60706	Thalamus (anterior)	15.3	NA	NA	NA	NA	NA	NA	NA	NA	NA	NA	NA	NA	NA	NA	NA
ABCC9	NA	O60706	Thalamus (medial)	14.4	NA	NA	NA	NA	NA	NA	NA	NA	NA	NA	NA	NA	NA	0.616188	mediodorsal nucleus of thalamus
ABCC9	NA	O60706	Thalamus (posterior)	13.5	NA	NA	NA	NA	NA	NA	NA	NA	NA	NA	NA	NA	NA	NA	NA
ABCD1	NA	P33897	Cingulate Cortex	42	NA	NA	NA	NA	NA	NA	NA	NA	NA	NA	NA	NA	NA	3.203786	anterior (rostral) cingulate (medial prefrontal) cortex
ABCD1	NA	P33897	Frontal Cortex	46.8	NA	NA	NA	NA	NA	NA	NA	NA	NA	NA	NA	NA	NA	2.783961	dorsolateral prefrontal cortex
ABCD1	NA	P33897	Hippocampus (anterior)	58.7	NA	NA	NA	NA	NA	NA	NA	NA	NA	NA	NA	NA	NA	2.681199	hippocampus (hippocampal formation)
ABCD1	NA	P33897	Hippocampus (posterior)	59.4	NA	NA	NA	NA	NA	NA	NA	NA	NA	NA	NA	NA	NA	2.681199	hippocampus (hippocampal formation)
ABCD1	NA	P33897	Hypothalamus	94.4	NA	NA	NA	NA	NA	NA	NA	NA	NA	NA	NA	NA	NA	NA	NA
ABCD1	NA	P33897	Insular Cortex/Claustrum	76.6	NA	NA	NA	NA	NA	NA	NA	NA	NA	NA	NA	NA	NA	NA	NA
ABCD1	NA	P33897	Motor Cortex	57.8	NA	NA	NA	NA	NA	NA	NA	NA	NA	NA	NA	NA	NA	NA	NA
ABCD1	NA	P33897	Occipital Cortex	53.7	NA	NA	NA	NA	NA	NA	NA	NA	NA	NA	NA	NA	NA	NA	NA
ABCD1	NA	P33897	Parietal Cortex	56.4	NA	NA	NA	NA	NA	NA	NA	NA	NA	NA	NA	NA	NA	2.414157	posteroventral (inferior) parietal cortex
ABCD1	NA	P33897	Pia mater (medial)	111.4	NA	NA	NA	NA	NA	NA	NA	NA	NA	NA	NA	NA	NA	NA	NA
ABCD1	NA	P33897	Pia mater (posterior)	98.9	NA	NA	NA	NA	NA	NA	NA	NA	NA	NA	NA	NA	NA	NA	NA
ABCD1	NA	P33897	Pia mater (anterior)	106.4	NA	NA	NA	NA	NA	NA	NA	NA	NA	NA	NA	NA	NA	NA	NA
ABCD1	NA	P33897	Primary Visual Cortex	53.8	NA	NA	NA	NA	NA	NA	NA	NA	NA	NA	NA	NA	NA	2.881734	primary visual cortex (striate cortex, area V1/17)
ABCD1	NA	P33897	Somatosensory Cortex	53.7	NA	NA	NA	NA	NA	NA	NA	NA	NA	NA	NA	NA	NA	NA	NA
ABCD1	NA	P33897	Striatum	69.8	NA	NA	NA	NA	NA	NA	NA	NA	NA	NA	NA	NA	NA	3.248555	striatum
ABCD1	NA	P33897	Thalamus (anterior)	61.5	NA	NA	NA	NA	NA	NA	NA	NA	NA	NA	NA	NA	NA	NA	NA
ABCD1	NA	P33897	Thalamus (medial)	45.2	NA	NA	NA	NA	NA	NA	NA	NA	NA	NA	NA	NA	NA	3.260552	mediodorsal nucleus of thalamus
ABCD1	NA	P33897	Thalamus (posterior)	69	NA	NA	NA	NA	NA	NA	NA	NA	NA	NA	NA	NA	NA	NA	NA
ABCD2	NA	Q9UBJ2	Cingulate Cortex	17.7	NA	NA	NA	NA	NA	NA	NA	NA	NA	NA	NA	NA	NA	0.712695	anterior (rostral) cingulate (medial prefrontal) cortex
ABCD2	NA	Q9UBJ2	Frontal Cortex	18.2	NA	NA	NA	NA	NA	NA	NA	NA	NA	NA	NA	NA	NA	0.75067	dorsolateral prefrontal cortex
ABCD2	NA	Q9UBJ2	Hippocampus (anterior)	16.5	NA	NA	NA	NA	NA	NA	NA	NA	NA	NA	NA	NA	NA	0.988432	hippocampus (hippocampal formation)
ABCD2	NA	Q9UBJ2	Hippocampus (posterior)	22.8	NA	NA	NA	NA	NA	NA	NA	NA	NA	NA	NA	NA	NA	0.988432	hippocampus (hippocampal formation)
ABCD2	NA	Q9UBJ2	Hypothalamus	35.5	NA	NA	NA	NA	NA	NA	NA	NA	NA	NA	NA	NA	NA	NA	NA
ABCD2	NA	Q9UBJ2	Insular Cortex/Claustrum	56.2	NA	NA	NA	NA	NA	NA	NA	NA	NA	NA	NA	NA	NA	NA	NA
ABCD2	NA	Q9UBJ2	Motor Cortex	20.9	NA	NA	NA	NA	NA	NA	NA	NA	NA	NA	NA	NA	NA	NA	NA
ABCD2	NA	Q9UBJ2	Occipital Cortex	15.2	NA	NA	NA	NA	NA	NA	NA	NA	NA	NA	NA	NA	NA	NA	NA
ABCD2	NA	Q9UBJ2	Parietal Cortex	21	NA	NA	NA	NA	NA	NA	NA	NA	NA	NA	NA	NA	NA	0.55559	posteroventral (inferior) parietal cortex
ABCD2	NA	Q9UBJ2	Pia mater (medial)	12.7	NA	NA	NA	NA	NA	NA	NA	NA	NA	NA	NA	NA	NA	NA	NA
ABCD2	NA	Q9UBJ2	Pia mater (posterior)	10.6	NA	NA	NA	NA	NA	NA	NA	NA	NA	NA	NA	NA	NA	NA	NA
ABCD2	NA	Q9UBJ2	Pia mater (anterior)	10	NA	NA	NA	NA	NA	NA	NA	NA	NA	NA	NA	NA	NA	NA	NA
ABCD2	NA	Q9UBJ2	Primary Visual Cortex	16.8	NA	NA	NA	NA	NA	NA	NA	NA	NA	NA	NA	NA	NA	0.273713	primary visual cortex (striate cortex, area V1/17)
ABCD2	NA	Q9UBJ2	Somatosensory Cortex	19.1	NA	NA	NA	NA	NA	NA	NA	NA	NA	NA	NA	NA	NA	NA	NA
ABCD2	NA	Q9UBJ2	Striatum	54.2	NA	NA	NA	NA	NA	NA	NA	NA	NA	NA	NA	NA	NA	0.84062	striatum
ABCD2	NA	Q9UBJ2	Thalamus (anterior)	24.4	NA	NA	NA	NA	NA	NA	NA	NA	NA	NA	NA	NA	NA	NA	NA
ABCD2	NA	Q9UBJ2	Thalamus (medial)	20.2	NA	NA	NA	NA	NA	NA	NA	NA	NA	NA	NA	NA	NA	0.783928	mediodorsal nucleus of thalamus
ABCD2	NA	Q9UBJ2	Thalamus (posterior)	17.3	NA	NA	NA	NA	NA	NA	NA	NA	NA	NA	NA	NA	NA	NA	NA
ABCD3	NA	P28288	Cingulate Cortex	2122.5	NA	NA	NA	NA	NA	NA	NA	NA	NA	NA	NA	NA	NA	6.689621	anterior (rostral) cingulate (medial prefrontal) cortex
ABCD3	NA	P28288	Frontal Cortex	1992.7	NA	NA	NA	NA	NA	NA	NA	NA	NA	NA	NA	NA	NA	5.998033	dorsolateral prefrontal cortex
ABCD3	NA	P28288	Hippocampus (anterior)	2173.2	NA	NA	NA	NA	NA	NA	NA	NA	NA	NA	NA	NA	NA	7.028841	hippocampus (hippocampal formation)
ABCD3	NA	P28288	Hippocampus (posterior)	2316.2	NA	NA	NA	NA	NA	NA	NA	NA	NA	NA	NA	NA	NA	7.028841	hippocampus (hippocampal formation)
ABCD3	NA	P28288	Hypothalamus	2450.8	NA	NA	NA	NA	NA	NA	NA	NA	NA	NA	NA	NA	NA	NA	NA
ABCD3	NA	P28288	Insular Cortex/Claustrum	2069.4	NA	NA	NA	NA	NA	NA	NA	NA	NA	NA	NA	NA	NA	NA	NA
ABCD3	NA	P28288	Motor Cortex	2187.2	NA	NA	NA	NA	NA	NA	NA	NA	NA	NA	NA	NA	NA	NA	NA
ABCD3	NA	P28288	Occipital Cortex	2119.7	NA	NA	NA	NA	NA	NA	NA	NA	NA	NA	NA	NA	NA	NA	NA
ABCD3	NA	P28288	Parietal Cortex	2091.5	NA	NA	NA	NA	NA	NA	NA	NA	NA	NA	NA	NA	NA	4.334399	posteroventral (inferior) parietal cortex
ABCD3	NA	P28288	Pia mater (medial)	2114.7	NA	NA	NA	NA	NA	NA	NA	NA	NA	NA	NA	NA	NA	NA	NA
ABCD3	NA	P28288	Pia mater (posterior)	2003.1	NA	NA	NA	NA	NA	NA	NA	NA	NA	NA	NA	NA	NA	NA	NA
ABCD3	NA	P28288	Pia mater (anterior)	1972.6	NA	NA	NA	NA	NA	NA	NA	NA	NA	NA	NA	NA	NA	NA	NA
ABCD3	NA	P28288	Primary Visual Cortex	2061.2	NA	NA	NA	NA	NA	NA	NA	NA	NA	NA	NA	NA	NA	4.983508	primary visual cortex (striate cortex, area V1/17)
ABCD3	NA	P28288	Somatosensory Cortex	2105.5	NA	NA	NA	NA	NA	NA	NA	NA	NA	NA	NA	NA	NA	NA	NA
ABCD3	NA	P28288	Striatum	2608.5	NA	NA	NA	NA	NA	NA	NA	NA	NA	NA	NA	NA	NA	5.853061	striatum
ABCD3	NA	P28288	Thalamus (anterior)	1886.8	NA	NA	NA	NA	NA	NA	NA	NA	NA	NA	NA	NA	NA	NA	NA
ABCD3	NA	P28288	Thalamus (medial)	2025.3	NA	NA	NA	NA	NA	NA	NA	NA	NA	NA	NA	NA	NA	5.182892	mediodorsal nucleus of thalamus
ABCD3	NA	P28288	Thalamus (posterior)	1764.8	NA	NA	NA	NA	NA	NA	NA	NA	NA	NA	NA	NA	NA	NA	NA
ABCE1	FRDA_9	P61221	Cingulate Cortex	2549.7	ABCE1_FRDA_9_1x_S5	Yes	No	672.8	0.2638741812762286	NA	NA	NA	NA	NA	NA	NA	NA	3.934942	anterior (rostral) cingulate (medial prefrontal) cortex
ABCE1	FRDA_9	P61221	Frontal Cortex	2617.9	ABCE1_FRDA_9_1x_S5	Yes	No	610.1	0.2330493907330303	NA	NA	NA	NA	NA	NA	NA	NA	3.716041	dorsolateral prefrontal cortex
ABCE1	FRDA_9	P61221	Hippocampus (anterior)	2566.2	ABCE1_FRDA_9_1x_S5	Yes	No	690.1	0.2689190242381732	NA	NA	NA	NA	NA	NA	NA	NA	4.023566	hippocampus (hippocampal formation)
ABCE1	FRDA_9	P61221	Hippocampus (posterior)	2507.5	ABCE1_FRDA_9_1x_S5	Yes	No	703.7	0.2806380857427717	NA	NA	NA	NA	NA	NA	NA	NA	4.023566	hippocampus (hippocampal formation)
ABCE1	FRDA_9	P61221	Hypothalamus	2370.1	ABCE1_FRDA_9_1x_S5	Yes	No	323.5	0.13649213113370745	NA	NA	NA	NA	NA	NA	NA	NA	NA	NA
ABCE1	FRDA_9	P61221	Insular Cortex/Claustrum	2595.4	ABCE1_FRDA_9_1x_S5	Yes	No	424.3	0.16348154427063266	NA	NA	NA	NA	NA	NA	NA	NA	NA	NA
ABCE1	FRDA_9	P61221	Motor Cortex	2574	ABCE1_FRDA_9_1x_S5	Yes	No	725.9	0.282012432012432	NA	NA	NA	NA	NA	NA	NA	NA	NA	NA
ABCE1	FRDA_9	P61221	Occipital Cortex	2720.7	ABCE1_FRDA_9_1x_S5	Yes	No	604.4	0.22214871172859926	NA	NA	NA	NA	NA	NA	NA	NA	NA	NA
ABCE1	FRDA_9	P61221	Parietal Cortex	2764.7	ABCE1_FRDA_9_1x_S5	Yes	No	651.7	0.23572177813144288	NA	NA	NA	NA	NA	NA	NA	NA	4.041757	posteroventral (inferior) parietal cortex
ABCE1	FRDA_9	P61221	Pia mater (medial)	2287.5	ABCE1_FRDA_9_1x_S5	Yes	No	344.1	0.15042622950819673	NA	NA	NA	NA	NA	NA	NA	NA	NA	NA
ABCE1	FRDA_9	P61221	Pia mater (posterior)	2380.8	ABCE1_FRDA_9_1x_S5	Yes	No	282.9	0.11882560483870966	NA	NA	NA	NA	NA	NA	NA	NA	NA	NA
ABCE1	FRDA_9	P61221	Pia mater (anterior)	2217.7	ABCE1_FRDA_9_1x_S5	Yes	No	308.8	0.1392433602380845	NA	NA	NA	NA	NA	NA	NA	NA	NA	NA
ABCE1	FRDA_9	P61221	Primary Visual Cortex	2655.4	ABCE1_FRDA_9_1x_S5	Yes	No	612.2	0.23054906981998946	NA	NA	NA	NA	NA	NA	NA	NA	3.078715	primary visual cortex (striate cortex, area V1/17)
ABCE1	FRDA_9	P61221	Somatosensory Cortex	2630.3	ABCE1_FRDA_9_1x_S5	Yes	No	636.9	0.2421396798844238	NA	NA	NA	NA	NA	NA	NA	NA	NA	NA
ABCE1	FRDA_9	P61221	Striatum	2576.9	ABCE1_FRDA_9_1x_S5	Yes	No	545	0.21149443129341455	NA	NA	NA	NA	NA	NA	NA	NA	4.505655	striatum
ABCE1	FRDA_9	P61221	Thalamus (anterior)	2805.9	ABCE1_FRDA_9_1x_S5	Yes	No	311.4	0.11098043408532021	NA	NA	NA	NA	NA	NA	NA	NA	NA	NA
ABCE1	FRDA_9	P61221	Thalamus (medial)	2825.1	ABCE1_FRDA_9_1x_S5	Yes	No	296.3	0.1048812431418357	NA	NA	NA	NA	NA	NA	NA	NA	3.993709	mediodorsal nucleus of thalamus
ABCE1	FRDA_9	P61221	Thalamus (posterior)	2789.2	ABCE1_FRDA_9_1x_S5	Yes	No	292.9	0.10501218987523304	NA	NA	NA	NA	NA	NA	NA	NA	NA	NA
ABCE1	DASL_7	P61221	Cingulate Cortex	2549.7	ABCE1_DASL_7_1x_S3	Yes	No	890.9	0.3494136565086089	NA	NA	NA	NA	NA	NA	NA	NA	3.934942	anterior (rostral) cingulate (medial prefrontal) cortex
ABCE1	DASL_7	P61221	Frontal Cortex	2617.9	ABCE1_DASL_7_1x_S3	Yes	No	876.7	0.33488674128117957	NA	NA	NA	NA	NA	NA	NA	NA	3.716041	dorsolateral prefrontal cortex
ABCE1	DASL_7	P61221	Hippocampus (anterior)	2566.2	ABCE1_DASL_7_1x_S3	Yes	No	809.6	0.31548593250720913	NA	NA	NA	NA	NA	NA	NA	NA	4.023566	hippocampus (hippocampal formation)
ABCE1	DASL_7	P61221	Hippocampus (posterior)	2507.5	ABCE1_DASL_7_1x_S3	Yes	No	779.4	0.310827517447657	NA	NA	NA	NA	NA	NA	NA	NA	4.023566	hippocampus (hippocampal formation)
ABCE1	DASL_7	P61221	Hypothalamus	2370.1	ABCE1_DASL_7_1x_S3	Yes	No	453.3	0.19125775283743304	NA	NA	NA	NA	NA	NA	NA	NA	NA	NA
ABCE1	DASL_7	P61221	Insular Cortex/Claustrum	2595.4	ABCE1_DASL_7_1x_S3	Yes	No	603.8	0.2326423672651614	NA	NA	NA	NA	NA	NA	NA	NA	NA	NA
ABCE1	DASL_7	P61221	Motor Cortex	2574	ABCE1_DASL_7_1x_S3	Yes	No	837.5	0.3253690753690754	NA	NA	NA	NA	NA	NA	NA	NA	NA	NA
ABCE1	DASL_7	P61221	Occipital Cortex	2720.7	ABCE1_DASL_7_1x_S3	Yes	No	804.3	0.29562245010475247	NA	NA	NA	NA	NA	NA	NA	NA	NA	NA
ABCE1	DASL_7	P61221	Parietal Cortex	2764.7	ABCE1_DASL_7_1x_S3	Yes	No	799.1	0.28903678518464937	NA	NA	NA	NA	NA	NA	NA	NA	4.041757	posteroventral (inferior) parietal cortex
ABCE1	DASL_7	P61221	Pia mater (medial)	2287.5	ABCE1_DASL_7_1x_S3	Yes	No	333.5	0.14579234972677596	NA	NA	NA	NA	NA	NA	NA	NA	NA	NA
ABCE1	DASL_7	P61221	Pia mater (posterior)	2380.8	ABCE1_DASL_7_1x_S3	Yes	No	385.5	0.16192036290322578	NA	NA	NA	NA	NA	NA	NA	NA	NA	NA
ABCE1	DASL_7	P61221	Pia mater (anterior)	2217.7	ABCE1_DASL_7_1x_S3	Yes	No	389	0.17540695314965957	NA	NA	NA	NA	NA	NA	NA	NA	NA	NA
ABCE1	DASL_7	P61221	Primary Visual Cortex	2655.4	ABCE1_DASL_7_1x_S3	Yes	No	742.4	0.27958123069970625	NA	NA	NA	NA	NA	NA	NA	NA	3.078715	primary visual cortex (striate cortex, area V1/17)
ABCE1	DASL_7	P61221	Somatosensory Cortex	2630.3	ABCE1_DASL_7_1x_S3	Yes	No	822.4	0.3126639546819754	NA	NA	NA	NA	NA	NA	NA	NA	NA	NA
ABCE1	DASL_7	P61221	Striatum	2576.9	ABCE1_DASL_7_1x_S3	Yes	No	586.6	0.22763785944351742	NA	NA	NA	NA	NA	NA	NA	NA	4.505655	striatum
ABCE1	DASL_7	P61221	Thalamus (anterior)	2805.9	ABCE1_DASL_7_1x_S3	Yes	No	352.2	0.1255212231369614	NA	NA	NA	NA	NA	NA	NA	NA	NA	NA
ABCE1	DASL_7	P61221	Thalamus (medial)	2825.1	ABCE1_DASL_7_1x_S3	Yes	No	331.2	0.11723478814909206	NA	NA	NA	NA	NA	NA	NA	NA	3.993709	mediodorsal nucleus of thalamus
ABCE1	DASL_7	P61221	Thalamus (posterior)	2789.2	ABCE1_DASL_7_1x_S3	Yes	No	281.6	0.10096084898895742	NA	NA	NA	NA	NA	NA	NA	NA	NA	NA
ABCE1	CPFG_17	P61221	Cingulate Cortex	2549.7	ABCE1_CPFG_17_1x_C1	No	Yes	429.5	0.168451190336118	NA	NA	NA	NA	NA	NA	NA	NA	3.934942	anterior (rostral) cingulate (medial prefrontal) cortex
ABCE1	CPFG_17	P61221	Frontal Cortex	2617.9	ABCE1_CPFG_17_1x_C1	No	Yes	431	0.1646357767676382	NA	NA	NA	NA	NA	NA	NA	NA	3.716041	dorsolateral prefrontal cortex
ABCE1	CPFG_17	P61221	Hippocampus (anterior)	2566.2	ABCE1_CPFG_17_1x_C1	No	Yes	349.8	0.13631049801262568	NA	NA	NA	NA	NA	NA	NA	NA	4.023566	hippocampus (hippocampal formation)
ABCE1	CPFG_17	P61221	Hippocampus (posterior)	2507.5	ABCE1_CPFG_17_1x_C1	No	Yes	411.7	0.1641874376869392	NA	NA	NA	NA	NA	NA	NA	NA	4.023566	hippocampus (hippocampal formation)
ABCE1	CPFG_17	P61221	Hypothalamus	2370.1	ABCE1_CPFG_17_1x_C1	No	Yes	413.4	0.17442302012573307	NA	NA	NA	NA	NA	NA	NA	NA	NA	NA
ABCE1	CPFG_17	P61221	Insular Cortex/Claustrum	2595.4	ABCE1_CPFG_17_1x_C1	No	Yes	388.1	0.149533790552516	NA	NA	NA	NA	NA	NA	NA	NA	NA	NA
ABCE1	CPFG_17	P61221	Motor Cortex	2574	ABCE1_CPFG_17_1x_C1	No	Yes	380.3	0.14774669774669774	NA	NA	NA	NA	NA	NA	NA	NA	NA	NA
ABCE1	CPFG_17	P61221	Occipital Cortex	2720.7	ABCE1_CPFG_17_1x_C1	No	Yes	375.4	0.13797919653030472	NA	NA	NA	NA	NA	NA	NA	NA	NA	NA
ABCE1	CPFG_17	P61221	Parietal Cortex	2764.7	ABCE1_CPFG_17_1x_C1	No	Yes	385.5	0.13943646688609976	NA	NA	NA	NA	NA	NA	NA	NA	4.041757	posteroventral (inferior) parietal cortex
ABCE1	CPFG_17	P61221	Pia mater (medial)	2287.5	ABCE1_CPFG_17_1x_C1	No	Yes	425.1	0.1858360655737705	NA	NA	NA	NA	NA	NA	NA	NA	NA	NA
ABCE1	CPFG_17	P61221	Pia mater (posterior)	2380.8	ABCE1_CPFG_17_1x_C1	No	Yes	436	0.1831317204301075	NA	NA	NA	NA	NA	NA	NA	NA	NA	NA
ABCE1	CPFG_17	P61221	Pia mater (anterior)	2217.7	ABCE1_CPFG_17_1x_C1	No	Yes	378.4	0.1706272264057357	NA	NA	NA	NA	NA	NA	NA	NA	NA	NA
ABCE1	CPFG_17	P61221	Primary Visual Cortex	2655.4	ABCE1_CPFG_17_1x_C1	No	Yes	355.6	0.13391579423062439	NA	NA	NA	NA	NA	NA	NA	NA	3.078715	primary visual cortex (striate cortex, area V1/17)
ABCE1	CPFG_17	P61221	Somatosensory Cortex	2630.3	ABCE1_CPFG_17_1x_C1	No	Yes	386.7	0.14701745048093373	NA	NA	NA	NA	NA	NA	NA	NA	NA	NA
ABCE1	CPFG_17	P61221	Striatum	2576.9	ABCE1_CPFG_17_1x_C1	No	Yes	366	0.14203112266677015	NA	NA	NA	NA	NA	NA	NA	NA	4.505655	striatum
ABCE1	CPFG_17	P61221	Thalamus (anterior)	2805.9	ABCE1_CPFG_17_1x_C1	No	Yes	398.8	0.14212908514202216	NA	NA	NA	NA	NA	NA	NA	NA	NA	NA
ABCE1	CPFG_17	P61221	Thalamus (medial)	2825.1	ABCE1_CPFG_17_1x_C1	No	Yes	480	0.16990549007114794	NA	NA	NA	NA	NA	NA	NA	NA	3.993709	mediodorsal nucleus of thalamus
ABCE1	CPFG_17	P61221	Thalamus (posterior)	2789.2	ABCE1_CPFG_17_1x_C1	No	Yes	342.6	0.12283091926000289	NA	NA	NA	NA	NA	NA	NA	NA	NA	NA
ABCE1	QLLH_8	P61221	Cingulate Cortex	2549.7	NA	NA	NA	NA	NA	ABCE1_QLLH_8_1x_K6	Yes	156.2	0.06126210926775699	NA	NA	NA	NA	3.934942	anterior (rostral) cingulate (medial prefrontal) cortex
ABCE1	QLLH_8	P61221	Frontal Cortex	2617.9	NA	NA	NA	NA	NA	ABCE1_QLLH_8_1x_K6	Yes	134.5	0.05137705794720959	NA	NA	NA	NA	3.716041	dorsolateral prefrontal cortex
ABCE1	QLLH_8	P61221	Hippocampus (anterior)	2566.2	NA	NA	NA	NA	NA	ABCE1_QLLH_8_1x_K6	Yes	140.1	0.054594341828384386	NA	NA	NA	NA	4.023566	hippocampus (hippocampal formation)
ABCE1	QLLH_8	P61221	Hippocampus (posterior)	2507.5	NA	NA	NA	NA	NA	ABCE1_QLLH_8_1x_K6	Yes	149.6	0.05966101694915254	NA	NA	NA	NA	4.023566	hippocampus (hippocampal formation)
ABCE1	QLLH_8	P61221	Hypothalamus	2370.1	NA	NA	NA	NA	NA	ABCE1_QLLH_8_1x_K6	Yes	139.5	0.058858276022108774	NA	NA	NA	NA	NA	NA
ABCE1	QLLH_8	P61221	Insular Cortex/Claustrum	2595.4	NA	NA	NA	NA	NA	ABCE1_QLLH_8_1x_K6	Yes	150.1	0.05783308931185944	NA	NA	NA	NA	NA	NA
ABCE1	QLLH_8	P61221	Motor Cortex	2574	NA	NA	NA	NA	NA	ABCE1_QLLH_8_1x_K6	Yes	131.7	0.051165501165501164	NA	NA	NA	NA	NA	NA
ABCE1	QLLH_8	P61221	Occipital Cortex	2720.7	NA	NA	NA	NA	NA	ABCE1_QLLH_8_1x_K6	Yes	139.6	0.05131032454882935	NA	NA	NA	NA	NA	NA
ABCE1	QLLH_8	P61221	Parietal Cortex	2764.7	NA	NA	NA	NA	NA	ABCE1_QLLH_8_1x_K6	Yes	147.1	0.05320649618403443	NA	NA	NA	NA	4.041757	posteroventral (inferior) parietal cortex
ABCE1	QLLH_8	P61221	Pia mater (medial)	2287.5	NA	NA	NA	NA	NA	ABCE1_QLLH_8_1x_K6	Yes	153.3	0.06701639344262296	NA	NA	NA	NA	NA	NA
ABCE1	QLLH_8	P61221	Pia mater (posterior)	2380.8	NA	NA	NA	NA	NA	ABCE1_QLLH_8_1x_K6	Yes	167.7	0.07043850806451613	NA	NA	NA	NA	NA	NA
ABCE1	QLLH_8	P61221	Pia mater (anterior)	2217.7	NA	NA	NA	NA	NA	ABCE1_QLLH_8_1x_K6	Yes	163.1	0.07354466338999865	NA	NA	NA	NA	NA	NA
ABCE1	QLLH_8	P61221	Primary Visual Cortex	2655.4	NA	NA	NA	NA	NA	ABCE1_QLLH_8_1x_K6	Yes	150.4	0.05663930104692325	NA	NA	NA	NA	3.078715	primary visual cortex (striate cortex, area V1/17)
ABCE1	QLLH_8	P61221	Somatosensory Cortex	2630.3	NA	NA	NA	NA	NA	ABCE1_QLLH_8_1x_K6	Yes	136.3	0.05181918412348401	NA	NA	NA	NA	NA	NA
ABCE1	QLLH_8	P61221	Striatum	2576.9	NA	NA	NA	NA	NA	ABCE1_QLLH_8_1x_K6	Yes	161.5	0.06267220303465404	NA	NA	NA	NA	4.505655	striatum
ABCE1	QLLH_8	P61221	Thalamus (anterior)	2805.9	NA	NA	NA	NA	NA	ABCE1_QLLH_8_1x_K6	Yes	139.3	0.04964539007092199	NA	NA	NA	NA	NA	NA
ABCE1	QLLH_8	P61221	Thalamus (medial)	2825.1	NA	NA	NA	NA	NA	ABCE1_QLLH_8_1x_K6	Yes	137.5	0.04867084350996425	NA	NA	NA	NA	3.993709	mediodorsal nucleus of thalamus
ABCE1	QLLH_8	P61221	Thalamus (posterior)	2789.2	NA	NA	NA	NA	NA	ABCE1_QLLH_8_1x_K6	Yes	155.1	0.0556073426071992	NA	NA	NA	NA	NA	NA
ABCF1	LSVP_16	Q8NE71	Cingulate Cortex	1913.9	ABCF1_LSVP_16_1x_S6	Yes	No	939	0.4906212445791316	NA	NA	NA	NA	NA	NA	NA	NA	18.0444	anterior (rostral) cingulate (medial prefrontal) cortex
ABCF1	LSVP_16	Q8NE71	Frontal Cortex	1994.7	ABCF1_LSVP_16_1x_S6	Yes	No	956	0.4792700656740362	NA	NA	NA	NA	NA	NA	NA	NA	16.790196	dorsolateral prefrontal cortex
ABCF1	LSVP_16	Q8NE71	Hippocampus (anterior)	1738.3	ABCF1_LSVP_16_1x_S6	Yes	No	964.5	0.5548524420410746	NA	NA	NA	NA	NA	NA	NA	NA	16.245269	hippocampus (hippocampal formation)
ABCF1	LSVP_16	Q8NE71	Hippocampus (posterior)	1590.2	ABCF1_LSVP_16_1x_S6	Yes	No	983.8	0.6186643189535906	NA	NA	NA	NA	NA	NA	NA	NA	16.245269	hippocampus (hippocampal formation)
ABCF1	LSVP_16	Q8NE71	Hypothalamus	1749.8	ABCF1_LSVP_16_1x_S6	Yes	No	941	0.5377757457995199	NA	NA	NA	NA	NA	NA	NA	NA	NA	NA
ABCF1	LSVP_16	Q8NE71	Insular Cortex/Claustrum	1791	ABCF1_LSVP_16_1x_S6	Yes	No	997.8	0.5571189279731993	NA	NA	NA	NA	NA	NA	NA	NA	NA	NA
ABCF1	LSVP_16	Q8NE71	Motor Cortex	1891.2	ABCF1_LSVP_16_1x_S6	Yes	No	1104.8	0.5841793570219965	NA	NA	NA	NA	NA	NA	NA	NA	NA	NA
ABCF1	LSVP_16	Q8NE71	Occipital Cortex	1978.1	ABCF1_LSVP_16_1x_S6	Yes	No	1060.7	0.5362216268136091	NA	NA	NA	NA	NA	NA	NA	NA	NA	NA
ABCF1	LSVP_16	Q8NE71	Parietal Cortex	2087.7	ABCF1_LSVP_16_1x_S6	Yes	No	1067.6	0.5113761555779087	NA	NA	NA	NA	NA	NA	NA	NA	12.485338	posteroventral (inferior) parietal cortex
ABCF1	LSVP_16	Q8NE71	Pia mater (medial)	2281.4	ABCF1_LSVP_16_1x_S6	Yes	No	1081.4	0.47400718856842294	NA	NA	NA	NA	NA	NA	NA	NA	NA	NA
ABCF1	LSVP_16	Q8NE71	Pia mater (posterior)	2527.5	ABCF1_LSVP_16_1x_S6	Yes	No	1122.4	0.44407517309594463	NA	NA	NA	NA	NA	NA	NA	NA	NA	NA
ABCF1	LSVP_16	Q8NE71	Pia mater (anterior)	2557.1	ABCF1_LSVP_16_1x_S6	Yes	No	1237.4	0.48390755152320997	NA	NA	NA	NA	NA	NA	NA	NA	NA	NA
ABCF1	LSVP_16	Q8NE71	Primary Visual Cortex	2219.9	ABCF1_LSVP_16_1x_S6	Yes	No	996.5	0.44889409432857336	NA	NA	NA	NA	NA	NA	NA	NA	14.611199	primary visual cortex (striate cortex, area V1/17)
ABCF1	LSVP_16	Q8NE71	Somatosensory Cortex	1938.6	ABCF1_LSVP_16_1x_S6	Yes	No	1080.5	0.5573609821520685	NA	NA	NA	NA	NA	NA	NA	NA	NA	NA
ABCF1	LSVP_16	Q8NE71	Striatum	1553.3	ABCF1_LSVP_16_1x_S6	Yes	No	1008.6	0.6493272387819481	NA	NA	NA	NA	NA	NA	NA	NA	18.481559	striatum
ABCF1	LSVP_16	Q8NE71	Thalamus (anterior)	2741.5	ABCF1_LSVP_16_1x_S6	Yes	No	1223.8	0.4463979573226336	NA	NA	NA	NA	NA	NA	NA	NA	NA	NA
ABCF1	LSVP_16	Q8NE71	Thalamus (medial)	2593.2	ABCF1_LSVP_16_1x_S6	Yes	No	1230.1	0.47435600802097794	NA	NA	NA	NA	NA	NA	NA	NA	14.177475	mediodorsal nucleus of thalamus
ABCF1	LSVP_16	Q8NE71	Thalamus (posterior)	2910.6	ABCF1_LSVP_16_1x_S6	Yes	No	1241.3	0.426475640761355	NA	NA	NA	NA	NA	NA	NA	NA	NA	NA
ABCF1	LSVP_18	Q8NE71	Cingulate Cortex	1913.9	ABCF1_LSVP_18_1x_S6	Yes	No	804.2	0.420189142588432	NA	NA	NA	NA	NA	NA	NA	NA	18.0444	anterior (rostral) cingulate (medial prefrontal) cortex
ABCF1	LSVP_18	Q8NE71	Frontal Cortex	1994.7	ABCF1_LSVP_18_1x_S6	Yes	No	867.6	0.43495262445480526	NA	NA	NA	NA	NA	NA	NA	NA	16.790196	dorsolateral prefrontal cortex
ABCF1	LSVP_18	Q8NE71	Hippocampus (anterior)	1738.3	ABCF1_LSVP_18_1x_S6	Yes	No	860.4	0.49496634643042053	NA	NA	NA	NA	NA	NA	NA	NA	16.245269	hippocampus (hippocampal formation)
ABCF1	LSVP_18	Q8NE71	Hippocampus (posterior)	1590.2	ABCF1_LSVP_18_1x_S6	Yes	No	753	0.4735253427241856	NA	NA	NA	NA	NA	NA	NA	NA	16.245269	hippocampus (hippocampal formation)
ABCF1	LSVP_18	Q8NE71	Hypothalamus	1749.8	ABCF1_LSVP_18_1x_S6	Yes	No	853.9	0.48799862841467595	NA	NA	NA	NA	NA	NA	NA	NA	NA	NA
ABCF1	LSVP_18	Q8NE71	Insular Cortex/Claustrum	1791	ABCF1_LSVP_18_1x_S6	Yes	No	881.2	0.49201563372417645	NA	NA	NA	NA	NA	NA	NA	NA	NA	NA
ABCF1	LSVP_18	Q8NE71	Motor Cortex	1891.2	ABCF1_LSVP_18_1x_S6	Yes	No	904.3	0.478162013536379	NA	NA	NA	NA	NA	NA	NA	NA	NA	NA
ABCF1	LSVP_18	Q8NE71	Occipital Cortex	1978.1	ABCF1_LSVP_18_1x_S6	Yes	No	952.5	0.48152267327233206	NA	NA	NA	NA	NA	NA	NA	NA	NA	NA
ABCF1	LSVP_18	Q8NE71	Parietal Cortex	2087.7	ABCF1_LSVP_18_1x_S6	Yes	No	1048.9	0.5024189299228817	NA	NA	NA	NA	NA	NA	NA	NA	12.485338	posteroventral (inferior) parietal cortex
ABCF1	LSVP_18	Q8NE71	Pia mater (medial)	2281.4	ABCF1_LSVP_18_1x_S6	Yes	No	1137.2	0.49846585429999124	NA	NA	NA	NA	NA	NA	NA	NA	NA	NA
ABCF1	LSVP_18	Q8NE71	Pia mater (posterior)	2527.5	ABCF1_LSVP_18_1x_S6	Yes	No	1131.8	0.4477942631058358	NA	NA	NA	NA	NA	NA	NA	NA	NA	NA
ABCF1	LSVP_18	Q8NE71	Pia mater (anterior)	2557.1	ABCF1_LSVP_18_1x_S6	Yes	No	1328.5	0.5195338469359821	NA	NA	NA	NA	NA	NA	NA	NA	NA	NA
ABCF1	LSVP_18	Q8NE71	Primary Visual Cortex	2219.9	ABCF1_LSVP_18_1x_S6	Yes	No	1053.2	0.47443578539573855	NA	NA	NA	NA	NA	NA	NA	NA	14.611199	primary visual cortex (striate cortex, area V1/17)
ABCF1	LSVP_18	Q8NE71	Somatosensory Cortex	1938.6	ABCF1_LSVP_18_1x_S6	Yes	No	932	0.4807593108428763	NA	NA	NA	NA	NA	NA	NA	NA	NA	NA
ABCF1	LSVP_18	Q8NE71	Striatum	1553.3	ABCF1_LSVP_18_1x_S6	Yes	No	648.3	0.4173694714478851	NA	NA	NA	NA	NA	NA	NA	NA	18.481559	striatum
ABCF1	LSVP_18	Q8NE71	Thalamus (anterior)	2741.5	ABCF1_LSVP_18_1x_S6	Yes	No	1210.9	0.44169250410359295	NA	NA	NA	NA	NA	NA	NA	NA	NA	NA
ABCF1	LSVP_18	Q8NE71	Thalamus (medial)	2593.2	ABCF1_LSVP_18_1x_S6	Yes	No	1205.2	0.46475397192657725	NA	NA	NA	NA	NA	NA	NA	NA	14.177475	mediodorsal nucleus of thalamus
ABCF1	LSVP_18	Q8NE71	Thalamus (posterior)	2910.6	ABCF1_LSVP_18_1x_S6	Yes	No	1387.7	0.47677454820311965	NA	NA	NA	NA	NA	NA	NA	NA	NA	NA
ABCF1	GGNV_25	Q8NE71	Cingulate Cortex	1913.9	ABCF1_GGNV_25_1x_S13	Yes	No	1071.5	0.5598516118919483	NA	NA	NA	NA	NA	NA	NA	NA	18.0444	anterior (rostral) cingulate (medial prefrontal) cortex
ABCF1	GGNV_25	Q8NE71	Frontal Cortex	1994.7	ABCF1_GGNV_25_1x_S13	Yes	No	1120.1	0.5615380759011379	NA	NA	NA	NA	NA	NA	NA	NA	16.790196	dorsolateral prefrontal cortex
ABCF1	GGNV_25	Q8NE71	Hippocampus (anterior)	1738.3	ABCF1_GGNV_25_1x_S13	Yes	No	979.1	0.5632514525686015	NA	NA	NA	NA	NA	NA	NA	NA	16.245269	hippocampus (hippocampal formation)
ABCF1	GGNV_25	Q8NE71	Hippocampus (posterior)	1590.2	ABCF1_GGNV_25_1x_S13	Yes	No	904.3	0.5686706074707584	NA	NA	NA	NA	NA	NA	NA	NA	16.245269	hippocampus (hippocampal formation)
ABCF1	GGNV_25	Q8NE71	Hypothalamus	1749.8	ABCF1_GGNV_25_1x_S13	Yes	No	645.9	0.3691279003314665	NA	NA	NA	NA	NA	NA	NA	NA	NA	NA
ABCF1	GGNV_25	Q8NE71	Insular Cortex/Claustrum	1791	ABCF1_GGNV_25_1x_S13	Yes	No	917.5	0.5122836404243439	NA	NA	NA	NA	NA	NA	NA	NA	NA	NA
ABCF1	GGNV_25	Q8NE71	Motor Cortex	1891.2	ABCF1_GGNV_25_1x_S13	Yes	No	913.6	0.48307952622673433	NA	NA	NA	NA	NA	NA	NA	NA	NA	NA
ABCF1	GGNV_25	Q8NE71	Occipital Cortex	1978.1	ABCF1_GGNV_25_1x_S13	Yes	No	1124	0.568222031242101	NA	NA	NA	NA	NA	NA	NA	NA	NA	NA
ABCF1	GGNV_25	Q8NE71	Parietal Cortex	2087.7	ABCF1_GGNV_25_1x_S13	Yes	No	1168.1	0.559515256023375	NA	NA	NA	NA	NA	NA	NA	NA	12.485338	posteroventral (inferior) parietal cortex
ABCF1	GGNV_25	Q8NE71	Pia mater (medial)	2281.4	ABCF1_GGNV_25_1x_S13	Yes	No	1620.6	0.7103532918383448	NA	NA	NA	NA	NA	NA	NA	NA	NA	NA
ABCF1	GGNV_25	Q8NE71	Pia mater (posterior)	2527.5	ABCF1_GGNV_25_1x_S13	Yes	No	1562.9	0.6183580613254204	NA	NA	NA	NA	NA	NA	NA	NA	NA	NA
ABCF1	GGNV_25	Q8NE71	Pia mater (anterior)	2557.1	ABCF1_GGNV_25_1x_S13	Yes	No	1796.5	0.7025536740839232	NA	NA	NA	NA	NA	NA	NA	NA	NA	NA
ABCF1	GGNV_25	Q8NE71	Primary Visual Cortex	2219.9	ABCF1_GGNV_25_1x_S13	Yes	No	1302.2	0.5866030001351412	NA	NA	NA	NA	NA	NA	NA	NA	14.611199	primary visual cortex (striate cortex, area V1/17)
ABCF1	GGNV_25	Q8NE71	Somatosensory Cortex	1938.6	ABCF1_GGNV_25_1x_S13	Yes	No	1133.3	0.5845971319508924	NA	NA	NA	NA	NA	NA	NA	NA	NA	NA
ABCF1	GGNV_25	Q8NE71	Striatum	1553.3	ABCF1_GGNV_25_1x_S13	Yes	No	623.9	0.401660979849353	NA	NA	NA	NA	NA	NA	NA	NA	18.481559	striatum
ABCF1	GGNV_25	Q8NE71	Thalamus (anterior)	2741.5	ABCF1_GGNV_25_1x_S13	Yes	No	1598	0.582892577056356	NA	NA	NA	NA	NA	NA	NA	NA	NA	NA
ABCF1	GGNV_25	Q8NE71	Thalamus (medial)	2593.2	ABCF1_GGNV_25_1x_S13	Yes	No	1537.4	0.5928582446398273	NA	NA	NA	NA	NA	NA	NA	NA	14.177475	mediodorsal nucleus of thalamus
ABCF1	GGNV_25	Q8NE71	Thalamus (posterior)	2910.6	ABCF1_GGNV_25_1x_S13	Yes	No	1847.1	0.634611420325706	NA	NA	NA	NA	NA	NA	NA	NA	NA	NA
ABCF1	GGNV_21	Q8NE71	Cingulate Cortex	1913.9	ABCF1_GGNV_21_1x_S13	Yes	No	1298.1	0.6782486023303202	NA	NA	NA	NA	NA	NA	NA	NA	18.0444	anterior (rostral) cingulate (medial prefrontal) cortex
ABCF1	GGNV_21	Q8NE71	Frontal Cortex	1994.7	ABCF1_GGNV_21_1x_S13	Yes	No	1307	0.6552363763974532	NA	NA	NA	NA	NA	NA	NA	NA	16.790196	dorsolateral prefrontal cortex
ABCF1	GGNV_21	Q8NE71	Hippocampus (anterior)	1738.3	ABCF1_GGNV_21_1x_S13	Yes	No	1187.7	0.6832537536673762	NA	NA	NA	NA	NA	NA	NA	NA	16.245269	hippocampus (hippocampal formation)
ABCF1	GGNV_21	Q8NE71	Hippocampus (posterior)	1590.2	ABCF1_GGNV_21_1x_S13	Yes	No	1157.8	0.7280845176707332	NA	NA	NA	NA	NA	NA	NA	NA	16.245269	hippocampus (hippocampal formation)
ABCF1	GGNV_21	Q8NE71	Hypothalamus	1749.8	ABCF1_GGNV_21_1x_S13	Yes	No	834.5	0.47691164704537664	NA	NA	NA	NA	NA	NA	NA	NA	NA	NA
ABCF1	GGNV_21	Q8NE71	Insular Cortex/Claustrum	1791	ABCF1_GGNV_21_1x_S13	Yes	No	1067.4	0.5959798994974875	NA	NA	NA	NA	NA	NA	NA	NA	NA	NA
ABCF1	GGNV_21	Q8NE71	Motor Cortex	1891.2	ABCF1_GGNV_21_1x_S13	Yes	No	1148.4	0.6072335025380711	NA	NA	NA	NA	NA	NA	NA	NA	NA	NA
ABCF1	GGNV_21	Q8NE71	Occipital Cortex	1978.1	ABCF1_GGNV_21_1x_S13	Yes	No	1419.6	0.7176583590313937	NA	NA	NA	NA	NA	NA	NA	NA	NA	NA
ABCF1	GGNV_21	Q8NE71	Parietal Cortex	2087.7	ABCF1_GGNV_21_1x_S13	Yes	No	1470.8	0.7045073525889736	NA	NA	NA	NA	NA	NA	NA	NA	12.485338	posteroventral (inferior) parietal cortex
ABCF1	GGNV_21	Q8NE71	Pia mater (medial)	2281.4	ABCF1_GGNV_21_1x_S13	Yes	No	1890.6	0.8287016744104496	NA	NA	NA	NA	NA	NA	NA	NA	NA	NA
ABCF1	GGNV_21	Q8NE71	Pia mater (posterior)	2527.5	ABCF1_GGNV_21_1x_S13	Yes	No	1992.2	0.7882096933728981	NA	NA	NA	NA	NA	NA	NA	NA	NA	NA
ABCF1	GGNV_21	Q8NE71	Pia mater (anterior)	2557.1	ABCF1_GGNV_21_1x_S13	Yes	No	2208.4	0.8636345860545149	NA	NA	NA	NA	NA	NA	NA	NA	NA	NA
ABCF1	GGNV_21	Q8NE71	Primary Visual Cortex	2219.9	ABCF1_GGNV_21_1x_S13	Yes	No	1410.6	0.635434028559845	NA	NA	NA	NA	NA	NA	NA	NA	14.611199	primary visual cortex (striate cortex, area V1/17)
ABCF1	GGNV_21	Q8NE71	Somatosensory Cortex	1938.6	ABCF1_GGNV_21_1x_S13	Yes	No	1361	0.7020530279583205	NA	NA	NA	NA	NA	NA	NA	NA	NA	NA
ABCF1	GGNV_21	Q8NE71	Striatum	1553.3	ABCF1_GGNV_21_1x_S13	Yes	No	943.6	0.6074808472284813	NA	NA	NA	NA	NA	NA	NA	NA	18.481559	striatum
ABCF1	GGNV_21	Q8NE71	Thalamus (anterior)	2741.5	ABCF1_GGNV_21_1x_S13	Yes	No	1912.3	0.6975378442458507	NA	NA	NA	NA	NA	NA	NA	NA	NA	NA
ABCF1	GGNV_21	Q8NE71	Thalamus (medial)	2593.2	ABCF1_GGNV_21_1x_S13	Yes	No	1872.7	0.7221579515656332	NA	NA	NA	NA	NA	NA	NA	NA	14.177475	mediodorsal nucleus of thalamus
ABCF1	GGNV_21	Q8NE71	Thalamus (posterior)	2910.6	ABCF1_GGNV_21_1x_S13	Yes	No	2388.6	0.8206555349412492	NA	NA	NA	NA	NA	NA	NA	NA	NA	NA
ABCF1	KLSV_19	Q8NE71	Cingulate Cortex	1913.9	ABCF1_KLSV_19_3x_S3	Yes	No	1093.9	0.571555462667851	NA	NA	NA	NA	NA	NA	NA	NA	18.0444	anterior (rostral) cingulate (medial prefrontal) cortex
ABCF1	KLSV_19	Q8NE71	Cingulate Cortex	1913.9	ABCF1_KLSV_19_2x_S3	Yes	No	1102.4	0.5759966560426355	NA	NA	NA	NA	NA	NA	NA	NA	18.0444	anterior (rostral) cingulate (medial prefrontal) cortex
ABCF1	KLSV_19	Q8NE71	Cingulate Cortex	1913.9	ABCF1_KLSV_19_1x_S7	Yes	No	1098.3	0.5738544333559746	NA	NA	NA	NA	NA	NA	NA	NA	18.0444	anterior (rostral) cingulate (medial prefrontal) cortex
ABCF1	KLSV_19	Q8NE71	Frontal Cortex	1994.7	ABCF1_KLSV_19_3x_S3	Yes	No	1154.1	0.5785832456008422	NA	NA	NA	NA	NA	NA	NA	NA	16.790196	dorsolateral prefrontal cortex
ABCF1	KLSV_19	Q8NE71	Frontal Cortex	1994.7	ABCF1_KLSV_19_2x_S3	Yes	No	1186.9	0.595026821075851	NA	NA	NA	NA	NA	NA	NA	NA	16.790196	dorsolateral prefrontal cortex
ABCF1	KLSV_19	Q8NE71	Frontal Cortex	1994.7	ABCF1_KLSV_19_1x_S7	Yes	No	1323.9	0.6637088283952475	NA	NA	NA	NA	NA	NA	NA	NA	16.790196	dorsolateral prefrontal cortex
ABCF1	KLSV_19	Q8NE71	Hippocampus (anterior)	1738.3	ABCF1_KLSV_19_3x_S3	Yes	No	969.7	0.557843870448139	NA	NA	NA	NA	NA	NA	NA	NA	16.245269	hippocampus (hippocampal formation)
ABCF1	KLSV_19	Q8NE71	Hippocampus (anterior)	1738.3	ABCF1_KLSV_19_2x_S3	Yes	No	1146.7	0.6596674912270609	NA	NA	NA	NA	NA	NA	NA	NA	16.245269	hippocampus (hippocampal formation)
ABCF1	KLSV_19	Q8NE71	Hippocampus (anterior)	1738.3	ABCF1_KLSV_19_1x_S7	Yes	No	1022.9	0.5884484841511822	NA	NA	NA	NA	NA	NA	NA	NA	16.245269	hippocampus (hippocampal formation)
ABCF1	KLSV_19	Q8NE71	Hippocampus (posterior)	1590.2	ABCF1_KLSV_19_3x_S3	Yes	No	795.7	0.5003773110300591	NA	NA	NA	NA	NA	NA	NA	NA	16.245269	hippocampus (hippocampal formation)
ABCF1	KLSV_19	Q8NE71	Hippocampus (posterior)	1590.2	ABCF1_KLSV_19_2x_S3	Yes	No	947.3	0.5957112312916614	NA	NA	NA	NA	NA	NA	NA	NA	16.245269	hippocampus (hippocampal formation)
ABCF1	KLSV_19	Q8NE71	Hippocampus (posterior)	1590.2	ABCF1_KLSV_19_1x_S7	Yes	No	1078.4	0.6781536913595775	NA	NA	NA	NA	NA	NA	NA	NA	16.245269	hippocampus (hippocampal formation)
ABCF1	KLSV_19	Q8NE71	Hypothalamus	1749.8	ABCF1_KLSV_19_3x_S3	Yes	No	578.9	0.3308378100354326	NA	NA	NA	NA	NA	NA	NA	NA	NA	NA
ABCF1	KLSV_19	Q8NE71	Hypothalamus	1749.8	ABCF1_KLSV_19_2x_S3	Yes	No	1133.2	0.6476168704994857	NA	NA	NA	NA	NA	NA	NA	NA	NA	NA
ABCF1	KLSV_19	Q8NE71	Hypothalamus	1749.8	ABCF1_KLSV_19_1x_S7	Yes	No	883.4	0.5048576980226311	NA	NA	NA	NA	NA	NA	NA	NA	NA	NA
ABCF1	KLSV_19	Q8NE71	Insular Cortex/Claustrum	1791	ABCF1_KLSV_19_3x_S3	Yes	No	776.8	0.43372417643774425	NA	NA	NA	NA	NA	NA	NA	NA	NA	NA
ABCF1	KLSV_19	Q8NE71	Insular Cortex/Claustrum	1791	ABCF1_KLSV_19_2x_S3	Yes	No	1191.8	0.6654383026242322	NA	NA	NA	NA	NA	NA	NA	NA	NA	NA
ABCF1	KLSV_19	Q8NE71	Insular Cortex/Claustrum	1791	ABCF1_KLSV_19_1x_S7	Yes	No	976.6	0.5452819653824679	NA	NA	NA	NA	NA	NA	NA	NA	NA	NA
ABCF1	KLSV_19	Q8NE71	Motor Cortex	1891.2	ABCF1_KLSV_19_3x_S3	Yes	No	1131.8	0.5984560067681894	NA	NA	NA	NA	NA	NA	NA	NA	NA	NA
ABCF1	KLSV_19	Q8NE71	Motor Cortex	1891.2	ABCF1_KLSV_19_2x_S3	Yes	No	1189.1	0.6287542301184432	NA	NA	NA	NA	NA	NA	NA	NA	NA	NA
ABCF1	KLSV_19	Q8NE71	Motor Cortex	1891.2	ABCF1_KLSV_19_1x_S7	Yes	No	1240.5	0.6559327411167513	NA	NA	NA	NA	NA	NA	NA	NA	NA	NA
ABCF1	KLSV_19	Q8NE71	Occipital Cortex	1978.1	ABCF1_KLSV_19_3x_S3	Yes	No	1232.7	0.62317375259087	NA	NA	NA	NA	NA	NA	NA	NA	NA	NA
ABCF1	KLSV_19	Q8NE71	Occipital Cortex	1978.1	ABCF1_KLSV_19_2x_S3	Yes	No	1291	0.6526464789444417	NA	NA	NA	NA	NA	NA	NA	NA	NA	NA
ABCF1	KLSV_19	Q8NE71	Occipital Cortex	1978.1	ABCF1_KLSV_19_1x_S7	Yes	No	1064.4	0.5380921085890502	NA	NA	NA	NA	NA	NA	NA	NA	NA	NA
ABCF1	KLSV_19	Q8NE71	Parietal Cortex	2087.7	ABCF1_KLSV_19_3x_S3	Yes	No	1315.3	0.6300234708051924	NA	NA	NA	NA	NA	NA	NA	NA	12.485338	posteroventral (inferior) parietal cortex
ABCF1	KLSV_19	Q8NE71	Parietal Cortex	2087.7	ABCF1_KLSV_19_2x_S3	Yes	No	1310.8	0.6278679886956938	NA	NA	NA	NA	NA	NA	NA	NA	12.485338	posteroventral (inferior) parietal cortex
ABCF1	KLSV_19	Q8NE71	Parietal Cortex	2087.7	ABCF1_KLSV_19_1x_S7	Yes	No	1448.9	0.6940173396560809	NA	NA	NA	NA	NA	NA	NA	NA	12.485338	posteroventral (inferior) parietal cortex
ABCF1	KLSV_19	Q8NE71	Pia mater (medial)	2281.4	ABCF1_KLSV_19_3x_S3	Yes	No	2390.8	1.0479530113088456	NA	NA	NA	NA	NA	NA	NA	NA	NA	NA
ABCF1	KLSV_19	Q8NE71	Pia mater (medial)	2281.4	ABCF1_KLSV_19_2x_S3	Yes	No	1071.6	0.4697115806083983	NA	NA	NA	NA	NA	NA	NA	NA	NA	NA
ABCF1	KLSV_19	Q8NE71	Pia mater (medial)	2281.4	ABCF1_KLSV_19_1x_S7	Yes	No	1757.5	0.7703603050758306	NA	NA	NA	NA	NA	NA	NA	NA	NA	NA
ABCF1	KLSV_19	Q8NE71	Pia mater (posterior)	2527.5	ABCF1_KLSV_19_3x_S3	Yes	No	2203.2	0.8716913946587537	NA	NA	NA	NA	NA	NA	NA	NA	NA	NA
ABCF1	KLSV_19	Q8NE71	Pia mater (posterior)	2527.5	ABCF1_KLSV_19_2x_S3	Yes	No	1148.1	0.45424332344213647	NA	NA	NA	NA	NA	NA	NA	NA	NA	NA
ABCF1	KLSV_19	Q8NE71	Pia mater (posterior)	2527.5	ABCF1_KLSV_19_1x_S7	Yes	No	1459.7	0.5775272007912957	NA	NA	NA	NA	NA	NA	NA	NA	NA	NA
ABCF1	KLSV_19	Q8NE71	Pia mater (anterior)	2557.1	ABCF1_KLSV_19_3x_S3	Yes	No	2760.1	1.079386805365453	NA	NA	NA	NA	NA	NA	NA	NA	NA	NA
ABCF1	KLSV_19	Q8NE71	Pia mater (anterior)	2557.1	ABCF1_KLSV_19_2x_S3	Yes	No	1156.3	0.4521919361777013	NA	NA	NA	NA	NA	NA	NA	NA	NA	NA
ABCF1	KLSV_19	Q8NE71	Pia mater (anterior)	2557.1	ABCF1_KLSV_19_1x_S7	Yes	No	1596.6	0.6243791795393219	NA	NA	NA	NA	NA	NA	NA	NA	NA	NA
ABCF1	KLSV_19	Q8NE71	Primary Visual Cortex	2219.9	ABCF1_KLSV_19_3x_S3	Yes	No	1365.3	0.6150277039506283	NA	NA	NA	NA	NA	NA	NA	NA	14.611199	primary visual cortex (striate cortex, area V1/17)
ABCF1	KLSV_19	Q8NE71	Primary Visual Cortex	2219.9	ABCF1_KLSV_19_2x_S3	Yes	No	1356.7	0.6111536555700707	NA	NA	NA	NA	NA	NA	NA	NA	14.611199	primary visual cortex (striate cortex, area V1/17)
ABCF1	KLSV_19	Q8NE71	Primary Visual Cortex	2219.9	ABCF1_KLSV_19_1x_S7	Yes	No	1384.8	0.623811883418172	NA	NA	NA	NA	NA	NA	NA	NA	14.611199	primary visual cortex (striate cortex, area V1/17)
ABCF1	KLSV_19	Q8NE71	Somatosensory Cortex	1938.6	ABCF1_KLSV_19_3x_S3	Yes	No	1218.9	0.6287527081398948	NA	NA	NA	NA	NA	NA	NA	NA	NA	NA
ABCF1	KLSV_19	Q8NE71	Somatosensory Cortex	1938.6	ABCF1_KLSV_19_2x_S3	Yes	No	1272.4	0.6563499432580213	NA	NA	NA	NA	NA	NA	NA	NA	NA	NA
ABCF1	KLSV_19	Q8NE71	Somatosensory Cortex	1938.6	ABCF1_KLSV_19_1x_S7	Yes	No	1297.4	0.6692458475188281	NA	NA	NA	NA	NA	NA	NA	NA	NA	NA
ABCF1	KLSV_19	Q8NE71	Striatum	1553.3	ABCF1_KLSV_19_3x_S3	Yes	No	507.4	0.3266593703727548	NA	NA	NA	NA	NA	NA	NA	NA	18.481559	striatum
ABCF1	KLSV_19	Q8NE71	Striatum	1553.3	ABCF1_KLSV_19_2x_S3	Yes	No	771.3	0.49655572007983	NA	NA	NA	NA	NA	NA	NA	NA	18.481559	striatum
ABCF1	KLSV_19	Q8NE71	Striatum	1553.3	ABCF1_KLSV_19_1x_S7	Yes	No	995.9	0.64115109766304	NA	NA	NA	NA	NA	NA	NA	NA	18.481559	striatum
ABCF1	KLSV_19	Q8NE71	Thalamus (anterior)	2741.5	ABCF1_KLSV_19_3x_S3	Yes	No	1473.8	0.537588911180011	NA	NA	NA	NA	NA	NA	NA	NA	NA	NA
ABCF1	KLSV_19	Q8NE71	Thalamus (anterior)	2741.5	ABCF1_KLSV_19_2x_S3	Yes	No	1334.9	0.4869232172168521	NA	NA	NA	NA	NA	NA	NA	NA	NA	NA
ABCF1	KLSV_19	Q8NE71	Thalamus (anterior)	2741.5	ABCF1_KLSV_19_1x_S7	Yes	No	1705.9	0.6222505927412001	NA	NA	NA	NA	NA	NA	NA	NA	NA	NA
ABCF1	KLSV_19	Q8NE71	Thalamus (medial)	2593.2	ABCF1_KLSV_19_3x_S3	Yes	No	1582.4	0.6102113219188648	NA	NA	NA	NA	NA	NA	NA	NA	14.177475	mediodorsal nucleus of thalamus
ABCF1	KLSV_19	Q8NE71	Thalamus (medial)	2593.2	ABCF1_KLSV_19_2x_S3	Yes	No	1339	0.5163504550362487	NA	NA	NA	NA	NA	NA	NA	NA	14.177475	mediodorsal nucleus of thalamus
ABCF1	KLSV_19	Q8NE71	Thalamus (medial)	2593.2	ABCF1_KLSV_19_1x_S7	Yes	No	1372.9	0.529423106586457	NA	NA	NA	NA	NA	NA	NA	NA	14.177475	mediodorsal nucleus of thalamus
ABCF1	KLSV_19	Q8NE71	Thalamus (posterior)	2910.6	ABCF1_KLSV_19_3x_S3	Yes	No	2221.1	0.7631072631072631	NA	NA	NA	NA	NA	NA	NA	NA	NA	NA
ABCF1	KLSV_19	Q8NE71	Thalamus (posterior)	2910.6	ABCF1_KLSV_19_2x_S3	Yes	No	1604.3	0.551192194049337	NA	NA	NA	NA	NA	NA	NA	NA	NA	NA
ABCF1	KLSV_19	Q8NE71	Thalamus (posterior)	2910.6	ABCF1_KLSV_19_1x_S7	Yes	No	1680.6	0.5774067202638631	NA	NA	NA	NA	NA	NA	NA	NA	NA	NA
ABCF1	AEQG_22	Q8NE71	Cingulate Cortex	1913.9	ABCF1_AEQG_22_1x_S5	Yes	No	873.8	0.4565546789278436	NA	NA	NA	NA	NA	NA	NA	NA	18.0444	anterior (rostral) cingulate (medial prefrontal) cortex
ABCF1	AEQG_22	Q8NE71	Frontal Cortex	1994.7	ABCF1_AEQG_22_1x_S5	Yes	No	936.9	0.46969469093096705	NA	NA	NA	NA	NA	NA	NA	NA	16.790196	dorsolateral prefrontal cortex
ABCF1	AEQG_22	Q8NE71	Hippocampus (anterior)	1738.3	ABCF1_AEQG_22_1x_S5	Yes	No	946.6	0.5445550250244492	NA	NA	NA	NA	NA	NA	NA	NA	16.245269	hippocampus (hippocampal formation)
ABCF1	AEQG_22	Q8NE71	Hippocampus (posterior)	1590.2	ABCF1_AEQG_22_1x_S5	Yes	No	875.5	0.550559678027921	NA	NA	NA	NA	NA	NA	NA	NA	16.245269	hippocampus (hippocampal formation)
ABCF1	AEQG_22	Q8NE71	Hypothalamus	1749.8	ABCF1_AEQG_22_1x_S5	Yes	No	1059.1	0.6052691736198422	NA	NA	NA	NA	NA	NA	NA	NA	NA	NA
ABCF1	AEQG_22	Q8NE71	Insular Cortex/Claustrum	1791	ABCF1_AEQG_22_1x_S5	Yes	No	1080.7	0.6034059184812954	NA	NA	NA	NA	NA	NA	NA	NA	NA	NA
ABCF1	AEQG_22	Q8NE71	Motor Cortex	1891.2	ABCF1_AEQG_22_1x_S5	Yes	No	1095.5	0.5792618443316413	NA	NA	NA	NA	NA	NA	NA	NA	NA	NA
ABCF1	AEQG_22	Q8NE71	Occipital Cortex	1978.1	ABCF1_AEQG_22_1x_S5	Yes	No	1046.8	0.5291946817653304	NA	NA	NA	NA	NA	NA	NA	NA	NA	NA
ABCF1	AEQG_22	Q8NE71	Parietal Cortex	2087.7	ABCF1_AEQG_22_1x_S5	Yes	No	1211.4	0.580255783876994	NA	NA	NA	NA	NA	NA	NA	NA	12.485338	posteroventral (inferior) parietal cortex
ABCF1	AEQG_22	Q8NE71	Pia mater (medial)	2281.4	ABCF1_AEQG_22_1x_S5	Yes	No	1408.1	0.6172087314806697	NA	NA	NA	NA	NA	NA	NA	NA	NA	NA
ABCF1	AEQG_22	Q8NE71	Pia mater (posterior)	2527.5	ABCF1_AEQG_22_1x_S5	Yes	No	1337.4	0.529139465875371	NA	NA	NA	NA	NA	NA	NA	NA	NA	NA
ABCF1	AEQG_22	Q8NE71	Pia mater (anterior)	2557.1	ABCF1_AEQG_22_1x_S5	Yes	No	1446.5	0.5656798717296938	NA	NA	NA	NA	NA	NA	NA	NA	NA	NA
ABCF1	AEQG_22	Q8NE71	Primary Visual Cortex	2219.9	ABCF1_AEQG_22_1x_S5	Yes	No	1207.6	0.5439884679490067	NA	NA	NA	NA	NA	NA	NA	NA	14.611199	primary visual cortex (striate cortex, area V1/17)
ABCF1	AEQG_22	Q8NE71	Somatosensory Cortex	1938.6	ABCF1_AEQG_22_1x_S5	Yes	No	1044.3	0.5386877127824203	NA	NA	NA	NA	NA	NA	NA	NA	NA	NA
ABCF1	AEQG_22	Q8NE71	Striatum	1553.3	ABCF1_AEQG_22_1x_S5	Yes	No	981.9	0.6321380287130625	NA	NA	NA	NA	NA	NA	NA	NA	18.481559	striatum
ABCF1	AEQG_22	Q8NE71	Thalamus (anterior)	2741.5	ABCF1_AEQG_22_1x_S5	Yes	No	1674.9	0.6109429144628853	NA	NA	NA	NA	NA	NA	NA	NA	NA	NA
ABCF1	AEQG_22	Q8NE71	Thalamus (medial)	2593.2	ABCF1_AEQG_22_1x_S5	Yes	No	1486.6	0.5732685485114916	NA	NA	NA	NA	NA	NA	NA	NA	14.177475	mediodorsal nucleus of thalamus
ABCF1	AEQG_22	Q8NE71	Thalamus (posterior)	2910.6	ABCF1_AEQG_22_1x_S5	Yes	No	1588.8	0.5458668315811173	NA	NA	NA	NA	NA	NA	NA	NA	NA	NA
ABCF1	KLSV_17	Q8NE71	Cingulate Cortex	1913.9	ABCF1_KLSV_17_1x_S7	Yes	No	546.6	0.285594858665552	NA	NA	NA	NA	NA	NA	NA	NA	18.0444	anterior (rostral) cingulate (medial prefrontal) cortex
ABCF1	KLSV_17	Q8NE71	Frontal Cortex	1994.7	ABCF1_KLSV_17_1x_S7	Yes	No	741.3	0.37163483230560984	NA	NA	NA	NA	NA	NA	NA	NA	16.790196	dorsolateral prefrontal cortex
ABCF1	KLSV_17	Q8NE71	Hippocampus (anterior)	1738.3	ABCF1_KLSV_17_1x_S7	Yes	No	593	0.3411378933440718	NA	NA	NA	NA	NA	NA	NA	NA	16.245269	hippocampus (hippocampal formation)
ABCF1	KLSV_17	Q8NE71	Hippocampus (posterior)	1590.2	ABCF1_KLSV_17_1x_S7	Yes	No	686.5	0.4317067035593007	NA	NA	NA	NA	NA	NA	NA	NA	16.245269	hippocampus (hippocampal formation)
ABCF1	KLSV_17	Q8NE71	Hypothalamus	1749.8	ABCF1_KLSV_17_1x_S7	Yes	No	510	0.2914618813578695	NA	NA	NA	NA	NA	NA	NA	NA	NA	NA
ABCF1	KLSV_17	Q8NE71	Insular Cortex/Claustrum	1791	ABCF1_KLSV_17_1x_S7	Yes	No	583.8	0.3259631490787269	NA	NA	NA	NA	NA	NA	NA	NA	NA	NA
ABCF1	KLSV_17	Q8NE71	Motor Cortex	1891.2	ABCF1_KLSV_17_1x_S7	Yes	No	717	0.3791243654822335	NA	NA	NA	NA	NA	NA	NA	NA	NA	NA
ABCF1	KLSV_17	Q8NE71	Occipital Cortex	1978.1	ABCF1_KLSV_17_1x_S7	Yes	No	626.6	0.3167686163490218	NA	NA	NA	NA	NA	NA	NA	NA	NA	NA
ABCF1	KLSV_17	Q8NE71	Parietal Cortex	2087.7	ABCF1_KLSV_17_1x_S7	Yes	No	789.4	0.37811946160846865	NA	NA	NA	NA	NA	NA	NA	NA	12.485338	posteroventral (inferior) parietal cortex
ABCF1	KLSV_17	Q8NE71	Pia mater (medial)	2281.4	ABCF1_KLSV_17_1x_S7	Yes	No	934.6	0.4096607346366266	NA	NA	NA	NA	NA	NA	NA	NA	NA	NA
ABCF1	KLSV_17	Q8NE71	Pia mater (posterior)	2527.5	ABCF1_KLSV_17_1x_S7	Yes	No	756.1	0.29914935707220575	NA	NA	NA	NA	NA	NA	NA	NA	NA	NA
ABCF1	KLSV_17	Q8NE71	Pia mater (anterior)	2557.1	ABCF1_KLSV_17_1x_S7	Yes	No	713.7	0.2791052364006101	NA	NA	NA	NA	NA	NA	NA	NA	NA	NA
ABCF1	KLSV_17	Q8NE71	Primary Visual Cortex	2219.9	ABCF1_KLSV_17_1x_S7	Yes	No	770.3	0.3469976125050678	NA	NA	NA	NA	NA	NA	NA	NA	14.611199	primary visual cortex (striate cortex, area V1/17)
ABCF1	KLSV_17	Q8NE71	Somatosensory Cortex	1938.6	ABCF1_KLSV_17_1x_S7	Yes	No	794.9	0.410038171876612	NA	NA	NA	NA	NA	NA	NA	NA	NA	NA
ABCF1	KLSV_17	Q8NE71	Striatum	1553.3	ABCF1_KLSV_17_1x_S7	Yes	No	769.6	0.49546127599304707	NA	NA	NA	NA	NA	NA	NA	NA	18.481559	striatum
ABCF1	KLSV_17	Q8NE71	Thalamus (anterior)	2741.5	ABCF1_KLSV_17_1x_S7	Yes	No	907.3	0.33095020973919387	NA	NA	NA	NA	NA	NA	NA	NA	NA	NA
ABCF1	KLSV_17	Q8NE71	Thalamus (medial)	2593.2	ABCF1_KLSV_17_1x_S7	Yes	No	650.8	0.2509640598488354	NA	NA	NA	NA	NA	NA	NA	NA	14.177475	mediodorsal nucleus of thalamus
ABCF1	KLSV_17	Q8NE71	Thalamus (posterior)	2910.6	ABCF1_KLSV_17_1x_S7	Yes	No	742.9	0.25523946952518384	NA	NA	NA	NA	NA	NA	NA	NA	NA	NA
ABCF1	KAEQ_23	Q8NE71	Cingulate Cortex	1913.9	ABCF1_KAEQ_23_1x_S6	Yes	No	154.2	0.0805684727519724	NA	NA	NA	NA	NA	NA	NA	NA	18.0444	anterior (rostral) cingulate (medial prefrontal) cortex
ABCF1	KAEQ_23	Q8NE71	Frontal Cortex	1994.7	ABCF1_KAEQ_23_1x_S6	Yes	No	237.9	0.11926605504587157	NA	NA	NA	NA	NA	NA	NA	NA	16.790196	dorsolateral prefrontal cortex
ABCF1	KAEQ_23	Q8NE71	Hippocampus (anterior)	1738.3	ABCF1_KAEQ_23_1x_S6	Yes	No	166.5	0.09578323649542657	NA	NA	NA	NA	NA	NA	NA	NA	16.245269	hippocampus (hippocampal formation)
ABCF1	KAEQ_23	Q8NE71	Hippocampus (posterior)	1590.2	ABCF1_KAEQ_23_1x_S6	Yes	No	223.4	0.1404854735253427	NA	NA	NA	NA	NA	NA	NA	NA	16.245269	hippocampus (hippocampal formation)
ABCF1	KAEQ_23	Q8NE71	Hypothalamus	1749.8	ABCF1_KAEQ_23_1x_S6	Yes	No	146.9	0.08395245170876672	NA	NA	NA	NA	NA	NA	NA	NA	NA	NA
ABCF1	KAEQ_23	Q8NE71	Insular Cortex/Claustrum	1791	ABCF1_KAEQ_23_1x_S6	Yes	No	182	0.10161920714684534	NA	NA	NA	NA	NA	NA	NA	NA	NA	NA
ABCF1	KAEQ_23	Q8NE71	Motor Cortex	1891.2	ABCF1_KAEQ_23_1x_S6	Yes	No	250.9	0.13266708967851099	NA	NA	NA	NA	NA	NA	NA	NA	NA	NA
ABCF1	KAEQ_23	Q8NE71	Occipital Cortex	1978.1	ABCF1_KAEQ_23_1x_S6	Yes	No	179	0.09049087508214954	NA	NA	NA	NA	NA	NA	NA	NA	NA	NA
ABCF1	KAEQ_23	Q8NE71	Parietal Cortex	2087.7	ABCF1_KAEQ_23_1x_S6	Yes	No	257.5	0.123341476265747	NA	NA	NA	NA	NA	NA	NA	NA	12.485338	posteroventral (inferior) parietal cortex
ABCF1	KAEQ_23	Q8NE71	Pia mater (medial)	2281.4	ABCF1_KAEQ_23_1x_S6	Yes	No	375.7	0.1646795827123696	NA	NA	NA	NA	NA	NA	NA	NA	NA	NA
ABCF1	KAEQ_23	Q8NE71	Pia mater (posterior)	2527.5	ABCF1_KAEQ_23_1x_S6	Yes	No	272.7	0.10789317507418397	NA	NA	NA	NA	NA	NA	NA	NA	NA	NA
ABCF1	KAEQ_23	Q8NE71	Pia mater (anterior)	2557.1	ABCF1_KAEQ_23_1x_S6	Yes	No	281.2	0.10996832349145516	NA	NA	NA	NA	NA	NA	NA	NA	NA	NA
ABCF1	KAEQ_23	Q8NE71	Primary Visual Cortex	2219.9	ABCF1_KAEQ_23_1x_S6	Yes	No	286	0.1288346321906392	NA	NA	NA	NA	NA	NA	NA	NA	14.611199	primary visual cortex (striate cortex, area V1/17)
ABCF1	KAEQ_23	Q8NE71	Somatosensory Cortex	1938.6	ABCF1_KAEQ_23_1x_S6	Yes	No	222.9	0.11497988238935315	NA	NA	NA	NA	NA	NA	NA	NA	NA	NA
ABCF1	KAEQ_23	Q8NE71	Striatum	1553.3	ABCF1_KAEQ_23_1x_S6	Yes	No	255.6	0.1645528874010172	NA	NA	NA	NA	NA	NA	NA	NA	18.481559	striatum
ABCF1	KAEQ_23	Q8NE71	Thalamus (anterior)	2741.5	ABCF1_KAEQ_23_1x_S6	Yes	No	322.8	0.11774575962064564	NA	NA	NA	NA	NA	NA	NA	NA	NA	NA
ABCF1	KAEQ_23	Q8NE71	Thalamus (medial)	2593.2	ABCF1_KAEQ_23_1x_S6	Yes	No	313.5	0.12089310504396114	NA	NA	NA	NA	NA	NA	NA	NA	14.177475	mediodorsal nucleus of thalamus
ABCF1	KAEQ_23	Q8NE71	Thalamus (posterior)	2910.6	ABCF1_KAEQ_23_1x_S6	Yes	No	286.9	0.09857074142788429	NA	NA	NA	NA	NA	NA	NA	NA	NA	NA
ABCF1	FGLE_14	Q8NE71	Cingulate Cortex	1913.9	ABCF1_FGLE_14_1x_C13	No	Yes	236.9	0.12377867182193426	NA	NA	NA	NA	NA	NA	NA	NA	18.0444	anterior (rostral) cingulate (medial prefrontal) cortex
ABCF1	FGLE_14	Q8NE71	Frontal Cortex	1994.7	ABCF1_FGLE_14_1x_C13	No	Yes	248.7	0.12468040306813054	NA	NA	NA	NA	NA	NA	NA	NA	16.790196	dorsolateral prefrontal cortex
ABCF1	FGLE_14	Q8NE71	Hippocampus (anterior)	1738.3	ABCF1_FGLE_14_1x_C13	No	Yes	228.4	0.13139274003336593	NA	NA	NA	NA	NA	NA	NA	NA	16.245269	hippocampus (hippocampal formation)
ABCF1	FGLE_14	Q8NE71	Hippocampus (posterior)	1590.2	ABCF1_FGLE_14_1x_C13	No	Yes	213.8	0.13444849704439693	NA	NA	NA	NA	NA	NA	NA	NA	16.245269	hippocampus (hippocampal formation)
ABCF1	FGLE_14	Q8NE71	Hypothalamus	1749.8	ABCF1_FGLE_14_1x_C13	No	Yes	236	0.13487255686364155	NA	NA	NA	NA	NA	NA	NA	NA	NA	NA
ABCF1	FGLE_14	Q8NE71	Insular Cortex/Claustrum	1791	ABCF1_FGLE_14_1x_C13	No	Yes	230.5	0.12869905080960356	NA	NA	NA	NA	NA	NA	NA	NA	NA	NA
ABCF1	FGLE_14	Q8NE71	Motor Cortex	1891.2	ABCF1_FGLE_14_1x_C13	No	Yes	221	0.1168570219966159	NA	NA	NA	NA	NA	NA	NA	NA	NA	NA
ABCF1	FGLE_14	Q8NE71	Occipital Cortex	1978.1	ABCF1_FGLE_14_1x_C13	No	Yes	242.8	0.12274404731813357	NA	NA	NA	NA	NA	NA	NA	NA	NA	NA
ABCF1	FGLE_14	Q8NE71	Parietal Cortex	2087.7	ABCF1_FGLE_14_1x_C13	No	Yes	274.3	0.13138860947454137	NA	NA	NA	NA	NA	NA	NA	NA	12.485338	posteroventral (inferior) parietal cortex
ABCF1	FGLE_14	Q8NE71	Pia mater (medial)	2281.4	ABCF1_FGLE_14_1x_C13	No	Yes	285.8	0.12527395458928728	NA	NA	NA	NA	NA	NA	NA	NA	NA	NA
ABCF1	FGLE_14	Q8NE71	Pia mater (posterior)	2527.5	ABCF1_FGLE_14_1x_C13	No	Yes	406.3	0.1607517309594461	NA	NA	NA	NA	NA	NA	NA	NA	NA	NA
ABCF1	FGLE_14	Q8NE71	Pia mater (anterior)	2557.1	ABCF1_FGLE_14_1x_C13	No	Yes	306.2	0.11974502365961441	NA	NA	NA	NA	NA	NA	NA	NA	NA	NA
ABCF1	FGLE_14	Q8NE71	Primary Visual Cortex	2219.9	ABCF1_FGLE_14_1x_C13	No	Yes	255	0.11487003919095454	NA	NA	NA	NA	NA	NA	NA	NA	14.611199	primary visual cortex (striate cortex, area V1/17)
ABCF1	FGLE_14	Q8NE71	Somatosensory Cortex	1938.6	ABCF1_FGLE_14_1x_C13	No	Yes	219.8	0.11338079026101311	NA	NA	NA	NA	NA	NA	NA	NA	NA	NA
ABCF1	FGLE_14	Q8NE71	Striatum	1553.3	ABCF1_FGLE_14_1x_C13	No	Yes	211	0.1358398248889461	NA	NA	NA	NA	NA	NA	NA	NA	18.481559	striatum
ABCF1	FGLE_14	Q8NE71	Thalamus (anterior)	2741.5	ABCF1_FGLE_14_1x_C13	No	Yes	281.1	0.1025351085172351	NA	NA	NA	NA	NA	NA	NA	NA	NA	NA
ABCF1	FGLE_14	Q8NE71	Thalamus (medial)	2593.2	ABCF1_FGLE_14_1x_C13	No	Yes	233.5	0.09004318988122784	NA	NA	NA	NA	NA	NA	NA	NA	14.177475	mediodorsal nucleus of thalamus
ABCF1	FGLE_14	Q8NE71	Thalamus (posterior)	2910.6	ABCF1_FGLE_14_1x_C13	No	Yes	279.6	0.09606266749123893	NA	NA	NA	NA	NA	NA	NA	NA	NA	NA
ABCF2	LAHE_10	Q9UG63	Cingulate Cortex	953.5	ABCF2_LAHE_10_1x_C8	No	Yes	492.5	0.5165180912427897	NA	NA	NA	NA	NA	NA	NA	NA	10.258506	anterior (rostral) cingulate (medial prefrontal) cortex
ABCF2	LAHE_10	Q9UG63	Frontal Cortex	918.3	ABCF2_LAHE_10_1x_C8	No	Yes	563.7	0.6138516824567136	NA	NA	NA	NA	NA	NA	NA	NA	10.215237	dorsolateral prefrontal cortex
ABCF2	LAHE_10	Q9UG63	Hippocampus (anterior)	944.1	ABCF2_LAHE_10_1x_C8	No	Yes	381.9	0.4045122338735303	NA	NA	NA	NA	NA	NA	NA	NA	8.328753	hippocampus (hippocampal formation)
ABCF2	LAHE_10	Q9UG63	Hippocampus (posterior)	899.1	ABCF2_LAHE_10_1x_C8	No	Yes	441.9	0.49149149149149146	NA	NA	NA	NA	NA	NA	NA	NA	8.328753	hippocampus (hippocampal formation)
ABCF2	LAHE_10	Q9UG63	Hypothalamus	966	ABCF2_LAHE_10_1x_C8	No	Yes	469.7	0.486231884057971	NA	NA	NA	NA	NA	NA	NA	NA	NA	NA
ABCF2	LAHE_10	Q9UG63	Insular Cortex/Claustrum	970.9	ABCF2_LAHE_10_1x_C8	No	Yes	482.3	0.49675558759913485	NA	NA	NA	NA	NA	NA	NA	NA	NA	NA
ABCF2	LAHE_10	Q9UG63	Motor Cortex	952.4	ABCF2_LAHE_10_1x_C8	No	Yes	421.5	0.4425661486770265	NA	NA	NA	NA	NA	NA	NA	NA	NA	NA
ABCF2	LAHE_10	Q9UG63	Occipital Cortex	965.5	ABCF2_LAHE_10_1x_C8	No	Yes	416.6	0.4314862765406525	NA	NA	NA	NA	NA	NA	NA	NA	NA	NA
ABCF2	LAHE_10	Q9UG63	Parietal Cortex	1016	ABCF2_LAHE_10_1x_C8	No	Yes	424.2	0.4175196850393701	NA	NA	NA	NA	NA	NA	NA	NA	5.892964	posteroventral (inferior) parietal cortex
ABCF2	LAHE_10	Q9UG63	Pia mater (medial)	819.7	ABCF2_LAHE_10_1x_C8	No	Yes	585.1	0.7137977308771501	NA	NA	NA	NA	NA	NA	NA	NA	NA	NA
ABCF2	LAHE_10	Q9UG63	Pia mater (posterior)	869.4	ABCF2_LAHE_10_1x_C8	No	Yes	681.7	0.7841039797561538	NA	NA	NA	NA	NA	NA	NA	NA	NA	NA
ABCF2	LAHE_10	Q9UG63	Pia mater (anterior)	827.2	ABCF2_LAHE_10_1x_C8	No	Yes	638	0.7712765957446808	NA	NA	NA	NA	NA	NA	NA	NA	NA	NA
ABCF2	LAHE_10	Q9UG63	Primary Visual Cortex	1009.4	ABCF2_LAHE_10_1x_C8	No	Yes	441	0.4368932038834952	NA	NA	NA	NA	NA	NA	NA	NA	7.100014	primary visual cortex (striate cortex, area V1/17)
ABCF2	LAHE_10	Q9UG63	Somatosensory Cortex	925.4	ABCF2_LAHE_10_1x_C8	No	Yes	440.6	0.4761184352712341	NA	NA	NA	NA	NA	NA	NA	NA	NA	NA
ABCF2	LAHE_10	Q9UG63	Striatum	939.6	ABCF2_LAHE_10_1x_C8	No	Yes	345.7	0.3679225202213708	NA	NA	NA	NA	NA	NA	NA	NA	7.458982	striatum
ABCF2	LAHE_10	Q9UG63	Thalamus (anterior)	940.7	ABCF2_LAHE_10_1x_C8	No	Yes	533.8	0.5674497714467949	NA	NA	NA	NA	NA	NA	NA	NA	NA	NA
ABCF2	LAHE_10	Q9UG63	Thalamus (medial)	842.7	ABCF2_LAHE_10_1x_C8	No	Yes	493.1	0.5851429927613623	NA	NA	NA	NA	NA	NA	NA	NA	7.313415	mediodorsal nucleus of thalamus
ABCF2	LAHE_10	Q9UG63	Thalamus (posterior)	801	ABCF2_LAHE_10_1x_C8	No	Yes	372.3	0.4647940074906367	NA	NA	NA	NA	NA	NA	NA	NA	NA	NA
ABCF2	TPLH_13	Q9UG63	Cingulate Cortex	953.5	ABCF2_TPLH_13_1x_C5	No	Yes	282.4	0.29617199790246457	NA	NA	NA	NA	NA	NA	NA	NA	10.258506	anterior (rostral) cingulate (medial prefrontal) cortex
ABCF2	TPLH_13	Q9UG63	Frontal Cortex	918.3	ABCF2_TPLH_13_1x_C5	No	Yes	310.2	0.3377981051943809	NA	NA	NA	NA	NA	NA	NA	NA	10.215237	dorsolateral prefrontal cortex
ABCF2	TPLH_13	Q9UG63	Hippocampus (anterior)	944.1	ABCF2_TPLH_13_1x_C5	No	Yes	224.1	0.23736892278360341	NA	NA	NA	NA	NA	NA	NA	NA	8.328753	hippocampus (hippocampal formation)
ABCF2	TPLH_13	Q9UG63	Hippocampus (posterior)	899.1	ABCF2_TPLH_13_1x_C5	No	Yes	257.8	0.2867311756200645	NA	NA	NA	NA	NA	NA	NA	NA	8.328753	hippocampus (hippocampal formation)
ABCF2	TPLH_13	Q9UG63	Hypothalamus	966	ABCF2_TPLH_13_1x_C5	No	Yes	272	0.2815734989648033	NA	NA	NA	NA	NA	NA	NA	NA	NA	NA
ABCF2	TPLH_13	Q9UG63	Insular Cortex/Claustrum	970.9	ABCF2_TPLH_13_1x_C5	No	Yes	273.7	0.28190338860850755	NA	NA	NA	NA	NA	NA	NA	NA	NA	NA
ABCF2	TPLH_13	Q9UG63	Motor Cortex	952.4	ABCF2_TPLH_13_1x_C5	No	Yes	245.1	0.25734985300293994	NA	NA	NA	NA	NA	NA	NA	NA	NA	NA
ABCF2	TPLH_13	Q9UG63	Occipital Cortex	965.5	ABCF2_TPLH_13_1x_C5	No	Yes	275.2	0.2850336613153806	NA	NA	NA	NA	NA	NA	NA	NA	NA	NA
ABCF2	TPLH_13	Q9UG63	Parietal Cortex	1016	ABCF2_TPLH_13_1x_C5	No	Yes	265.4	0.2612204724409449	NA	NA	NA	NA	NA	NA	NA	NA	5.892964	posteroventral (inferior) parietal cortex
ABCF2	TPLH_13	Q9UG63	Pia mater (medial)	819.7	ABCF2_TPLH_13_1x_C5	No	Yes	394.8	0.4816396242527754	NA	NA	NA	NA	NA	NA	NA	NA	NA	NA
ABCF2	TPLH_13	Q9UG63	Pia mater (posterior)	869.4	ABCF2_TPLH_13_1x_C5	No	Yes	351	0.40372670807453415	NA	NA	NA	NA	NA	NA	NA	NA	NA	NA
ABCF2	TPLH_13	Q9UG63	Pia mater (anterior)	827.2	ABCF2_TPLH_13_1x_C5	No	Yes	314.2	0.37983558994197286	NA	NA	NA	NA	NA	NA	NA	NA	NA	NA
ABCF2	TPLH_13	Q9UG63	Primary Visual Cortex	1009.4	ABCF2_TPLH_13_1x_C5	No	Yes	261.9	0.25946106597978996	NA	NA	NA	NA	NA	NA	NA	NA	7.100014	primary visual cortex (striate cortex, area V1/17)
ABCF2	TPLH_13	Q9UG63	Somatosensory Cortex	925.4	ABCF2_TPLH_13_1x_C5	No	Yes	294.4	0.318132699373244	NA	NA	NA	NA	NA	NA	NA	NA	NA	NA
ABCF2	TPLH_13	Q9UG63	Striatum	939.6	ABCF2_TPLH_13_1x_C5	No	Yes	255.3	0.2717113665389527	NA	NA	NA	NA	NA	NA	NA	NA	7.458982	striatum
ABCF2	TPLH_13	Q9UG63	Thalamus (anterior)	940.7	ABCF2_TPLH_13_1x_C5	No	Yes	324.4	0.34484958009992556	NA	NA	NA	NA	NA	NA	NA	NA	NA	NA
ABCF2	TPLH_13	Q9UG63	Thalamus (medial)	842.7	ABCF2_TPLH_13_1x_C5	No	Yes	303.2	0.3597958941497567	NA	NA	NA	NA	NA	NA	NA	NA	7.313415	mediodorsal nucleus of thalamus
ABCF2	TPLH_13	Q9UG63	Thalamus (posterior)	801	ABCF2_TPLH_13_1x_C5	No	Yes	248.7	0.3104868913857678	NA	NA	NA	NA	NA	NA	NA	NA	NA	NA
ABCF3	NA	Q9NUQ8	Cingulate Cortex	1307.1	NA	NA	NA	NA	NA	NA	NA	NA	NA	NA	NA	NA	NA	9.181866	anterior (rostral) cingulate (medial prefrontal) cortex
ABCF3	NA	Q9NUQ8	Frontal Cortex	1290.3	NA	NA	NA	NA	NA	NA	NA	NA	NA	NA	NA	NA	NA	8.118983	dorsolateral prefrontal cortex
ABCF3	NA	Q9NUQ8	Hippocampus (anterior)	1246.8	NA	NA	NA	NA	NA	NA	NA	NA	NA	NA	NA	NA	NA	7.867111	hippocampus (hippocampal formation)
ABCF3	NA	Q9NUQ8	Hippocampus (posterior)	1241.8	NA	NA	NA	NA	NA	NA	NA	NA	NA	NA	NA	NA	NA	7.867111	hippocampus (hippocampal formation)
ABCF3	NA	Q9NUQ8	Hypothalamus	1560.9	NA	NA	NA	NA	NA	NA	NA	NA	NA	NA	NA	NA	NA	NA	NA
ABCF3	NA	Q9NUQ8	Insular Cortex/Claustrum	1285.7	NA	NA	NA	NA	NA	NA	NA	NA	NA	NA	NA	NA	NA	NA	NA
ABCF3	NA	Q9NUQ8	Motor Cortex	1307.4	NA	NA	NA	NA	NA	NA	NA	NA	NA	NA	NA	NA	NA	NA	NA
ABCF3	NA	Q9NUQ8	Occipital Cortex	1231.1	NA	NA	NA	NA	NA	NA	NA	NA	NA	NA	NA	NA	NA	NA	NA
ABCF3	NA	Q9NUQ8	Parietal Cortex	1347.6	NA	NA	NA	NA	NA	NA	NA	NA	NA	NA	NA	NA	NA	4.871525	posteroventral (inferior) parietal cortex
ABCF3	NA	Q9NUQ8	Pia mater (medial)	1057.4	NA	NA	NA	NA	NA	NA	NA	NA	NA	NA	NA	NA	NA	NA	NA
ABCF3	NA	Q9NUQ8	Pia mater (posterior)	1106.3	NA	NA	NA	NA	NA	NA	NA	NA	NA	NA	NA	NA	NA	NA	NA
ABCF3	NA	Q9NUQ8	Pia mater (anterior)	1115.9	NA	NA	NA	NA	NA	NA	NA	NA	NA	NA	NA	NA	NA	NA	NA
ABCF3	NA	Q9NUQ8	Primary Visual Cortex	1233.2	NA	NA	NA	NA	NA	NA	NA	NA	NA	NA	NA	NA	NA	5.623764	primary visual cortex (striate cortex, area V1/17)
ABCF3	NA	Q9NUQ8	Somatosensory Cortex	1292.1	NA	NA	NA	NA	NA	NA	NA	NA	NA	NA	NA	NA	NA	NA	NA
ABCF3	NA	Q9NUQ8	Striatum	1307.7	NA	NA	NA	NA	NA	NA	NA	NA	NA	NA	NA	NA	NA	9.396186	striatum
ABCF3	NA	Q9NUQ8	Thalamus (anterior)	1208.3	NA	NA	NA	NA	NA	NA	NA	NA	NA	NA	NA	NA	NA	NA	NA
ABCF3	NA	Q9NUQ8	Thalamus (medial)	1223.2	NA	NA	NA	NA	NA	NA	NA	NA	NA	NA	NA	NA	NA	8.145076	mediodorsal nucleus of thalamus
ABCF3	NA	Q9NUQ8	Thalamus (posterior)	1137.2	NA	NA	NA	NA	NA	NA	NA	NA	NA	NA	NA	NA	NA	NA	NA
ABCG2	NA	Q9UNQ0	Cingulate Cortex	106.8	NA	NA	NA	NA	NA	NA	NA	NA	NA	NA	NA	NA	NA	1.344234	anterior (rostral) cingulate (medial prefrontal) cortex
ABCG2	NA	Q9UNQ0	Frontal Cortex	113.1	NA	NA	NA	NA	NA	NA	NA	NA	NA	NA	NA	NA	NA	1.000455	dorsolateral prefrontal cortex
ABCG2	NA	Q9UNQ0	Hippocampus (anterior)	107.8	NA	NA	NA	NA	NA	NA	NA	NA	NA	NA	NA	NA	NA	3.548918	hippocampus (hippocampal formation)
ABCG2	NA	Q9UNQ0	Hippocampus (posterior)	94	NA	NA	NA	NA	NA	NA	NA	NA	NA	NA	NA	NA	NA	3.548918	hippocampus (hippocampal formation)
ABCG2	NA	Q9UNQ0	Hypothalamus	187.1	NA	NA	NA	NA	NA	NA	NA	NA	NA	NA	NA	NA	NA	NA	NA
ABCG2	NA	Q9UNQ0	Insular Cortex/Claustrum	146.9	NA	NA	NA	NA	NA	NA	NA	NA	NA	NA	NA	NA	NA	NA	NA
ABCG2	NA	Q9UNQ0	Motor Cortex	116.5	NA	NA	NA	NA	NA	NA	NA	NA	NA	NA	NA	NA	NA	NA	NA
ABCG2	NA	Q9UNQ0	Occipital Cortex	95.3	NA	NA	NA	NA	NA	NA	NA	NA	NA	NA	NA	NA	NA	NA	NA
ABCG2	NA	Q9UNQ0	Parietal Cortex	143.9	NA	NA	NA	NA	NA	NA	NA	NA	NA	NA	NA	NA	NA	0.84953	posteroventral (inferior) parietal cortex
ABCG2	NA	Q9UNQ0	Pia mater (medial)	1323.5	NA	NA	NA	NA	NA	NA	NA	NA	NA	NA	NA	NA	NA	NA	NA
ABCG2	NA	Q9UNQ0	Pia mater (posterior)	1237.3	NA	NA	NA	NA	NA	NA	NA	NA	NA	NA	NA	NA	NA	NA	NA
ABCG2	NA	Q9UNQ0	Pia mater (anterior)	1211.2	NA	NA	NA	NA	NA	NA	NA	NA	NA	NA	NA	NA	NA	NA	NA
ABCG2	NA	Q9UNQ0	Primary Visual Cortex	87.4	NA	NA	NA	NA	NA	NA	NA	NA	NA	NA	NA	NA	NA	0.699477	primary visual cortex (striate cortex, area V1/17)
ABCG2	NA	Q9UNQ0	Somatosensory Cortex	121.7	NA	NA	NA	NA	NA	NA	NA	NA	NA	NA	NA	NA	NA	NA	NA
ABCG2	NA	Q9UNQ0	Striatum	122.1	NA	NA	NA	NA	NA	NA	NA	NA	NA	NA	NA	NA	NA	1.559227	striatum
ABCG2	NA	Q9UNQ0	Thalamus (anterior)	142.6	NA	NA	NA	NA	NA	NA	NA	NA	NA	NA	NA	NA	NA	NA	NA
ABCG2	NA	Q9UNQ0	Thalamus (medial)	151.1	NA	NA	NA	NA	NA	NA	NA	NA	NA	NA	NA	NA	NA	2.367827	mediodorsal nucleus of thalamus
ABCG2	NA	Q9UNQ0	Thalamus (posterior)	130.4	NA	NA	NA	NA	NA	NA	NA	NA	NA	NA	NA	NA	NA	NA	NA
ABHD10	EAEH_19	Q9NUJ1	Cingulate Cortex	965.2	ABHD10_EAEH_19_1x_C	No	Yes	215	0.22275176129299626	NA	NA	NA	NA	NA	NA	NA	NA	13.121393	anterior (rostral) cingulate (medial prefrontal) cortex
ABHD10	EAEH_19	Q9NUJ1	Frontal Cortex	964.9	ABHD10_EAEH_19_1x_C	No	Yes	196.7	0.20385532179500465	NA	NA	NA	NA	NA	NA	NA	NA	15.214622	dorsolateral prefrontal cortex
ABHD10	EAEH_19	Q9NUJ1	Hippocampus (anterior)	1036.1	ABHD10_EAEH_19_1x_C	No	Yes	203.4	0.1963130971913908	NA	NA	NA	NA	NA	NA	NA	NA	13.265113	hippocampus (hippocampal formation)
ABHD10	EAEH_19	Q9NUJ1	Hippocampus (posterior)	1003.3	ABHD10_EAEH_19_1x_C	No	Yes	185.6	0.1849895345360311	NA	NA	NA	NA	NA	NA	NA	NA	13.265113	hippocampus (hippocampal formation)
ABHD10	EAEH_19	Q9NUJ1	Hypothalamus	1313.9	ABHD10_EAEH_19_1x_C	No	Yes	247.8	0.18859882791688865	NA	NA	NA	NA	NA	NA	NA	NA	NA	NA
ABHD10	EAEH_19	Q9NUJ1	Insular Cortex/Claustrum	1516.9	ABHD10_EAEH_19_1x_C	No	Yes	235.1	0.15498714483486056	NA	NA	NA	NA	NA	NA	NA	NA	NA	NA
ABHD10	EAEH_19	Q9NUJ1	Motor Cortex	1015.9	ABHD10_EAEH_19_1x_C	No	Yes	201.4	0.19824785904124423	NA	NA	NA	NA	NA	NA	NA	NA	NA	NA
ABHD10	EAEH_19	Q9NUJ1	Occipital Cortex	1082.6	ABHD10_EAEH_19_1x_C	No	Yes	226.1	0.20884906706077963	NA	NA	NA	NA	NA	NA	NA	NA	NA	NA
ABHD10	EAEH_19	Q9NUJ1	Parietal Cortex	918.1	ABHD10_EAEH_19_1x_C	No	Yes	234.2	0.2550920379043677	NA	NA	NA	NA	NA	NA	NA	NA	15.612219	posteroventral (inferior) parietal cortex
ABHD10	EAEH_19	Q9NUJ1	Pia mater (medial)	2460.3	ABHD10_EAEH_19_1x_C	No	Yes	279.5	0.11360403202861438	NA	NA	NA	NA	NA	NA	NA	NA	NA	NA
ABHD10	EAEH_19	Q9NUJ1	Pia mater (posterior)	1163.3	ABHD10_EAEH_19_1x_C	No	Yes	299.9	0.25780108312559097	NA	NA	NA	NA	NA	NA	NA	NA	NA	NA
ABHD10	EAEH_19	Q9NUJ1	Pia mater (anterior)	965.4	ABHD10_EAEH_19_1x_C	No	Yes	268.6	0.2782266418065051	NA	NA	NA	NA	NA	NA	NA	NA	NA	NA
ABHD10	EAEH_19	Q9NUJ1	Primary Visual Cortex	1022.6	ABHD10_EAEH_19_1x_C	No	Yes	221	0.21611578329747702	NA	NA	NA	NA	NA	NA	NA	NA	14.144998	primary visual cortex (striate cortex, area V1/17)
ABHD10	EAEH_19	Q9NUJ1	Somatosensory Cortex	1039.8	ABHD10_EAEH_19_1x_C	No	Yes	206.7	0.19878822850548183	NA	NA	NA	NA	NA	NA	NA	NA	NA	NA
ABHD10	EAEH_19	Q9NUJ1	Striatum	1755.3	ABHD10_EAEH_19_1x_C	No	Yes	221.6	0.12624622571640176	NA	NA	NA	NA	NA	NA	NA	NA	14.313071	striatum
ABHD10	EAEH_19	Q9NUJ1	Thalamus (anterior)	1092.1	ABHD10_EAEH_19_1x_C	No	Yes	225.2	0.20620822269022984	NA	NA	NA	NA	NA	NA	NA	NA	NA	NA
ABHD10	EAEH_19	Q9NUJ1	Thalamus (medial)	1289.1	ABHD10_EAEH_19_1x_C	No	Yes	244.3	0.18951206267938875	NA	NA	NA	NA	NA	NA	NA	NA	12.537984	mediodorsal nucleus of thalamus
ABHD10	EAEH_19	Q9NUJ1	Thalamus (posterior)	923.1	ABHD10_EAEH_19_1x_C	No	Yes	256.3	0.2776513920485321	NA	NA	NA	NA	NA	NA	NA	NA	NA	NA
ABHD10	ALAI_9	Q9NUJ1	Cingulate Cortex	965.2	ABHD10_ALAI_9_1x_C8	No	Yes	699.4	0.7246166597596353	NA	NA	NA	NA	NA	NA	NA	NA	13.121393	anterior (rostral) cingulate (medial prefrontal) cortex
ABHD10	ALAI_9	Q9NUJ1	Frontal Cortex	964.9	ABHD10_ALAI_9_1x_C8	No	Yes	715.2	0.741216706394445	NA	NA	NA	NA	NA	NA	NA	NA	15.214622	dorsolateral prefrontal cortex
ABHD10	ALAI_9	Q9NUJ1	Hippocampus (anterior)	1036.1	ABHD10_ALAI_9_1x_C8	No	Yes	598	0.5771643663739022	NA	NA	NA	NA	NA	NA	NA	NA	13.265113	hippocampus (hippocampal formation)
ABHD10	ALAI_9	Q9NUJ1	Hippocampus (posterior)	1003.3	ABHD10_ALAI_9_1x_C8	No	Yes	575.4	0.5735074254958636	NA	NA	NA	NA	NA	NA	NA	NA	13.265113	hippocampus (hippocampal formation)
ABHD10	ALAI_9	Q9NUJ1	Hypothalamus	1313.9	ABHD10_ALAI_9_1x_C8	No	Yes	1167	0.8881954486642818	NA	NA	NA	NA	NA	NA	NA	NA	NA	NA
ABHD10	ALAI_9	Q9NUJ1	Insular Cortex/Claustrum	1516.9	ABHD10_ALAI_9_1x_C8	No	Yes	1117.2	0.7365020766035995	NA	NA	NA	NA	NA	NA	NA	NA	NA	NA
ABHD10	ALAI_9	Q9NUJ1	Motor Cortex	1015.9	ABHD10_ALAI_9_1x_C8	No	Yes	617.7	0.6080322866423861	NA	NA	NA	NA	NA	NA	NA	NA	NA	NA
ABHD10	ALAI_9	Q9NUJ1	Occipital Cortex	1082.6	ABHD10_ALAI_9_1x_C8	No	Yes	872	0.8054683170145945	NA	NA	NA	NA	NA	NA	NA	NA	NA	NA
ABHD10	ALAI_9	Q9NUJ1	Parietal Cortex	918.1	ABHD10_ALAI_9_1x_C8	No	Yes	1068	1.1632719747304214	NA	NA	NA	NA	NA	NA	NA	NA	15.612219	posteroventral (inferior) parietal cortex
ABHD10	ALAI_9	Q9NUJ1	Pia mater (medial)	2460.3	ABHD10_ALAI_9_1x_C8	No	Yes	549	0.22314351908303864	NA	NA	NA	NA	NA	NA	NA	NA	NA	NA
ABHD10	ALAI_9	Q9NUJ1	Pia mater (posterior)	1163.3	ABHD10_ALAI_9_1x_C8	No	Yes	1182.8	1.0167626579558153	NA	NA	NA	NA	NA	NA	NA	NA	NA	NA
ABHD10	ALAI_9	Q9NUJ1	Pia mater (anterior)	965.4	ABHD10_ALAI_9_1x_C8	No	Yes	830.5	0.8602651750569712	NA	NA	NA	NA	NA	NA	NA	NA	NA	NA
ABHD10	ALAI_9	Q9NUJ1	Primary Visual Cortex	1022.6	ABHD10_ALAI_9_1x_C8	No	Yes	652.3	0.6378838255427342	NA	NA	NA	NA	NA	NA	NA	NA	14.144998	primary visual cortex (striate cortex, area V1/17)
ABHD10	ALAI_9	Q9NUJ1	Somatosensory Cortex	1039.8	ABHD10_ALAI_9_1x_C8	No	Yes	660.6	0.6353144835545298	NA	NA	NA	NA	NA	NA	NA	NA	NA	NA
ABHD10	ALAI_9	Q9NUJ1	Striatum	1755.3	ABHD10_ALAI_9_1x_C8	No	Yes	678	0.38625875918646385	NA	NA	NA	NA	NA	NA	NA	NA	14.313071	striatum
ABHD10	ALAI_9	Q9NUJ1	Thalamus (anterior)	1092.1	ABHD10_ALAI_9_1x_C8	No	Yes	1211	1.108872813844886	NA	NA	NA	NA	NA	NA	NA	NA	NA	NA
ABHD10	ALAI_9	Q9NUJ1	Thalamus (medial)	1289.1	ABHD10_ALAI_9_1x_C8	No	Yes	616.9	0.4785509270033357	NA	NA	NA	NA	NA	NA	NA	NA	12.537984	mediodorsal nucleus of thalamus
ABHD10	ALAI_9	Q9NUJ1	Thalamus (posterior)	923.1	ABHD10_ALAI_9_1x_C8	No	Yes	578.2	0.6263676741414799	NA	NA	NA	NA	NA	NA	NA	NA	NA	NA
ABHD10	SLGH_8	Q9NUJ1	Cingulate Cortex	965.2	ABHD10_SLGH_8_1x_C6	No	Yes	144.4	0.14960629921259844	NA	NA	NA	NA	NA	NA	NA	NA	13.121393	anterior (rostral) cingulate (medial prefrontal) cortex
ABHD10	SLGH_8	Q9NUJ1	Frontal Cortex	964.9	ABHD10_SLGH_8_1x_C6	No	Yes	156.5	0.16219297336511557	NA	NA	NA	NA	NA	NA	NA	NA	15.214622	dorsolateral prefrontal cortex
ABHD10	SLGH_8	Q9NUJ1	Hippocampus (anterior)	1036.1	ABHD10_SLGH_8_1x_C6	No	Yes	125.7	0.12132033587491556	NA	NA	NA	NA	NA	NA	NA	NA	13.265113	hippocampus (hippocampal formation)
ABHD10	SLGH_8	Q9NUJ1	Hippocampus (posterior)	1003.3	ABHD10_SLGH_8_1x_C6	No	Yes	116.7	0.11631615668294629	NA	NA	NA	NA	NA	NA	NA	NA	13.265113	hippocampus (hippocampal formation)
ABHD10	SLGH_8	Q9NUJ1	Hypothalamus	1313.9	ABHD10_SLGH_8_1x_C6	No	Yes	264.4	0.2012329705457036	NA	NA	NA	NA	NA	NA	NA	NA	NA	NA
ABHD10	SLGH_8	Q9NUJ1	Insular Cortex/Claustrum	1516.9	ABHD10_SLGH_8_1x_C6	No	Yes	252	0.16612828795569912	NA	NA	NA	NA	NA	NA	NA	NA	NA	NA
ABHD10	SLGH_8	Q9NUJ1	Motor Cortex	1015.9	ABHD10_SLGH_8_1x_C6	No	Yes	121.4	0.11949995078255735	NA	NA	NA	NA	NA	NA	NA	NA	NA	NA
ABHD10	SLGH_8	Q9NUJ1	Occipital Cortex	1082.6	ABHD10_SLGH_8_1x_C6	No	Yes	167.3	0.15453537779419918	NA	NA	NA	NA	NA	NA	NA	NA	NA	NA
ABHD10	SLGH_8	Q9NUJ1	Parietal Cortex	918.1	ABHD10_SLGH_8_1x_C6	No	Yes	242	0.26358784446138767	NA	NA	NA	NA	NA	NA	NA	NA	15.612219	posteroventral (inferior) parietal cortex
ABHD10	SLGH_8	Q9NUJ1	Pia mater (medial)	2460.3	ABHD10_SLGH_8_1x_C6	No	Yes	156.1	0.06344754704710807	NA	NA	NA	NA	NA	NA	NA	NA	NA	NA
ABHD10	SLGH_8	Q9NUJ1	Pia mater (posterior)	1163.3	ABHD10_SLGH_8_1x_C6	No	Yes	265.9	0.22857388463852832	NA	NA	NA	NA	NA	NA	NA	NA	NA	NA
ABHD10	SLGH_8	Q9NUJ1	Pia mater (anterior)	965.4	ABHD10_SLGH_8_1x_C6	No	Yes	171.8	0.1779573233892687	NA	NA	NA	NA	NA	NA	NA	NA	NA	NA
ABHD10	SLGH_8	Q9NUJ1	Primary Visual Cortex	1022.6	ABHD10_SLGH_8_1x_C6	No	Yes	152.6	0.14922745941717191	NA	NA	NA	NA	NA	NA	NA	NA	14.144998	primary visual cortex (striate cortex, area V1/17)
ABHD10	SLGH_8	Q9NUJ1	Somatosensory Cortex	1039.8	ABHD10_SLGH_8_1x_C6	No	Yes	142.8	0.13733410271206004	NA	NA	NA	NA	NA	NA	NA	NA	NA	NA
ABHD10	SLGH_8	Q9NUJ1	Striatum	1755.3	ABHD10_SLGH_8_1x_C6	No	Yes	151.6	0.0863670027915456	NA	NA	NA	NA	NA	NA	NA	NA	14.313071	striatum
ABHD10	SLGH_8	Q9NUJ1	Thalamus (anterior)	1092.1	ABHD10_SLGH_8_1x_C6	No	Yes	301.3	0.27589048621921075	NA	NA	NA	NA	NA	NA	NA	NA	NA	NA
ABHD10	SLGH_8	Q9NUJ1	Thalamus (medial)	1289.1	ABHD10_SLGH_8_1x_C6	No	Yes	135.6	0.10518966720968118	NA	NA	NA	NA	NA	NA	NA	NA	12.537984	mediodorsal nucleus of thalamus
ABHD10	SLGH_8	Q9NUJ1	Thalamus (posterior)	923.1	ABHD10_SLGH_8_1x_C6	No	Yes	150.2	0.16271259885169537	NA	NA	NA	NA	NA	NA	NA	NA	NA	NA
ABHD11	NA	Q8NFV4	Cingulate Cortex	130.6	NA	NA	NA	NA	NA	NA	NA	NA	NA	NA	NA	NA	NA	2.796579	anterior (rostral) cingulate (medial prefrontal) cortex
ABHD11	NA	Q8NFV4	Frontal Cortex	105.8	NA	NA	NA	NA	NA	NA	NA	NA	NA	NA	NA	NA	NA	2.725998	dorsolateral prefrontal cortex
ABHD11	NA	Q8NFV4	Hippocampus (anterior)	130.4	NA	NA	NA	NA	NA	NA	NA	NA	NA	NA	NA	NA	NA	3.580501	hippocampus (hippocampal formation)
ABHD11	NA	Q8NFV4	Hippocampus (posterior)	111.9	NA	NA	NA	NA	NA	NA	NA	NA	NA	NA	NA	NA	NA	3.580501	hippocampus (hippocampal formation)
ABHD11	NA	Q8NFV4	Hypothalamus	163.4	NA	NA	NA	NA	NA	NA	NA	NA	NA	NA	NA	NA	NA	NA	NA
ABHD11	NA	Q8NFV4	Insular Cortex/Claustrum	122.3	NA	NA	NA	NA	NA	NA	NA	NA	NA	NA	NA	NA	NA	NA	NA
ABHD11	NA	Q8NFV4	Motor Cortex	118.8	NA	NA	NA	NA	NA	NA	NA	NA	NA	NA	NA	NA	NA	NA	NA
ABHD11	NA	Q8NFV4	Occipital Cortex	111.7	NA	NA	NA	NA	NA	NA	NA	NA	NA	NA	NA	NA	NA	NA	NA
ABHD11	NA	Q8NFV4	Parietal Cortex	143.7	NA	NA	NA	NA	NA	NA	NA	NA	NA	NA	NA	NA	NA	2.537219	posteroventral (inferior) parietal cortex
ABHD11	NA	Q8NFV4	Pia mater (medial)	269.3	NA	NA	NA	NA	NA	NA	NA	NA	NA	NA	NA	NA	NA	NA	NA
ABHD11	NA	Q8NFV4	Pia mater (posterior)	268.2	NA	NA	NA	NA	NA	NA	NA	NA	NA	NA	NA	NA	NA	NA	NA
ABHD11	NA	Q8NFV4	Pia mater (anterior)	222.8	NA	NA	NA	NA	NA	NA	NA	NA	NA	NA	NA	NA	NA	NA	NA
ABHD11	NA	Q8NFV4	Primary Visual Cortex	132.2	NA	NA	NA	NA	NA	NA	NA	NA	NA	NA	NA	NA	NA	2.320921	primary visual cortex (striate cortex, area V1/17)
ABHD11	NA	Q8NFV4	Somatosensory Cortex	115.9	NA	NA	NA	NA	NA	NA	NA	NA	NA	NA	NA	NA	NA	NA	NA
ABHD11	NA	Q8NFV4	Striatum	138.3	NA	NA	NA	NA	NA	NA	NA	NA	NA	NA	NA	NA	NA	3.999238	striatum
ABHD11	NA	Q8NFV4	Thalamus (anterior)	193.3	NA	NA	NA	NA	NA	NA	NA	NA	NA	NA	NA	NA	NA	NA	NA
ABHD11	NA	Q8NFV4	Thalamus (medial)	176.6	NA	NA	NA	NA	NA	NA	NA	NA	NA	NA	NA	NA	NA	3.818692	mediodorsal nucleus of thalamus
ABHD11	NA	Q8NFV4	Thalamus (posterior)	179.8	NA	NA	NA	NA	NA	NA	NA	NA	NA	NA	NA	NA	NA	NA	NA
ABHD12	NA	Q8N2K0	Cingulate Cortex	509.6	NA	NA	NA	NA	NA	NA	NA	NA	NA	NA	NA	NA	NA	18.395531	anterior (rostral) cingulate (medial prefrontal) cortex
ABHD12	NA	Q8N2K0	Frontal Cortex	570.5	NA	NA	NA	NA	NA	NA	NA	NA	NA	NA	NA	NA	NA	17.062879	dorsolateral prefrontal cortex
ABHD12	NA	Q8N2K0	Hippocampus (anterior)	566.2	NA	NA	NA	NA	NA	NA	NA	NA	NA	NA	NA	NA	NA	23.17968	hippocampus (hippocampal formation)
ABHD12	NA	Q8N2K0	Hippocampus (posterior)	580.1	NA	NA	NA	NA	NA	NA	NA	NA	NA	NA	NA	NA	NA	23.17968	hippocampus (hippocampal formation)
ABHD12	NA	Q8N2K0	Hypothalamus	1072	NA	NA	NA	NA	NA	NA	NA	NA	NA	NA	NA	NA	NA	NA	NA
ABHD12	NA	Q8N2K0	Insular Cortex/Claustrum	858.9	NA	NA	NA	NA	NA	NA	NA	NA	NA	NA	NA	NA	NA	NA	NA
ABHD12	NA	Q8N2K0	Motor Cortex	584	NA	NA	NA	NA	NA	NA	NA	NA	NA	NA	NA	NA	NA	NA	NA
ABHD12	NA	Q8N2K0	Occipital Cortex	598.8	NA	NA	NA	NA	NA	NA	NA	NA	NA	NA	NA	NA	NA	NA	NA
ABHD12	NA	Q8N2K0	Parietal Cortex	594.8	NA	NA	NA	NA	NA	NA	NA	NA	NA	NA	NA	NA	NA	16.341218	posteroventral (inferior) parietal cortex
ABHD12	NA	Q8N2K0	Pia mater (medial)	600.7	NA	NA	NA	NA	NA	NA	NA	NA	NA	NA	NA	NA	NA	NA	NA
ABHD12	NA	Q8N2K0	Pia mater (posterior)	624.2	NA	NA	NA	NA	NA	NA	NA	NA	NA	NA	NA	NA	NA	NA	NA
ABHD12	NA	Q8N2K0	Pia mater (anterior)	541.9	NA	NA	NA	NA	NA	NA	NA	NA	NA	NA	NA	NA	NA	NA	NA
ABHD12	NA	Q8N2K0	Primary Visual Cortex	616.7	NA	NA	NA	NA	NA	NA	NA	NA	NA	NA	NA	NA	NA	18.402331	primary visual cortex (striate cortex, area V1/17)
ABHD12	NA	Q8N2K0	Somatosensory Cortex	647.6	NA	NA	NA	NA	NA	NA	NA	NA	NA	NA	NA	NA	NA	NA	NA
ABHD12	NA	Q8N2K0	Striatum	823.1	NA	NA	NA	NA	NA	NA	NA	NA	NA	NA	NA	NA	NA	21.851684	striatum
ABHD12	NA	Q8N2K0	Thalamus (anterior)	718.1	NA	NA	NA	NA	NA	NA	NA	NA	NA	NA	NA	NA	NA	NA	NA
ABHD12	NA	Q8N2K0	Thalamus (medial)	704.6	NA	NA	NA	NA	NA	NA	NA	NA	NA	NA	NA	NA	NA	29.381885	mediodorsal nucleus of thalamus
ABHD12	NA	Q8N2K0	Thalamus (posterior)	622.2	NA	NA	NA	NA	NA	NA	NA	NA	NA	NA	NA	NA	NA	NA	NA
ABHD14B	NA	Q96IU4	Cingulate Cortex	138	NA	NA	NA	NA	NA	NA	NA	NA	NA	NA	NA	NA	NA	1.039869	anterior (rostral) cingulate (medial prefrontal) cortex
ABHD14B	NA	Q96IU4	Frontal Cortex	151	NA	NA	NA	NA	NA	NA	NA	NA	NA	NA	NA	NA	NA	0.87733	dorsolateral prefrontal cortex
ABHD14B	NA	Q96IU4	Hippocampus (anterior)	157.7	NA	NA	NA	NA	NA	NA	NA	NA	NA	NA	NA	NA	NA	1.633852	hippocampus (hippocampal formation)
ABHD14B	NA	Q96IU4	Hippocampus (posterior)	129.6	NA	NA	NA	NA	NA	NA	NA	NA	NA	NA	NA	NA	NA	1.633852	hippocampus (hippocampal formation)
ABHD14B	NA	Q96IU4	Hypothalamus	185	NA	NA	NA	NA	NA	NA	NA	NA	NA	NA	NA	NA	NA	NA	NA
ABHD14B	NA	Q96IU4	Insular Cortex/Claustrum	279.6	NA	NA	NA	NA	NA	NA	NA	NA	NA	NA	NA	NA	NA	NA	NA
ABHD14B	NA	Q96IU4	Motor Cortex	150	NA	NA	NA	NA	NA	NA	NA	NA	NA	NA	NA	NA	NA	NA	NA
ABHD14B	NA	Q96IU4	Occipital Cortex	156.7	NA	NA	NA	NA	NA	NA	NA	NA	NA	NA	NA	NA	NA	NA	NA
ABHD14B	NA	Q96IU4	Parietal Cortex	173.1	NA	NA	NA	NA	NA	NA	NA	NA	NA	NA	NA	NA	NA	0.966166	posteroventral (inferior) parietal cortex
ABHD14B	NA	Q96IU4	Pia mater (medial)	963.1	NA	NA	NA	NA	NA	NA	NA	NA	NA	NA	NA	NA	NA	NA	NA
ABHD14B	NA	Q96IU4	Pia mater (posterior)	954.7	NA	NA	NA	NA	NA	NA	NA	NA	NA	NA	NA	NA	NA	NA	NA
ABHD14B	NA	Q96IU4	Pia mater (anterior)	1187.4	NA	NA	NA	NA	NA	NA	NA	NA	NA	NA	NA	NA	NA	NA	NA
ABHD14B	NA	Q96IU4	Primary Visual Cortex	158.9	NA	NA	NA	NA	NA	NA	NA	NA	NA	NA	NA	NA	NA	0.928735	primary visual cortex (striate cortex, area V1/17)
ABHD14B	NA	Q96IU4	Somatosensory Cortex	169	NA	NA	NA	NA	NA	NA	NA	NA	NA	NA	NA	NA	NA	NA	NA
ABHD14B	NA	Q96IU4	Striatum	153.7	NA	NA	NA	NA	NA	NA	NA	NA	NA	NA	NA	NA	NA	1.320022	striatum
ABHD14B	NA	Q96IU4	Thalamus (anterior)	229.1	NA	NA	NA	NA	NA	NA	NA	NA	NA	NA	NA	NA	NA	NA	NA
ABHD14B	NA	Q96IU4	Thalamus (medial)	230.2	NA	NA	NA	NA	NA	NA	NA	NA	NA	NA	NA	NA	NA	0.970527	mediodorsal nucleus of thalamus
ABHD14B	NA	Q96IU4	Thalamus (posterior)	404.3	NA	NA	NA	NA	NA	NA	NA	NA	NA	NA	NA	NA	NA	NA	NA
ABHD16A	LLAC_16	O95870	Cingulate Cortex	998	ABHD16A_LLAC_16_1x_C4	No	Yes	91.8	0.09198396793587174	NA	NA	NA	NA	NA	NA	NA	NA	15.000894	anterior (rostral) cingulate (medial prefrontal) cortex
ABHD16A	LLAC_16	O95870	Frontal Cortex	987.9	ABHD16A_LLAC_16_1x_C4	No	Yes	89.9	0.09100111347302359	NA	NA	NA	NA	NA	NA	NA	NA	12.559903	dorsolateral prefrontal cortex
ABHD16A	LLAC_16	O95870	Hippocampus (anterior)	1036.4	ABHD16A_LLAC_16_1x_C4	No	Yes	92.7	0.0894442300270166	NA	NA	NA	NA	NA	NA	NA	NA	9.646192	hippocampus (hippocampal formation)
ABHD16A	LLAC_16	O95870	Hippocampus (posterior)	1095.7	ABHD16A_LLAC_16_1x_C4	No	Yes	93.7	0.08551610842383864	NA	NA	NA	NA	NA	NA	NA	NA	9.646192	hippocampus (hippocampal formation)
ABHD16A	LLAC_16	O95870	Hypothalamus	1062.6	ABHD16A_LLAC_16_1x_C4	No	Yes	95.8	0.0901562205910032	NA	NA	NA	NA	NA	NA	NA	NA	NA	NA
ABHD16A	LLAC_16	O95870	Insular Cortex/Claustrum	1001.7	ABHD16A_LLAC_16_1x_C4	No	Yes	94.3	0.09413996206449037	NA	NA	NA	NA	NA	NA	NA	NA	NA	NA
ABHD16A	LLAC_16	O95870	Motor Cortex	1011.2	ABHD16A_LLAC_16_1x_C4	No	Yes	92.6	0.09157436708860758	NA	NA	NA	NA	NA	NA	NA	NA	NA	NA
ABHD16A	LLAC_16	O95870	Occipital Cortex	1033.3	ABHD16A_LLAC_16_1x_C4	No	Yes	91.3	0.08835768895770832	NA	NA	NA	NA	NA	NA	NA	NA	NA	NA
ABHD16A	LLAC_16	O95870	Parietal Cortex	1017.7	ABHD16A_LLAC_16_1x_C4	No	Yes	110	0.108086862533163	NA	NA	NA	NA	NA	NA	NA	NA	6.025304	posteroventral (inferior) parietal cortex
ABHD16A	LLAC_16	O95870	Pia mater (medial)	1019.7	ABHD16A_LLAC_16_1x_C4	No	Yes	122.6	0.12023144061979012	NA	NA	NA	NA	NA	NA	NA	NA	NA	NA
ABHD16A	LLAC_16	O95870	Pia mater (posterior)	977.6	ABHD16A_LLAC_16_1x_C4	No	Yes	118.2	0.12090834697217676	NA	NA	NA	NA	NA	NA	NA	NA	NA	NA
ABHD16A	LLAC_16	O95870	Pia mater (anterior)	1023.8	ABHD16A_LLAC_16_1x_C4	No	Yes	135.1	0.13195936706387967	NA	NA	NA	NA	NA	NA	NA	NA	NA	NA
ABHD16A	LLAC_16	O95870	Primary Visual Cortex	1160.9	ABHD16A_LLAC_16_1x_C4	No	Yes	85	0.07321905418210009	NA	NA	NA	NA	NA	NA	NA	NA	8.299949	primary visual cortex (striate cortex, area V1/17)
ABHD16A	LLAC_16	O95870	Somatosensory Cortex	1071	ABHD16A_LLAC_16_1x_C4	No	Yes	100.6	0.09393090569561158	NA	NA	NA	NA	NA	NA	NA	NA	NA	NA
ABHD16A	LLAC_16	O95870	Striatum	969.8	ABHD16A_LLAC_16_1x_C4	No	Yes	89	0.09177149927820169	NA	NA	NA	NA	NA	NA	NA	NA	11.577754	striatum
ABHD16A	LLAC_16	O95870	Thalamus (anterior)	771.2	ABHD16A_LLAC_16_1x_C4	No	Yes	108.2	0.14030082987551867	NA	NA	NA	NA	NA	NA	NA	NA	NA	NA
ABHD16A	LLAC_16	O95870	Thalamus (medial)	816.3	ABHD16A_LLAC_16_1x_C4	No	Yes	113.1	0.13855200294009556	NA	NA	NA	NA	NA	NA	NA	NA	8.067563	mediodorsal nucleus of thalamus
ABHD16A	LLAC_16	O95870	Thalamus (posterior)	709.3	ABHD16A_LLAC_16_1x_C4	No	Yes	106.1	0.14958409699703934	NA	NA	NA	NA	NA	NA	NA	NA	NA	NA
ABHD16A	LLSC_9	O95870	Cingulate Cortex	998	ABHD16A_LLSC_9_1x_C4	No	Yes	697.8	0.6991983967935871	NA	NA	NA	NA	NA	NA	NA	NA	15.000894	anterior (rostral) cingulate (medial prefrontal) cortex
ABHD16A	LLSC_9	O95870	Frontal Cortex	987.9	ABHD16A_LLSC_9_1x_C4	No	Yes	764	0.7733576272902116	NA	NA	NA	NA	NA	NA	NA	NA	12.559903	dorsolateral prefrontal cortex
ABHD16A	LLSC_9	O95870	Hippocampus (anterior)	1036.4	ABHD16A_LLSC_9_1x_C4	No	Yes	561.6	0.541875723658819	NA	NA	NA	NA	NA	NA	NA	NA	9.646192	hippocampus (hippocampal formation)
ABHD16A	LLSC_9	O95870	Hippocampus (posterior)	1095.7	ABHD16A_LLSC_9_1x_C4	No	Yes	711.8	0.6496303732773568	NA	NA	NA	NA	NA	NA	NA	NA	9.646192	hippocampus (hippocampal formation)
ABHD16A	LLSC_9	O95870	Hypothalamus	1062.6	ABHD16A_LLSC_9_1x_C4	No	Yes	629	0.5919442875964616	NA	NA	NA	NA	NA	NA	NA	NA	NA	NA
ABHD16A	LLSC_9	O95870	Insular Cortex/Claustrum	1001.7	ABHD16A_LLSC_9_1x_C4	No	Yes	593.1	0.5920934411500449	NA	NA	NA	NA	NA	NA	NA	NA	NA	NA
ABHD16A	LLSC_9	O95870	Motor Cortex	1011.2	ABHD16A_LLSC_9_1x_C4	No	Yes	663.2	0.6558544303797469	NA	NA	NA	NA	NA	NA	NA	NA	NA	NA
ABHD16A	LLSC_9	O95870	Occipital Cortex	1033.3	ABHD16A_LLSC_9_1x_C4	No	Yes	575.3	0.5567598954804993	NA	NA	NA	NA	NA	NA	NA	NA	NA	NA
ABHD16A	LLSC_9	O95870	Parietal Cortex	1017.7	ABHD16A_LLSC_9_1x_C4	No	Yes	600.8	0.5903507909993121	NA	NA	NA	NA	NA	NA	NA	NA	6.025304	posteroventral (inferior) parietal cortex
ABHD16A	LLSC_9	O95870	Pia mater (medial)	1019.7	ABHD16A_LLSC_9_1x_C4	No	Yes	1083.6	1.0626654898499557	NA	NA	NA	NA	NA	NA	NA	NA	NA	NA
ABHD16A	LLSC_9	O95870	Pia mater (posterior)	977.6	ABHD16A_LLSC_9_1x_C4	No	Yes	1090.5	1.115486906710311	NA	NA	NA	NA	NA	NA	NA	NA	NA	NA
ABHD16A	LLSC_9	O95870	Pia mater (anterior)	1023.8	ABHD16A_LLSC_9_1x_C4	No	Yes	922.3	0.9008595428794687	NA	NA	NA	NA	NA	NA	NA	NA	NA	NA
ABHD16A	LLSC_9	O95870	Primary Visual Cortex	1160.9	ABHD16A_LLSC_9_1x_C4	No	Yes	631.2	0.543716082349901	NA	NA	NA	NA	NA	NA	NA	NA	8.299949	primary visual cortex (striate cortex, area V1/17)
ABHD16A	LLSC_9	O95870	Somatosensory Cortex	1071	ABHD16A_LLSC_9_1x_C4	No	Yes	568.2	0.5305322128851541	NA	NA	NA	NA	NA	NA	NA	NA	NA	NA
ABHD16A	LLSC_9	O95870	Striatum	969.8	ABHD16A_LLSC_9_1x_C4	No	Yes	509.8	0.52567539698907	NA	NA	NA	NA	NA	NA	NA	NA	11.577754	striatum
ABHD16A	LLSC_9	O95870	Thalamus (anterior)	771.2	ABHD16A_LLSC_9_1x_C4	No	Yes	551.9	0.7156379668049792	NA	NA	NA	NA	NA	NA	NA	NA	NA	NA
ABHD16A	LLSC_9	O95870	Thalamus (medial)	816.3	ABHD16A_LLSC_9_1x_C4	No	Yes	902.7	1.1058434399117973	NA	NA	NA	NA	NA	NA	NA	NA	8.067563	mediodorsal nucleus of thalamus
ABHD16A	LLSC_9	O95870	Thalamus (posterior)	709.3	ABHD16A_LLSC_9_1x_C4	No	Yes	528.4	0.7449598195403919	NA	NA	NA	NA	NA	NA	NA	NA	NA	NA
ABHD17C	NA	Q6PCB6	Cingulate Cortex	216.9	NA	NA	NA	NA	NA	NA	NA	NA	NA	NA	NA	NA	NA	NA	NA
ABHD17C	NA	Q6PCB6	Frontal Cortex	225.4	NA	NA	NA	NA	NA	NA	NA	NA	NA	NA	NA	NA	NA	NA	NA
ABHD17C	NA	Q6PCB6	Hippocampus (anterior)	245.1	NA	NA	NA	NA	NA	NA	NA	NA	NA	NA	NA	NA	NA	NA	NA
ABHD17C	NA	Q6PCB6	Hippocampus (posterior)	263.1	NA	NA	NA	NA	NA	NA	NA	NA	NA	NA	NA	NA	NA	NA	NA
ABHD17C	NA	Q6PCB6	Hypothalamus	258.1	NA	NA	NA	NA	NA	NA	NA	NA	NA	NA	NA	NA	NA	NA	NA
ABHD17C	NA	Q6PCB6	Insular Cortex/Claustrum	228	NA	NA	NA	NA	NA	NA	NA	NA	NA	NA	NA	NA	NA	NA	NA
ABHD17C	NA	Q6PCB6	Motor Cortex	239.1	NA	NA	NA	NA	NA	NA	NA	NA	NA	NA	NA	NA	NA	NA	NA
ABHD17C	NA	Q6PCB6	Occipital Cortex	208.4	NA	NA	NA	NA	NA	NA	NA	NA	NA	NA	NA	NA	NA	NA	NA
ABHD17C	NA	Q6PCB6	Parietal Cortex	214.3	NA	NA	NA	NA	NA	NA	NA	NA	NA	NA	NA	NA	NA	NA	NA
ABHD17C	NA	Q6PCB6	Pia mater (medial)	125.3	NA	NA	NA	NA	NA	NA	NA	NA	NA	NA	NA	NA	NA	NA	NA
ABHD17C	NA	Q6PCB6	Pia mater (posterior)	124.3	NA	NA	NA	NA	NA	NA	NA	NA	NA	NA	NA	NA	NA	NA	NA
ABHD17C	NA	Q6PCB6	Pia mater (anterior)	133.5	NA	NA	NA	NA	NA	NA	NA	NA	NA	NA	NA	NA	NA	NA	NA
ABHD17C	NA	Q6PCB6	Primary Visual Cortex	141.6	NA	NA	NA	NA	NA	NA	NA	NA	NA	NA	NA	NA	NA	NA	NA
ABHD17C	NA	Q6PCB6	Somatosensory Cortex	212.4	NA	NA	NA	NA	NA	NA	NA	NA	NA	NA	NA	NA	NA	NA	NA
ABHD17C	NA	Q6PCB6	Striatum	250.3	NA	NA	NA	NA	NA	NA	NA	NA	NA	NA	NA	NA	NA	NA	NA
ABHD17C	NA	Q6PCB6	Thalamus (anterior)	148.4	NA	NA	NA	NA	NA	NA	NA	NA	NA	NA	NA	NA	NA	NA	NA
ABHD17C	NA	Q6PCB6	Thalamus (medial)	106	NA	NA	NA	NA	NA	NA	NA	NA	NA	NA	NA	NA	NA	NA	NA
ABHD17C	NA	Q6PCB6	Thalamus (posterior)	82	NA	NA	NA	NA	NA	NA	NA	NA	NA	NA	NA	NA	NA	NA	NA
ABHD6	NA	Q9BV23	Cingulate Cortex	1493	NA	NA	NA	NA	NA	NA	NA	NA	NA	NA	NA	NA	NA	7.04052	anterior (rostral) cingulate (medial prefrontal) cortex
ABHD6	NA	Q9BV23	Frontal Cortex	1192.7	NA	NA	NA	NA	NA	NA	NA	NA	NA	NA	NA	NA	NA	5.640096	dorsolateral prefrontal cortex
ABHD6	NA	Q9BV23	Hippocampus (anterior)	1337.6	NA	NA	NA	NA	NA	NA	NA	NA	NA	NA	NA	NA	NA	8.801576	hippocampus (hippocampal formation)
ABHD6	NA	Q9BV23	Hippocampus (posterior)	1456.4	NA	NA	NA	NA	NA	NA	NA	NA	NA	NA	NA	NA	NA	8.801576	hippocampus (hippocampal formation)
ABHD6	NA	Q9BV23	Hypothalamus	2297.5	NA	NA	NA	NA	NA	NA	NA	NA	NA	NA	NA	NA	NA	NA	NA
ABHD6	NA	Q9BV23	Insular Cortex/Claustrum	1310.9	NA	NA	NA	NA	NA	NA	NA	NA	NA	NA	NA	NA	NA	NA	NA
ABHD6	NA	Q9BV23	Motor Cortex	1598.1	NA	NA	NA	NA	NA	NA	NA	NA	NA	NA	NA	NA	NA	NA	NA
ABHD6	NA	Q9BV23	Occipital Cortex	1850.6	NA	NA	NA	NA	NA	NA	NA	NA	NA	NA	NA	NA	NA	NA	NA
ABHD6	NA	Q9BV23	Parietal Cortex	1418.8	NA	NA	NA	NA	NA	NA	NA	NA	NA	NA	NA	NA	NA	4.468191	posteroventral (inferior) parietal cortex
ABHD6	NA	Q9BV23	Pia mater (medial)	818.9	NA	NA	NA	NA	NA	NA	NA	NA	NA	NA	NA	NA	NA	NA	NA
ABHD6	NA	Q9BV23	Pia mater (posterior)	932.8	NA	NA	NA	NA	NA	NA	NA	NA	NA	NA	NA	NA	NA	NA	NA
ABHD6	NA	Q9BV23	Pia mater (anterior)	695.8	NA	NA	NA	NA	NA	NA	NA	NA	NA	NA	NA	NA	NA	NA	NA
ABHD6	NA	Q9BV23	Primary Visual Cortex	1999.8	NA	NA	NA	NA	NA	NA	NA	NA	NA	NA	NA	NA	NA	6.973953	primary visual cortex (striate cortex, area V1/17)
ABHD6	NA	Q9BV23	Somatosensory Cortex	1587.4	NA	NA	NA	NA	NA	NA	NA	NA	NA	NA	NA	NA	NA	NA	NA
ABHD6	NA	Q9BV23	Striatum	1673.9	NA	NA	NA	NA	NA	NA	NA	NA	NA	NA	NA	NA	NA	4.669905	striatum
ABHD6	NA	Q9BV23	Thalamus (anterior)	951.5	NA	NA	NA	NA	NA	NA	NA	NA	NA	NA	NA	NA	NA	NA	NA
ABHD6	NA	Q9BV23	Thalamus (medial)	822.9	NA	NA	NA	NA	NA	NA	NA	NA	NA	NA	NA	NA	NA	9.328884	mediodorsal nucleus of thalamus
ABHD6	NA	Q9BV23	Thalamus (posterior)	543.1	NA	NA	NA	NA	NA	NA	NA	NA	NA	NA	NA	NA	NA	NA	NA
ABI1	HNST_14	Q8IZP0	Cingulate Cortex	1354.9	ABI1_HNST_14_1x_S3	Yes	No	523.1	0.3860801535168647	NA	NA	NA	NA	NA	NA	NA	NA	9.771303	anterior (rostral) cingulate (medial prefrontal) cortex
ABI1	HNST_14	Q8IZP0	Frontal Cortex	1217	ABI1_HNST_14_1x_S3	Yes	No	467.6	0.38422350041084635	NA	NA	NA	NA	NA	NA	NA	NA	10.878713	dorsolateral prefrontal cortex
ABI1	HNST_14	Q8IZP0	Hippocampus (anterior)	1389	ABI1_HNST_14_1x_S3	Yes	No	736.3	0.5300935925125989	NA	NA	NA	NA	NA	NA	NA	NA	15.756088	hippocampus (hippocampal formation)
ABI1	HNST_14	Q8IZP0	Hippocampus (posterior)	1454.3	ABI1_HNST_14_1x_S3	Yes	No	612.5	0.4211648215636389	NA	NA	NA	NA	NA	NA	NA	NA	15.756088	hippocampus (hippocampal formation)
ABI1	HNST_14	Q8IZP0	Hypothalamus	1678.5	ABI1_HNST_14_1x_S3	Yes	No	460.4	0.27429252308608876	NA	NA	NA	NA	NA	NA	NA	NA	NA	NA
ABI1	HNST_14	Q8IZP0	Insular Cortex/Claustrum	1325.1	ABI1_HNST_14_1x_S3	Yes	No	313.3	0.23643498603878954	NA	NA	NA	NA	NA	NA	NA	NA	NA	NA
ABI1	HNST_14	Q8IZP0	Motor Cortex	1324.1	ABI1_HNST_14_1x_S3	Yes	No	532.3	0.4020089117136168	NA	NA	NA	NA	NA	NA	NA	NA	NA	NA
ABI1	HNST_14	Q8IZP0	Occipital Cortex	1226.9	ABI1_HNST_14_1x_S3	Yes	No	590.2	0.4810498003097237	NA	NA	NA	NA	NA	NA	NA	NA	NA	NA
ABI1	HNST_14	Q8IZP0	Parietal Cortex	1272.7	ABI1_HNST_14_1x_S3	Yes	No	514.6	0.40433723579791	NA	NA	NA	NA	NA	NA	NA	NA	7.029433	posteroventral (inferior) parietal cortex
ABI1	HNST_14	Q8IZP0	Pia mater (medial)	867.2	ABI1_HNST_14_1x_S3	Yes	No	323	0.3724630996309963	NA	NA	NA	NA	NA	NA	NA	NA	NA	NA
ABI1	HNST_14	Q8IZP0	Pia mater (posterior)	888.7	ABI1_HNST_14_1x_S3	Yes	No	369.1	0.4153257567233037	NA	NA	NA	NA	NA	NA	NA	NA	NA	NA
ABI1	HNST_14	Q8IZP0	Pia mater (anterior)	871.7	ABI1_HNST_14_1x_S3	Yes	No	427.8	0.49076517150395776	NA	NA	NA	NA	NA	NA	NA	NA	NA	NA
ABI1	HNST_14	Q8IZP0	Primary Visual Cortex	1077.9	ABI1_HNST_14_1x_S3	Yes	No	893.2	0.8286482976157342	NA	NA	NA	NA	NA	NA	NA	NA	5.965654	primary visual cortex (striate cortex, area V1/17)
ABI1	HNST_14	Q8IZP0	Somatosensory Cortex	1278.2	ABI1_HNST_14_1x_S3	Yes	No	510.8	0.39962447191362854	NA	NA	NA	NA	NA	NA	NA	NA	NA	NA
ABI1	HNST_14	Q8IZP0	Striatum	1542.5	ABI1_HNST_14_1x_S3	Yes	No	439.7	0.28505672609400323	NA	NA	NA	NA	NA	NA	NA	NA	14.465455	striatum
ABI1	HNST_14	Q8IZP0	Thalamus (anterior)	1107.1	ABI1_HNST_14_1x_S3	Yes	No	423.9	0.3828922409899738	NA	NA	NA	NA	NA	NA	NA	NA	NA	NA
ABI1	HNST_14	Q8IZP0	Thalamus (medial)	986.3	ABI1_HNST_14_1x_S3	Yes	No	448.4	0.4546284092061239	NA	NA	NA	NA	NA	NA	NA	NA	14.646558	mediodorsal nucleus of thalamus
ABI1	HNST_14	Q8IZP0	Thalamus (posterior)	1001.1	ABI1_HNST_14_1x_S3	Yes	No	867.1	0.8661472380381581	NA	NA	NA	NA	NA	NA	NA	NA	NA	NA
ABI1	THSG_12	Q8IZP0	Cingulate Cortex	1354.9	ABI1_THSG_12_1x_S3	Yes	No	1215.4	0.8970403719831722	NA	NA	NA	NA	NA	NA	NA	NA	9.771303	anterior (rostral) cingulate (medial prefrontal) cortex
ABI1	THSG_12	Q8IZP0	Cingulate Cortex	1354.9	ABI1_THSG_12_2x_S3	Yes	No	267.4	0.19735773857849284	NA	NA	NA	NA	NA	NA	NA	NA	9.771303	anterior (rostral) cingulate (medial prefrontal) cortex
ABI1	THSG_12	Q8IZP0	Cingulate Cortex	1354.9	ABI1_THSG_12_3x_S3	Yes	No	297	0.2192043693261495	NA	NA	NA	NA	NA	NA	NA	NA	9.771303	anterior (rostral) cingulate (medial prefrontal) cortex
ABI1	THSG_12	Q8IZP0	Frontal Cortex	1217	ABI1_THSG_12_1x_S3	Yes	No	1166.3	0.9583401807723911	NA	NA	NA	NA	NA	NA	NA	NA	10.878713	dorsolateral prefrontal cortex
ABI1	THSG_12	Q8IZP0	Frontal Cortex	1217	ABI1_THSG_12_2x_S3	Yes	No	284.8	0.23401807723911258	NA	NA	NA	NA	NA	NA	NA	NA	10.878713	dorsolateral prefrontal cortex
ABI1	THSG_12	Q8IZP0	Frontal Cortex	1217	ABI1_THSG_12_3x_S3	Yes	No	316.5	0.2600657354149548	NA	NA	NA	NA	NA	NA	NA	NA	10.878713	dorsolateral prefrontal cortex
ABI1	THSG_12	Q8IZP0	Hippocampus (anterior)	1389	ABI1_THSG_12_1x_S3	Yes	No	1077.7	0.7758819294456444	NA	NA	NA	NA	NA	NA	NA	NA	15.756088	hippocampus (hippocampal formation)
ABI1	THSG_12	Q8IZP0	Hippocampus (anterior)	1389	ABI1_THSG_12_2x_S3	Yes	No	251.8	0.1812814974802016	NA	NA	NA	NA	NA	NA	NA	NA	15.756088	hippocampus (hippocampal formation)
ABI1	THSG_12	Q8IZP0	Hippocampus (anterior)	1389	ABI1_THSG_12_3x_S3	Yes	No	313.4	0.22562994960403165	NA	NA	NA	NA	NA	NA	NA	NA	15.756088	hippocampus (hippocampal formation)
ABI1	THSG_12	Q8IZP0	Hippocampus (posterior)	1454.3	ABI1_THSG_12_1x_S3	Yes	No	942	0.6477343051639964	NA	NA	NA	NA	NA	NA	NA	NA	15.756088	hippocampus (hippocampal formation)
ABI1	THSG_12	Q8IZP0	Hippocampus (posterior)	1454.3	ABI1_THSG_12_2x_S3	Yes	No	260.2	0.17891769236058586	NA	NA	NA	NA	NA	NA	NA	NA	15.756088	hippocampus (hippocampal formation)
ABI1	THSG_12	Q8IZP0	Hippocampus (posterior)	1454.3	ABI1_THSG_12_3x_S3	Yes	No	307.3	0.2113044076187857	NA	NA	NA	NA	NA	NA	NA	NA	15.756088	hippocampus (hippocampal formation)
ABI1	THSG_12	Q8IZP0	Hypothalamus	1678.5	ABI1_THSG_12_1x_S3	Yes	No	1736.5	1.0345546619005064	NA	NA	NA	NA	NA	NA	NA	NA	NA	NA
ABI1	THSG_12	Q8IZP0	Hypothalamus	1678.5	ABI1_THSG_12_2x_S3	Yes	No	570.2	0.33970807268394404	NA	NA	NA	NA	NA	NA	NA	NA	NA	NA
ABI1	THSG_12	Q8IZP0	Hypothalamus	1678.5	ABI1_THSG_12_3x_S3	Yes	No	620.4	0.369615728328865	NA	NA	NA	NA	NA	NA	NA	NA	NA	NA
ABI1	THSG_12	Q8IZP0	Insular Cortex/Claustrum	1325.1	ABI1_THSG_12_1x_S3	Yes	No	1104.1	0.8332201343294846	NA	NA	NA	NA	NA	NA	NA	NA	NA	NA
ABI1	THSG_12	Q8IZP0	Insular Cortex/Claustrum	1325.1	ABI1_THSG_12_2x_S3	Yes	No	390.9	0.29499660402988453	NA	NA	NA	NA	NA	NA	NA	NA	NA	NA
ABI1	THSG_12	Q8IZP0	Insular Cortex/Claustrum	1325.1	ABI1_THSG_12_3x_S3	Yes	No	385.8	0.29114783789902654	NA	NA	NA	NA	NA	NA	NA	NA	NA	NA
ABI1	THSG_12	Q8IZP0	Motor Cortex	1324.1	ABI1_THSG_12_1x_S3	Yes	No	1042.1	0.7870251491579185	NA	NA	NA	NA	NA	NA	NA	NA	NA	NA
ABI1	THSG_12	Q8IZP0	Motor Cortex	1324.1	ABI1_THSG_12_2x_S3	Yes	No	239.1	0.18057548523525413	NA	NA	NA	NA	NA	NA	NA	NA	NA	NA
ABI1	THSG_12	Q8IZP0	Motor Cortex	1324.1	ABI1_THSG_12_3x_S3	Yes	No	280.6	0.21191752888754628	NA	NA	NA	NA	NA	NA	NA	NA	NA	NA
ABI1	THSG_12	Q8IZP0	Occipital Cortex	1226.9	ABI1_THSG_12_1x_S3	Yes	No	1451.3	1.1828999918493763	NA	NA	NA	NA	NA	NA	NA	NA	NA	NA
ABI1	THSG_12	Q8IZP0	Occipital Cortex	1226.9	ABI1_THSG_12_2x_S3	Yes	No	211.3	0.17222267503464014	NA	NA	NA	NA	NA	NA	NA	NA	NA	NA
ABI1	THSG_12	Q8IZP0	Occipital Cortex	1226.9	ABI1_THSG_12_3x_S3	Yes	No	236.5	0.19276224631184286	NA	NA	NA	NA	NA	NA	NA	NA	NA	NA
ABI1	THSG_12	Q8IZP0	Parietal Cortex	1272.7	ABI1_THSG_12_1x_S3	Yes	No	1138.5	0.8945548833189282	NA	NA	NA	NA	NA	NA	NA	NA	7.029433	posteroventral (inferior) parietal cortex
ABI1	THSG_12	Q8IZP0	Parietal Cortex	1272.7	ABI1_THSG_12_2x_S3	Yes	No	280.2	0.2201618606112988	NA	NA	NA	NA	NA	NA	NA	NA	7.029433	posteroventral (inferior) parietal cortex
ABI1	THSG_12	Q8IZP0	Parietal Cortex	1272.7	ABI1_THSG_12_3x_S3	Yes	No	299	0.23493360572012256	NA	NA	NA	NA	NA	NA	NA	NA	7.029433	posteroventral (inferior) parietal cortex
ABI1	THSG_12	Q8IZP0	Pia mater (medial)	867.2	ABI1_THSG_12_1x_S3	Yes	No	1606	1.8519372693726937	NA	NA	NA	NA	NA	NA	NA	NA	NA	NA
ABI1	THSG_12	Q8IZP0	Pia mater (medial)	867.2	ABI1_THSG_12_2x_S3	Yes	No	405.9	0.46805811808118075	NA	NA	NA	NA	NA	NA	NA	NA	NA	NA
ABI1	THSG_12	Q8IZP0	Pia mater (medial)	867.2	ABI1_THSG_12_3x_S3	Yes	No	421.2	0.48570110701107005	NA	NA	NA	NA	NA	NA	NA	NA	NA	NA
ABI1	THSG_12	Q8IZP0	Pia mater (posterior)	888.7	ABI1_THSG_12_1x_S3	Yes	No	1521.3	1.7118262630809045	NA	NA	NA	NA	NA	NA	NA	NA	NA	NA
ABI1	THSG_12	Q8IZP0	Pia mater (posterior)	888.7	ABI1_THSG_12_2x_S3	Yes	No	353	0.39720940699898727	NA	NA	NA	NA	NA	NA	NA	NA	NA	NA
ABI1	THSG_12	Q8IZP0	Pia mater (posterior)	888.7	ABI1_THSG_12_3x_S3	Yes	No	405.5	0.45628446044784515	NA	NA	NA	NA	NA	NA	NA	NA	NA	NA
ABI1	THSG_12	Q8IZP0	Pia mater (anterior)	871.7	ABI1_THSG_12_1x_S3	Yes	No	1494.6	1.7145807043707695	NA	NA	NA	NA	NA	NA	NA	NA	NA	NA
ABI1	THSG_12	Q8IZP0	Pia mater (anterior)	871.7	ABI1_THSG_12_2x_S3	Yes	No	391.1	0.4486635310313181	NA	NA	NA	NA	NA	NA	NA	NA	NA	NA
ABI1	THSG_12	Q8IZP0	Pia mater (anterior)	871.7	ABI1_THSG_12_3x_S3	Yes	No	459.6	0.5272456120224848	NA	NA	NA	NA	NA	NA	NA	NA	NA	NA
ABI1	THSG_12	Q8IZP0	Primary Visual Cortex	1077.9	ABI1_THSG_12_1x_S3	Yes	No	1598.5	1.4829761573429816	NA	NA	NA	NA	NA	NA	NA	NA	5.965654	primary visual cortex (striate cortex, area V1/17)
ABI1	THSG_12	Q8IZP0	Primary Visual Cortex	1077.9	ABI1_THSG_12_2x_S3	Yes	No	321.6	0.2983579181742277	NA	NA	NA	NA	NA	NA	NA	NA	5.965654	primary visual cortex (striate cortex, area V1/17)
ABI1	THSG_12	Q8IZP0	Primary Visual Cortex	1077.9	ABI1_THSG_12_3x_S3	Yes	No	311.7	0.2891733927080434	NA	NA	NA	NA	NA	NA	NA	NA	5.965654	primary visual cortex (striate cortex, area V1/17)
ABI1	THSG_12	Q8IZP0	Somatosensory Cortex	1278.2	ABI1_THSG_12_1x_S3	Yes	No	1202.8	0.9410107964324831	NA	NA	NA	NA	NA	NA	NA	NA	NA	NA
ABI1	THSG_12	Q8IZP0	Somatosensory Cortex	1278.2	ABI1_THSG_12_2x_S3	Yes	No	237.7	0.18596463777186667	NA	NA	NA	NA	NA	NA	NA	NA	NA	NA
ABI1	THSG_12	Q8IZP0	Somatosensory Cortex	1278.2	ABI1_THSG_12_3x_S3	Yes	No	297	0.23235800344234078	NA	NA	NA	NA	NA	NA	NA	NA	NA	NA
ABI1	THSG_12	Q8IZP0	Striatum	1542.5	ABI1_THSG_12_1x_S3	Yes	No	952.3	0.6173743922204213	NA	NA	NA	NA	NA	NA	NA	NA	14.465455	striatum
ABI1	THSG_12	Q8IZP0	Striatum	1542.5	ABI1_THSG_12_2x_S3	Yes	No	299.3	0.1940356564019449	NA	NA	NA	NA	NA	NA	NA	NA	14.465455	striatum
ABI1	THSG_12	Q8IZP0	Striatum	1542.5	ABI1_THSG_12_3x_S3	Yes	No	314.6	0.20395461912479743	NA	NA	NA	NA	NA	NA	NA	NA	14.465455	striatum
ABI1	THSG_12	Q8IZP0	Thalamus (anterior)	1107.1	ABI1_THSG_12_1x_S3	Yes	No	1451.2	1.310812031433475	NA	NA	NA	NA	NA	NA	NA	NA	NA	NA
ABI1	THSG_12	Q8IZP0	Thalamus (anterior)	1107.1	ABI1_THSG_12_2x_S3	Yes	No	375.1	0.3388131153464006	NA	NA	NA	NA	NA	NA	NA	NA	NA	NA
ABI1	THSG_12	Q8IZP0	Thalamus (anterior)	1107.1	ABI1_THSG_12_3x_S3	Yes	No	342.7	0.3095474663535363	NA	NA	NA	NA	NA	NA	NA	NA	NA	NA
ABI1	THSG_12	Q8IZP0	Thalamus (medial)	986.3	ABI1_THSG_12_1x_S3	Yes	No	1188.5	1.2050086180675252	NA	NA	NA	NA	NA	NA	NA	NA	14.646558	mediodorsal nucleus of thalamus
ABI1	THSG_12	Q8IZP0	Thalamus (medial)	986.3	ABI1_THSG_12_2x_S3	Yes	No	300.9	0.30507959038832	NA	NA	NA	NA	NA	NA	NA	NA	14.646558	mediodorsal nucleus of thalamus
ABI1	THSG_12	Q8IZP0	Thalamus (medial)	986.3	ABI1_THSG_12_3x_S3	Yes	No	286.5	0.29047957011051406	NA	NA	NA	NA	NA	NA	NA	NA	14.646558	mediodorsal nucleus of thalamus
ABI1	THSG_12	Q8IZP0	Thalamus (posterior)	1001.1	ABI1_THSG_12_1x_S3	Yes	No	1883.4	1.881330536409949	NA	NA	NA	NA	NA	NA	NA	NA	NA	NA
ABI1	THSG_12	Q8IZP0	Thalamus (posterior)	1001.1	ABI1_THSG_12_2x_S3	Yes	No	391.3	0.39087004295275196	NA	NA	NA	NA	NA	NA	NA	NA	NA	NA
ABI1	THSG_12	Q8IZP0	Thalamus (posterior)	1001.1	ABI1_THSG_12_3x_S3	Yes	No	316.5	0.3161522325442014	NA	NA	NA	NA	NA	NA	NA	NA	NA	NA
ABI1	TNPP_16	Q8IZP0	Cingulate Cortex	1354.9	ABI1_TNPP_16_1x_S10	Yes	No	1645.5	1.2144807734888183	NA	NA	NA	NA	NA	NA	NA	NA	9.771303	anterior (rostral) cingulate (medial prefrontal) cortex
ABI1	TNPP_16	Q8IZP0	Frontal Cortex	1217	ABI1_TNPP_16_1x_S10	Yes	No	1522.1	1.2506984387838946	NA	NA	NA	NA	NA	NA	NA	NA	10.878713	dorsolateral prefrontal cortex
ABI1	TNPP_16	Q8IZP0	Hippocampus (anterior)	1389	ABI1_TNPP_16_1x_S10	Yes	No	1713.4	1.2335493160547157	NA	NA	NA	NA	NA	NA	NA	NA	15.756088	hippocampus (hippocampal formation)
ABI1	TNPP_16	Q8IZP0	Hippocampus (posterior)	1454.3	ABI1_TNPP_16_1x_S10	Yes	No	1700.5	1.1692910678677026	NA	NA	NA	NA	NA	NA	NA	NA	15.756088	hippocampus (hippocampal formation)
ABI1	TNPP_16	Q8IZP0	Hypothalamus	1678.5	ABI1_TNPP_16_1x_S10	Yes	No	2301	1.3708668453976764	NA	NA	NA	NA	NA	NA	NA	NA	NA	NA
ABI1	TNPP_16	Q8IZP0	Insular Cortex/Claustrum	1325.1	ABI1_TNPP_16_1x_S10	Yes	No	1783.3	1.3457852237566976	NA	NA	NA	NA	NA	NA	NA	NA	NA	NA
ABI1	TNPP_16	Q8IZP0	Motor Cortex	1324.1	ABI1_TNPP_16_1x_S10	Yes	No	1625.9	1.2279284041990788	NA	NA	NA	NA	NA	NA	NA	NA	NA	NA
ABI1	TNPP_16	Q8IZP0	Occipital Cortex	1226.9	ABI1_TNPP_16_1x_S10	Yes	No	1487.3	1.2122422365310945	NA	NA	NA	NA	NA	NA	NA	NA	NA	NA
ABI1	TNPP_16	Q8IZP0	Parietal Cortex	1272.7	ABI1_TNPP_16_1x_S10	Yes	No	1624.6	1.2764987821167595	NA	NA	NA	NA	NA	NA	NA	NA	7.029433	posteroventral (inferior) parietal cortex
ABI1	TNPP_16	Q8IZP0	Pia mater (medial)	867.2	ABI1_TNPP_16_1x_S10	Yes	No	1242.8	1.4331180811808117	NA	NA	NA	NA	NA	NA	NA	NA	NA	NA
ABI1	TNPP_16	Q8IZP0	Pia mater (posterior)	888.7	ABI1_TNPP_16_1x_S10	Yes	No	1213.3	1.3652526161809384	NA	NA	NA	NA	NA	NA	NA	NA	NA	NA
ABI1	TNPP_16	Q8IZP0	Pia mater (anterior)	871.7	ABI1_TNPP_16_1x_S10	Yes	No	1302.8	1.494550877595503	NA	NA	NA	NA	NA	NA	NA	NA	NA	NA
ABI1	TNPP_16	Q8IZP0	Primary Visual Cortex	1077.9	ABI1_TNPP_16_1x_S10	Yes	No	1426.1	1.323035532053066	NA	NA	NA	NA	NA	NA	NA	NA	5.965654	primary visual cortex (striate cortex, area V1/17)
ABI1	TNPP_16	Q8IZP0	Somatosensory Cortex	1278.2	ABI1_TNPP_16_1x_S10	Yes	No	1520.6	1.1896416836175872	NA	NA	NA	NA	NA	NA	NA	NA	NA	NA
ABI1	TNPP_16	Q8IZP0	Striatum	1542.5	ABI1_TNPP_16_1x_S10	Yes	No	1882.4	1.220356564019449	NA	NA	NA	NA	NA	NA	NA	NA	14.465455	striatum
ABI1	TNPP_16	Q8IZP0	Thalamus (anterior)	1107.1	ABI1_TNPP_16_1x_S10	Yes	No	1625.8	1.4685213621172433	NA	NA	NA	NA	NA	NA	NA	NA	NA	NA
ABI1	TNPP_16	Q8IZP0	Thalamus (medial)	986.3	ABI1_TNPP_16_1x_S10	Yes	No	1561.8	1.5834938659637028	NA	NA	NA	NA	NA	NA	NA	NA	14.646558	mediodorsal nucleus of thalamus
ABI1	TNPP_16	Q8IZP0	Thalamus (posterior)	1001.1	ABI1_TNPP_16_1x_S10	Yes	No	1562.5	1.5607831385475976	NA	NA	NA	NA	NA	NA	NA	NA	NA	NA
ABI1	LGSQ_9	Q8IZP0	Cingulate Cortex	1354.9	ABI1_LGSQ_9_1x_S6	Yes	No	1429.7	1.055207026348808	NA	NA	NA	NA	NA	NA	NA	NA	9.771303	anterior (rostral) cingulate (medial prefrontal) cortex
ABI1	LGSQ_9	Q8IZP0	Cingulate Cortex	1354.9	ABI1_LGSQ_9_2x_S3	Yes	No	326.2	0.24075577533397297	NA	NA	NA	NA	NA	NA	NA	NA	9.771303	anterior (rostral) cingulate (medial prefrontal) cortex
ABI1	LGSQ_9	Q8IZP0	Frontal Cortex	1217	ABI1_LGSQ_9_1x_S6	Yes	No	1292.2	1.0617912900575186	NA	NA	NA	NA	NA	NA	NA	NA	10.878713	dorsolateral prefrontal cortex
ABI1	LGSQ_9	Q8IZP0	Frontal Cortex	1217	ABI1_LGSQ_9_2x_S3	Yes	No	331.5	0.2723911257189811	NA	NA	NA	NA	NA	NA	NA	NA	10.878713	dorsolateral prefrontal cortex
ABI1	LGSQ_9	Q8IZP0	Hippocampus (anterior)	1389	ABI1_LGSQ_9_1x_S6	Yes	No	2632.9	1.8955363570914328	NA	NA	NA	NA	NA	NA	NA	NA	15.756088	hippocampus (hippocampal formation)
ABI1	LGSQ_9	Q8IZP0	Hippocampus (anterior)	1389	ABI1_LGSQ_9_2x_S3	Yes	No	440.7	0.31727861771058313	NA	NA	NA	NA	NA	NA	NA	NA	15.756088	hippocampus (hippocampal formation)
ABI1	LGSQ_9	Q8IZP0	Hippocampus (posterior)	1454.3	ABI1_LGSQ_9_1x_S6	Yes	No	1908	1.3119713951729355	NA	NA	NA	NA	NA	NA	NA	NA	15.756088	hippocampus (hippocampal formation)
ABI1	LGSQ_9	Q8IZP0	Hippocampus (posterior)	1454.3	ABI1_LGSQ_9_2x_S3	Yes	No	309.2	0.21261087808567697	NA	NA	NA	NA	NA	NA	NA	NA	15.756088	hippocampus (hippocampal formation)
ABI1	LGSQ_9	Q8IZP0	Hypothalamus	1678.5	ABI1_LGSQ_9_1x_S6	Yes	No	1685.8	1.0043491212392017	NA	NA	NA	NA	NA	NA	NA	NA	NA	NA
ABI1	LGSQ_9	Q8IZP0	Hypothalamus	1678.5	ABI1_LGSQ_9_2x_S3	Yes	No	249.7	0.14876377718200773	NA	NA	NA	NA	NA	NA	NA	NA	NA	NA
ABI1	LGSQ_9	Q8IZP0	Insular Cortex/Claustrum	1325.1	ABI1_LGSQ_9_1x_S6	Yes	No	933.2	0.7042487359444571	NA	NA	NA	NA	NA	NA	NA	NA	NA	NA
ABI1	LGSQ_9	Q8IZP0	Insular Cortex/Claustrum	1325.1	ABI1_LGSQ_9_2x_S3	Yes	No	206.7	0.15598822730359974	NA	NA	NA	NA	NA	NA	NA	NA	NA	NA
ABI1	LGSQ_9	Q8IZP0	Motor Cortex	1324.1	ABI1_LGSQ_9_1x_S6	Yes	No	1793.8	1.354731515746545	NA	NA	NA	NA	NA	NA	NA	NA	NA	NA
ABI1	LGSQ_9	Q8IZP0	Motor Cortex	1324.1	ABI1_LGSQ_9_2x_S3	Yes	No	348.3	0.26304659768899635	NA	NA	NA	NA	NA	NA	NA	NA	NA	NA
ABI1	LGSQ_9	Q8IZP0	Occipital Cortex	1226.9	ABI1_LGSQ_9_1x_S6	Yes	No	1425.5	1.1618713831608116	NA	NA	NA	NA	NA	NA	NA	NA	NA	NA
ABI1	LGSQ_9	Q8IZP0	Occipital Cortex	1226.9	ABI1_LGSQ_9_2x_S3	Yes	No	249	0.2029505257152172	NA	NA	NA	NA	NA	NA	NA	NA	NA	NA
ABI1	LGSQ_9	Q8IZP0	Parietal Cortex	1272.7	ABI1_LGSQ_9_1x_S6	Yes	No	1676.7	1.317435373615149	NA	NA	NA	NA	NA	NA	NA	NA	7.029433	posteroventral (inferior) parietal cortex
ABI1	LGSQ_9	Q8IZP0	Parietal Cortex	1272.7	ABI1_LGSQ_9_2x_S3	Yes	No	375.9	0.2953563290641942	NA	NA	NA	NA	NA	NA	NA	NA	7.029433	posteroventral (inferior) parietal cortex
ABI1	LGSQ_9	Q8IZP0	Pia mater (medial)	867.2	ABI1_LGSQ_9_1x_S6	Yes	No	1405.4	1.6206180811808117	NA	NA	NA	NA	NA	NA	NA	NA	NA	NA
ABI1	LGSQ_9	Q8IZP0	Pia mater (medial)	867.2	ABI1_LGSQ_9_2x_S3	Yes	No	802.2	0.9250461254612546	NA	NA	NA	NA	NA	NA	NA	NA	NA	NA
ABI1	LGSQ_9	Q8IZP0	Pia mater (posterior)	888.7	ABI1_LGSQ_9_1x_S6	Yes	No	1317.8	1.4828401035219982	NA	NA	NA	NA	NA	NA	NA	NA	NA	NA
ABI1	LGSQ_9	Q8IZP0	Pia mater (posterior)	888.7	ABI1_LGSQ_9_2x_S3	Yes	No	781.7	0.8795994148756611	NA	NA	NA	NA	NA	NA	NA	NA	NA	NA
ABI1	LGSQ_9	Q8IZP0	Pia mater (anterior)	871.7	ABI1_LGSQ_9_1x_S6	Yes	No	1496.9	1.7172192267982105	NA	NA	NA	NA	NA	NA	NA	NA	NA	NA
ABI1	LGSQ_9	Q8IZP0	Pia mater (anterior)	871.7	ABI1_LGSQ_9_2x_S3	Yes	No	876.7	1.0057359183205232	NA	NA	NA	NA	NA	NA	NA	NA	NA	NA
ABI1	LGSQ_9	Q8IZP0	Primary Visual Cortex	1077.9	ABI1_LGSQ_9_1x_S6	Yes	No	1996.6	1.8523054086649966	NA	NA	NA	NA	NA	NA	NA	NA	5.965654	primary visual cortex (striate cortex, area V1/17)
ABI1	LGSQ_9	Q8IZP0	Primary Visual Cortex	1077.9	ABI1_LGSQ_9_2x_S3	Yes	No	564	0.5232396326189813	NA	NA	NA	NA	NA	NA	NA	NA	5.965654	primary visual cortex (striate cortex, area V1/17)
ABI1	LGSQ_9	Q8IZP0	Somatosensory Cortex	1278.2	ABI1_LGSQ_9_1x_S6	Yes	No	1322.1	1.0343451728993898	NA	NA	NA	NA	NA	NA	NA	NA	NA	NA
ABI1	LGSQ_9	Q8IZP0	Somatosensory Cortex	1278.2	ABI1_LGSQ_9_2x_S3	Yes	No	272	0.21279924894382726	NA	NA	NA	NA	NA	NA	NA	NA	NA	NA
ABI1	LGSQ_9	Q8IZP0	Striatum	1542.5	ABI1_LGSQ_9_1x_S6	Yes	No	1386.3	0.8987358184764992	NA	NA	NA	NA	NA	NA	NA	NA	14.465455	striatum
ABI1	LGSQ_9	Q8IZP0	Striatum	1542.5	ABI1_LGSQ_9_2x_S3	Yes	No	231.7	0.15021069692058345	NA	NA	NA	NA	NA	NA	NA	NA	14.465455	striatum
ABI1	LGSQ_9	Q8IZP0	Thalamus (anterior)	1107.1	ABI1_LGSQ_9_1x_S6	Yes	No	1973.6	1.7826754584048417	NA	NA	NA	NA	NA	NA	NA	NA	NA	NA
ABI1	LGSQ_9	Q8IZP0	Thalamus (anterior)	1107.1	ABI1_LGSQ_9_2x_S3	Yes	No	393.1	0.35507180923132514	NA	NA	NA	NA	NA	NA	NA	NA	NA	NA
ABI1	LGSQ_9	Q8IZP0	Thalamus (medial)	986.3	ABI1_LGSQ_9_1x_S6	Yes	No	1662.9	1.6859981749974655	NA	NA	NA	NA	NA	NA	NA	NA	14.646558	mediodorsal nucleus of thalamus
ABI1	LGSQ_9	Q8IZP0	Thalamus (medial)	986.3	ABI1_LGSQ_9_2x_S3	Yes	No	516.1	0.5232687823177533	NA	NA	NA	NA	NA	NA	NA	NA	14.646558	mediodorsal nucleus of thalamus
ABI1	LGSQ_9	Q8IZP0	Thalamus (posterior)	1001.1	ABI1_LGSQ_9_1x_S6	Yes	No	3165.5	3.162021776046349	NA	NA	NA	NA	NA	NA	NA	NA	NA	NA
ABI1	LGSQ_9	Q8IZP0	Thalamus (posterior)	1001.1	ABI1_LGSQ_9_2x_S3	Yes	No	2776.7	2.773648986115273	NA	NA	NA	NA	NA	NA	NA	NA	NA	NA
ABI1	VADY_15	Q8IZP0	Cingulate Cortex	1354.9	ABI1_VADY_15_1x_C5	No	Yes	724.5	0.5347258100228799	NA	NA	NA	NA	NA	NA	NA	NA	9.771303	anterior (rostral) cingulate (medial prefrontal) cortex
ABI1	VADY_15	Q8IZP0	Frontal Cortex	1217	ABI1_VADY_15_1x_C5	No	Yes	619.5	0.5090386195562859	NA	NA	NA	NA	NA	NA	NA	NA	10.878713	dorsolateral prefrontal cortex
ABI1	VADY_15	Q8IZP0	Hippocampus (anterior)	1389	ABI1_VADY_15_1x_C5	No	Yes	589.3	0.42426205903527714	NA	NA	NA	NA	NA	NA	NA	NA	15.756088	hippocampus (hippocampal formation)
ABI1	VADY_15	Q8IZP0	Hippocampus (posterior)	1454.3	ABI1_VADY_15_1x_C5	No	Yes	734.3	0.5049164546517224	NA	NA	NA	NA	NA	NA	NA	NA	15.756088	hippocampus (hippocampal formation)
ABI1	VADY_15	Q8IZP0	Hypothalamus	1678.5	ABI1_VADY_15_1x_C5	No	Yes	679.9	0.40506404527852247	NA	NA	NA	NA	NA	NA	NA	NA	NA	NA
ABI1	VADY_15	Q8IZP0	Insular Cortex/Claustrum	1325.1	ABI1_VADY_15_1x_C5	No	Yes	597.8	0.45113576333861594	NA	NA	NA	NA	NA	NA	NA	NA	NA	NA
ABI1	VADY_15	Q8IZP0	Motor Cortex	1324.1	ABI1_VADY_15_1x_C5	No	Yes	641.9	0.484782116154369	NA	NA	NA	NA	NA	NA	NA	NA	NA	NA
ABI1	VADY_15	Q8IZP0	Occipital Cortex	1226.9	ABI1_VADY_15_1x_C5	No	Yes	498.9	0.4066346075474773	NA	NA	NA	NA	NA	NA	NA	NA	NA	NA
ABI1	VADY_15	Q8IZP0	Parietal Cortex	1272.7	ABI1_VADY_15_1x_C5	No	Yes	495.9	0.3896440638013671	NA	NA	NA	NA	NA	NA	NA	NA	7.029433	posteroventral (inferior) parietal cortex
ABI1	VADY_15	Q8IZP0	Pia mater (medial)	867.2	ABI1_VADY_15_1x_C5	No	Yes	552.4	0.6369926199261992	NA	NA	NA	NA	NA	NA	NA	NA	NA	NA
ABI1	VADY_15	Q8IZP0	Pia mater (posterior)	888.7	ABI1_VADY_15_1x_C5	No	Yes	535.2	0.602227973444357	NA	NA	NA	NA	NA	NA	NA	NA	NA	NA
ABI1	VADY_15	Q8IZP0	Pia mater (anterior)	871.7	ABI1_VADY_15_1x_C5	No	Yes	496.8	0.5699208443271767	NA	NA	NA	NA	NA	NA	NA	NA	NA	NA
ABI1	VADY_15	Q8IZP0	Primary Visual Cortex	1077.9	ABI1_VADY_15_1x_C5	No	Yes	449.3	0.41682901938955375	NA	NA	NA	NA	NA	NA	NA	NA	5.965654	primary visual cortex (striate cortex, area V1/17)
ABI1	VADY_15	Q8IZP0	Somatosensory Cortex	1278.2	ABI1_VADY_15_1x_C5	No	Yes	525.2	0.41089031450477237	NA	NA	NA	NA	NA	NA	NA	NA	NA	NA
ABI1	VADY_15	Q8IZP0	Striatum	1542.5	ABI1_VADY_15_1x_C5	No	Yes	690	0.4473257698541329	NA	NA	NA	NA	NA	NA	NA	NA	14.465455	striatum
ABI1	VADY_15	Q8IZP0	Thalamus (anterior)	1107.1	ABI1_VADY_15_1x_C5	No	Yes	463.2	0.4183903893053925	NA	NA	NA	NA	NA	NA	NA	NA	NA	NA
ABI1	VADY_15	Q8IZP0	Thalamus (medial)	986.3	ABI1_VADY_15_1x_C5	No	Yes	584.2	0.5923147115482106	NA	NA	NA	NA	NA	NA	NA	NA	14.646558	mediodorsal nucleus of thalamus
ABI1	VADY_15	Q8IZP0	Thalamus (posterior)	1001.1	ABI1_VADY_15_1x_C5	No	Yes	494.9	0.49435620817101183	NA	NA	NA	NA	NA	NA	NA	NA	NA	NA
ABI1	KNDD_13	Q8IZP0	Cingulate Cortex	1354.9	ABI1_KNDD_13_1x_C11	No	Yes	400.4	0.2955199645730312	NA	NA	NA	NA	NA	NA	NA	NA	9.771303	anterior (rostral) cingulate (medial prefrontal) cortex
ABI1	KNDD_13	Q8IZP0	Frontal Cortex	1217	ABI1_KNDD_13_1x_C11	No	Yes	320.7	0.2635168447000822	NA	NA	NA	NA	NA	NA	NA	NA	10.878713	dorsolateral prefrontal cortex
ABI1	KNDD_13	Q8IZP0	Hippocampus (anterior)	1389	ABI1_KNDD_13_1x_C11	No	Yes	361.7	0.2604031677465803	NA	NA	NA	NA	NA	NA	NA	NA	15.756088	hippocampus (hippocampal formation)
ABI1	KNDD_13	Q8IZP0	Hippocampus (posterior)	1454.3	ABI1_KNDD_13_1x_C11	No	Yes	347	0.23860276421646154	NA	NA	NA	NA	NA	NA	NA	NA	15.756088	hippocampus (hippocampal formation)
ABI1	KNDD_13	Q8IZP0	Hypothalamus	1678.5	ABI1_KNDD_13_1x_C11	No	Yes	360	0.21447721179624665	NA	NA	NA	NA	NA	NA	NA	NA	NA	NA
ABI1	KNDD_13	Q8IZP0	Insular Cortex/Claustrum	1325.1	ABI1_KNDD_13_1x_C11	No	Yes	297.8	0.22473775564108373	NA	NA	NA	NA	NA	NA	NA	NA	NA	NA
ABI1	KNDD_13	Q8IZP0	Motor Cortex	1324.1	ABI1_KNDD_13_1x_C11	No	Yes	340.1	0.25685371195529044	NA	NA	NA	NA	NA	NA	NA	NA	NA	NA
ABI1	KNDD_13	Q8IZP0	Occipital Cortex	1226.9	ABI1_KNDD_13_1x_C11	No	Yes	325.7	0.26546580813432225	NA	NA	NA	NA	NA	NA	NA	NA	NA	NA
ABI1	KNDD_13	Q8IZP0	Parietal Cortex	1272.7	ABI1_KNDD_13_1x_C11	No	Yes	400.3	0.3145281684607527	NA	NA	NA	NA	NA	NA	NA	NA	7.029433	posteroventral (inferior) parietal cortex
ABI1	KNDD_13	Q8IZP0	Pia mater (medial)	867.2	ABI1_KNDD_13_1x_C11	No	Yes	234.9	0.27087177121771217	NA	NA	NA	NA	NA	NA	NA	NA	NA	NA
ABI1	KNDD_13	Q8IZP0	Pia mater (posterior)	888.7	ABI1_KNDD_13_1x_C11	No	Yes	275.4	0.3098908518060087	NA	NA	NA	NA	NA	NA	NA	NA	NA	NA
ABI1	KNDD_13	Q8IZP0	Pia mater (anterior)	871.7	ABI1_KNDD_13_1x_C11	No	Yes	229	0.26270505907995867	NA	NA	NA	NA	NA	NA	NA	NA	NA	NA
ABI1	KNDD_13	Q8IZP0	Primary Visual Cortex	1077.9	ABI1_KNDD_13_1x_C11	No	Yes	241.6	0.22413953056869837	NA	NA	NA	NA	NA	NA	NA	NA	5.965654	primary visual cortex (striate cortex, area V1/17)
ABI1	KNDD_13	Q8IZP0	Somatosensory Cortex	1278.2	ABI1_KNDD_13_1x_C11	No	Yes	287	0.22453450164293537	NA	NA	NA	NA	NA	NA	NA	NA	NA	NA
ABI1	KNDD_13	Q8IZP0	Striatum	1542.5	ABI1_KNDD_13_1x_C11	No	Yes	372.3	0.24136142625607782	NA	NA	NA	NA	NA	NA	NA	NA	14.465455	striatum
ABI1	KNDD_13	Q8IZP0	Thalamus (anterior)	1107.1	ABI1_KNDD_13_1x_C11	No	Yes	326.6	0.29500496793424263	NA	NA	NA	NA	NA	NA	NA	NA	NA	NA
ABI1	KNDD_13	Q8IZP0	Thalamus (medial)	986.3	ABI1_KNDD_13_1x_C11	No	Yes	253.9	0.25742674642603675	NA	NA	NA	NA	NA	NA	NA	NA	14.646558	mediodorsal nucleus of thalamus
ABI1	KNDD_13	Q8IZP0	Thalamus (posterior)	1001.1	ABI1_KNDD_13_1x_C11	No	Yes	240.5	0.24023574068524622	NA	NA	NA	NA	NA	NA	NA	NA	NA	NA
ABI2	HTPP_13	Q9NYB9	Cingulate Cortex	986	ABI2_HTPP_13_1x_T2	Yes	No	1673.6	1.6973630831643	NA	NA	NA	NA	NA	NA	NA	NA	27.455429	anterior (rostral) cingulate (medial prefrontal) cortex
ABI2	HTPP_13	Q9NYB9	Frontal Cortex	953.9	ABI2_HTPP_13_1x_T2	Yes	No	1641.2	1.7205157773351505	NA	NA	NA	NA	NA	NA	NA	NA	26.824712	dorsolateral prefrontal cortex
ABI2	HTPP_13	Q9NYB9	Hippocampus (anterior)	996.8	ABI2_HTPP_13_1x_T2	Yes	No	1122.1	1.1257022471910112	NA	NA	NA	NA	NA	NA	NA	NA	25.775297	hippocampus (hippocampal formation)
ABI2	HTPP_13	Q9NYB9	Hippocampus (posterior)	1126.8	ABI2_HTPP_13_1x_T2	Yes	No	1002.4	0.8895988640397586	NA	NA	NA	NA	NA	NA	NA	NA	25.775297	hippocampus (hippocampal formation)
ABI2	HTPP_13	Q9NYB9	Hypothalamus	733.4	ABI2_HTPP_13_1x_T2	Yes	No	1055.8	1.439596400327243	NA	NA	NA	NA	NA	NA	NA	NA	NA	NA
ABI2	HTPP_13	Q9NYB9	Insular Cortex/Claustrum	871.5	ABI2_HTPP_13_1x_T2	Yes	No	1279.1	1.4676993689041882	NA	NA	NA	NA	NA	NA	NA	NA	NA	NA
ABI2	HTPP_13	Q9NYB9	Motor Cortex	975.5	ABI2_HTPP_13_1x_T2	Yes	No	1472.9	1.5098923628908254	NA	NA	NA	NA	NA	NA	NA	NA	NA	NA
ABI2	HTPP_13	Q9NYB9	Occipital Cortex	1089.8	ABI2_HTPP_13_1x_T2	Yes	No	1839.9	1.688291429620114	NA	NA	NA	NA	NA	NA	NA	NA	NA	NA
ABI2	HTPP_13	Q9NYB9	Parietal Cortex	952.1	ABI2_HTPP_13_1x_T2	Yes	No	1225.8	1.2874698035920595	NA	NA	NA	NA	NA	NA	NA	NA	28.618156	posteroventral (inferior) parietal cortex
ABI2	HTPP_13	Q9NYB9	Pia mater (medial)	382	ABI2_HTPP_13_1x_T2	Yes	No	945.6	2.4753926701570683	NA	NA	NA	NA	NA	NA	NA	NA	NA	NA
ABI2	HTPP_13	Q9NYB9	Pia mater (posterior)	458.8	ABI2_HTPP_13_1x_T2	Yes	No	1143.2	2.4917175239755887	NA	NA	NA	NA	NA	NA	NA	NA	NA	NA
ABI2	HTPP_13	Q9NYB9	Pia mater (anterior)	390.7	ABI2_HTPP_13_1x_T2	Yes	No	968.1	2.4778602508318404	NA	NA	NA	NA	NA	NA	NA	NA	NA	NA
ABI2	HTPP_13	Q9NYB9	Primary Visual Cortex	963.4	ABI2_HTPP_13_1x_T2	Yes	No	1646.9	1.7094664729084494	NA	NA	NA	NA	NA	NA	NA	NA	21.298567	primary visual cortex (striate cortex, area V1/17)
ABI2	HTPP_13	Q9NYB9	Somatosensory Cortex	1093.3	ABI2_HTPP_13_1x_T2	Yes	No	1570.8	1.4367511204609897	NA	NA	NA	NA	NA	NA	NA	NA	NA	NA
ABI2	HTPP_13	Q9NYB9	Striatum	904	ABI2_HTPP_13_1x_T2	Yes	No	1175.4	1.3002212389380532	NA	NA	NA	NA	NA	NA	NA	NA	24.602402	striatum
ABI2	HTPP_13	Q9NYB9	Thalamus (anterior)	660.6	ABI2_HTPP_13_1x_T2	Yes	No	1175.2	1.7789887980623675	NA	NA	NA	NA	NA	NA	NA	NA	NA	NA
ABI2	HTPP_13	Q9NYB9	Thalamus (medial)	573.1	ABI2_HTPP_13_1x_T2	Yes	No	868	1.514569883091956	NA	NA	NA	NA	NA	NA	NA	NA	17.695313	mediodorsal nucleus of thalamus
ABI2	HTPP_13	Q9NYB9	Thalamus (posterior)	450.4	ABI2_HTPP_13_1x_T2	Yes	No	994.6	2.208259325044405	NA	NA	NA	NA	NA	NA	NA	NA	NA	NA
ABI2	TYSS_16	Q9NYB9	Cingulate Cortex	986	ABI2_TYSS_16_1x_S3	Yes	No	271	0.2748478701825558	NA	NA	NA	NA	NA	NA	NA	NA	27.455429	anterior (rostral) cingulate (medial prefrontal) cortex
ABI2	TYSS_16	Q9NYB9	Frontal Cortex	953.9	ABI2_TYSS_16_1x_S3	Yes	No	220.1	0.2307369745256316	NA	NA	NA	NA	NA	NA	NA	NA	26.824712	dorsolateral prefrontal cortex
ABI2	TYSS_16	Q9NYB9	Hippocampus (anterior)	996.8	ABI2_TYSS_16_1x_S3	Yes	No	403	0.4042937399678973	NA	NA	NA	NA	NA	NA	NA	NA	25.775297	hippocampus (hippocampal formation)
ABI2	TYSS_16	Q9NYB9	Hippocampus (posterior)	1126.8	ABI2_TYSS_16_1x_S3	Yes	No	261.1	0.23171813986510476	NA	NA	NA	NA	NA	NA	NA	NA	25.775297	hippocampus (hippocampal formation)
ABI2	TYSS_16	Q9NYB9	Hypothalamus	733.4	ABI2_TYSS_16_1x_S3	Yes	No	302.9	0.41300790837196616	NA	NA	NA	NA	NA	NA	NA	NA	NA	NA
ABI2	TYSS_16	Q9NYB9	Insular Cortex/Claustrum	871.5	ABI2_TYSS_16_1x_S3	Yes	No	297	0.3407917383820998	NA	NA	NA	NA	NA	NA	NA	NA	NA	NA
ABI2	TYSS_16	Q9NYB9	Motor Cortex	975.5	ABI2_TYSS_16_1x_S3	Yes	No	270.6	0.27739620707329576	NA	NA	NA	NA	NA	NA	NA	NA	NA	NA
ABI2	TYSS_16	Q9NYB9	Occipital Cortex	1089.8	ABI2_TYSS_16_1x_S3	Yes	No	350.7	0.32180216553496055	NA	NA	NA	NA	NA	NA	NA	NA	NA	NA
ABI2	TYSS_16	Q9NYB9	Parietal Cortex	952.1	ABI2_TYSS_16_1x_S3	Yes	No	268.5	0.28200819241676295	NA	NA	NA	NA	NA	NA	NA	NA	28.618156	posteroventral (inferior) parietal cortex
ABI2	TYSS_16	Q9NYB9	Pia mater (medial)	382	ABI2_TYSS_16_1x_S3	Yes	No	288.4	0.7549738219895288	NA	NA	NA	NA	NA	NA	NA	NA	NA	NA
ABI2	TYSS_16	Q9NYB9	Pia mater (posterior)	458.8	ABI2_TYSS_16_1x_S3	Yes	No	310.2	0.6761115954664342	NA	NA	NA	NA	NA	NA	NA	NA	NA	NA
ABI2	TYSS_16	Q9NYB9	Pia mater (anterior)	390.7	ABI2_TYSS_16_1x_S3	Yes	No	298.9	0.7650371128743281	NA	NA	NA	NA	NA	NA	NA	NA	NA	NA
ABI2	TYSS_16	Q9NYB9	Primary Visual Cortex	963.4	ABI2_TYSS_16_1x_S3	Yes	No	364.2	0.37803612206767695	NA	NA	NA	NA	NA	NA	NA	NA	21.298567	primary visual cortex (striate cortex, area V1/17)
ABI2	TYSS_16	Q9NYB9	Somatosensory Cortex	1093.3	ABI2_TYSS_16_1x_S3	Yes	No	275.4	0.2518979237171865	NA	NA	NA	NA	NA	NA	NA	NA	NA	NA
ABI2	TYSS_16	Q9NYB9	Striatum	904	ABI2_TYSS_16_1x_S3	Yes	No	275.4	0.30464601769911503	NA	NA	NA	NA	NA	NA	NA	NA	24.602402	striatum
ABI2	TYSS_16	Q9NYB9	Thalamus (anterior)	660.6	ABI2_TYSS_16_1x_S3	Yes	No	364.4	0.5516197396306387	NA	NA	NA	NA	NA	NA	NA	NA	NA	NA
ABI2	TYSS_16	Q9NYB9	Thalamus (medial)	573.1	ABI2_TYSS_16_1x_S3	Yes	No	267.2	0.46623625894259285	NA	NA	NA	NA	NA	NA	NA	NA	17.695313	mediodorsal nucleus of thalamus
ABI2	TYSS_16	Q9NYB9	Thalamus (posterior)	450.4	ABI2_TYSS_16_1x_S3	Yes	No	427.3	0.9487122557726466	NA	NA	NA	NA	NA	NA	NA	NA	NA	NA
ABI2	TTPP_16	Q9NYB9	Cingulate Cortex	986	ABI2_TTPP_16_1x_S10	Yes	No	7265.6	7.368762677484788	NA	NA	NA	NA	NA	NA	NA	NA	27.455429	anterior (rostral) cingulate (medial prefrontal) cortex
ABI2	TTPP_16	Q9NYB9	Frontal Cortex	953.9	ABI2_TTPP_16_1x_S10	Yes	No	6989.7	7.327497641262187	NA	NA	NA	NA	NA	NA	NA	NA	26.824712	dorsolateral prefrontal cortex
ABI2	TTPP_16	Q9NYB9	Hippocampus (anterior)	996.8	ABI2_TTPP_16_1x_S10	Yes	No	7854.4	7.879614767255217	NA	NA	NA	NA	NA	NA	NA	NA	25.775297	hippocampus (hippocampal formation)
ABI2	TTPP_16	Q9NYB9	Hippocampus (posterior)	1126.8	ABI2_TTPP_16_1x_S10	Yes	No	8503.8	7.546858359957401	NA	NA	NA	NA	NA	NA	NA	NA	25.775297	hippocampus (hippocampal formation)
ABI2	TTPP_16	Q9NYB9	Hypothalamus	733.4	ABI2_TTPP_16_1x_S10	Yes	No	6130.3	8.358740114535042	NA	NA	NA	NA	NA	NA	NA	NA	NA	NA
ABI2	TTPP_16	Q9NYB9	Insular Cortex/Claustrum	871.5	ABI2_TTPP_16_1x_S10	Yes	No	7164.6	8.220998278829605	NA	NA	NA	NA	NA	NA	NA	NA	NA	NA
ABI2	TTPP_16	Q9NYB9	Motor Cortex	975.5	ABI2_TTPP_16_1x_S10	Yes	No	7437.6	7.624397744746284	NA	NA	NA	NA	NA	NA	NA	NA	NA	NA
ABI2	TTPP_16	Q9NYB9	Occipital Cortex	1089.8	ABI2_TTPP_16_1x_S10	Yes	No	7971.7	7.314828408882364	NA	NA	NA	NA	NA	NA	NA	NA	NA	NA
ABI2	TTPP_16	Q9NYB9	Parietal Cortex	952.1	ABI2_TTPP_16_1x_S10	Yes	No	7211.3	7.574099359310996	NA	NA	NA	NA	NA	NA	NA	NA	28.618156	posteroventral (inferior) parietal cortex
ABI2	TTPP_16	Q9NYB9	Pia mater (medial)	382	ABI2_TTPP_16_1x_S10	Yes	No	3594.9	9.410732984293194	NA	NA	NA	NA	NA	NA	NA	NA	NA	NA
ABI2	TTPP_16	Q9NYB9	Pia mater (posterior)	458.8	ABI2_TTPP_16_1x_S10	Yes	No	3957.1	8.62489102005231	NA	NA	NA	NA	NA	NA	NA	NA	NA	NA
ABI2	TTPP_16	Q9NYB9	Pia mater (anterior)	390.7	ABI2_TTPP_16_1x_S10	Yes	No	3656.4	9.358587151266958	NA	NA	NA	NA	NA	NA	NA	NA	NA	NA
ABI2	TTPP_16	Q9NYB9	Primary Visual Cortex	963.4	ABI2_TTPP_16_1x_S10	Yes	No	7182.4	7.455262611583973	NA	NA	NA	NA	NA	NA	NA	NA	21.298567	primary visual cortex (striate cortex, area V1/17)
ABI2	TTPP_16	Q9NYB9	Somatosensory Cortex	1093.3	ABI2_TTPP_16_1x_S10	Yes	No	8271.8	7.565901399432909	NA	NA	NA	NA	NA	NA	NA	NA	NA	NA
ABI2	TTPP_16	Q9NYB9	Striatum	904	ABI2_TTPP_16_1x_S10	Yes	No	7797.5	8.625553097345133	NA	NA	NA	NA	NA	NA	NA	NA	24.602402	striatum
ABI2	TTPP_16	Q9NYB9	Thalamus (anterior)	660.6	ABI2_TTPP_16_1x_S10	Yes	No	5592.9	8.466394187102633	NA	NA	NA	NA	NA	NA	NA	NA	NA	NA
ABI2	TTPP_16	Q9NYB9	Thalamus (medial)	573.1	ABI2_TTPP_16_1x_S10	Yes	No	5379.3	9.38632001395917	NA	NA	NA	NA	NA	NA	NA	NA	17.695313	mediodorsal nucleus of thalamus
ABI2	TTPP_16	Q9NYB9	Thalamus (posterior)	450.4	ABI2_TTPP_16_1x_S10	Yes	No	3842.4	8.531083481349912	NA	NA	NA	NA	NA	NA	NA	NA	NA	NA
ABI2	NMAP_11	Q9NYB9	Cingulate Cortex	986	ABI2_NMAP_11_1x_S8	Yes	No	653.4	0.6626774847870183	NA	NA	NA	NA	NA	NA	NA	NA	27.455429	anterior (rostral) cingulate (medial prefrontal) cortex
ABI2	NMAP_11	Q9NYB9	Frontal Cortex	953.9	ABI2_NMAP_11_1x_S8	Yes	No	697.4	0.731103889296572	NA	NA	NA	NA	NA	NA	NA	NA	26.824712	dorsolateral prefrontal cortex
ABI2	NMAP_11	Q9NYB9	Hippocampus (anterior)	996.8	ABI2_NMAP_11_1x_S8	Yes	No	567.8	0.5696227929373997	NA	NA	NA	NA	NA	NA	NA	NA	25.775297	hippocampus (hippocampal formation)
ABI2	NMAP_11	Q9NYB9	Hippocampus (posterior)	1126.8	ABI2_NMAP_11_1x_S8	Yes	No	533.9	0.4738196663116791	NA	NA	NA	NA	NA	NA	NA	NA	25.775297	hippocampus (hippocampal formation)
ABI2	NMAP_11	Q9NYB9	Hypothalamus	733.4	ABI2_NMAP_11_1x_S8	Yes	No	476.8	0.6501227161167167	NA	NA	NA	NA	NA	NA	NA	NA	NA	NA
ABI2	NMAP_11	Q9NYB9	Insular Cortex/Claustrum	871.5	ABI2_NMAP_11_1x_S8	Yes	No	651.2	0.7472174411933449	NA	NA	NA	NA	NA	NA	NA	NA	NA	NA
ABI2	NMAP_11	Q9NYB9	Motor Cortex	975.5	ABI2_NMAP_11_1x_S8	Yes	No	616.9	0.632393644284982	NA	NA	NA	NA	NA	NA	NA	NA	NA	NA
ABI2	NMAP_11	Q9NYB9	Occipital Cortex	1089.8	ABI2_NMAP_11_1x_S8	Yes	No	628.9	0.5770783630023858	NA	NA	NA	NA	NA	NA	NA	NA	NA	NA
ABI2	NMAP_11	Q9NYB9	Parietal Cortex	952.1	ABI2_NMAP_11_1x_S8	Yes	No	589.6	0.619262682491335	NA	NA	NA	NA	NA	NA	NA	NA	28.618156	posteroventral (inferior) parietal cortex
ABI2	NMAP_11	Q9NYB9	Pia mater (medial)	382	ABI2_NMAP_11_1x_S8	Yes	No	423.4	1.1083769633507852	NA	NA	NA	NA	NA	NA	NA	NA	NA	NA
ABI2	NMAP_11	Q9NYB9	Pia mater (posterior)	458.8	ABI2_NMAP_11_1x_S8	Yes	No	517	1.1268526591107235	NA	NA	NA	NA	NA	NA	NA	NA	NA	NA
ABI2	NMAP_11	Q9NYB9	Pia mater (anterior)	390.7	ABI2_NMAP_11_1x_S8	Yes	No	471.2	1.2060404402354747	NA	NA	NA	NA	NA	NA	NA	NA	NA	NA
ABI2	NMAP_11	Q9NYB9	Primary Visual Cortex	963.4	ABI2_NMAP_11_1x_S8	Yes	No	811	0.8418102553456508	NA	NA	NA	NA	NA	NA	NA	NA	21.298567	primary visual cortex (striate cortex, area V1/17)
ABI2	NMAP_11	Q9NYB9	Somatosensory Cortex	1093.3	ABI2_NMAP_11_1x_S8	Yes	No	635.2	0.5809933229671637	NA	NA	NA	NA	NA	NA	NA	NA	NA	NA
ABI2	NMAP_11	Q9NYB9	Striatum	904	ABI2_NMAP_11_1x_S8	Yes	No	512.3	0.5667035398230088	NA	NA	NA	NA	NA	NA	NA	NA	24.602402	striatum
ABI2	NMAP_11	Q9NYB9	Thalamus (anterior)	660.6	ABI2_NMAP_11_1x_S8	Yes	No	681.4	1.0314865273993339	NA	NA	NA	NA	NA	NA	NA	NA	NA	NA
ABI2	NMAP_11	Q9NYB9	Thalamus (medial)	573.1	ABI2_NMAP_11_1x_S8	Yes	No	584.2	1.0193683475833188	NA	NA	NA	NA	NA	NA	NA	NA	17.695313	mediodorsal nucleus of thalamus
ABI2	NMAP_11	Q9NYB9	Thalamus (posterior)	450.4	ABI2_NMAP_11_1x_S8	Yes	No	649	1.440941385435169	NA	NA	NA	NA	NA	NA	NA	NA	NA	NA
ABI2	TASV_7	Q9NYB9	Cingulate Cortex	986	ABI2_TASV_7_1x_S3	Yes	No	207.4	0.2103448275862069	NA	NA	NA	NA	NA	NA	NA	NA	27.455429	anterior (rostral) cingulate (medial prefrontal) cortex
ABI2	TASV_7	Q9NYB9	Frontal Cortex	953.9	ABI2_TASV_7_1x_S3	Yes	No	220.2	0.23084180731732887	NA	NA	NA	NA	NA	NA	NA	NA	26.824712	dorsolateral prefrontal cortex
ABI2	TASV_7	Q9NYB9	Hippocampus (anterior)	996.8	ABI2_TASV_7_1x_S3	Yes	No	438.6	0.440008025682183	NA	NA	NA	NA	NA	NA	NA	NA	25.775297	hippocampus (hippocampal formation)
ABI2	TASV_7	Q9NYB9	Hippocampus (posterior)	1126.8	ABI2_TASV_7_1x_S3	Yes	No	457.5	0.4060170394036209	NA	NA	NA	NA	NA	NA	NA	NA	25.775297	hippocampus (hippocampal formation)
ABI2	TASV_7	Q9NYB9	Hypothalamus	733.4	ABI2_TASV_7_1x_S3	Yes	No	169	0.2304335969457322	NA	NA	NA	NA	NA	NA	NA	NA	NA	NA
ABI2	TASV_7	Q9NYB9	Insular Cortex/Claustrum	871.5	ABI2_TASV_7_1x_S3	Yes	No	117.3	0.13459552495697075	NA	NA	NA	NA	NA	NA	NA	NA	NA	NA
ABI2	TASV_7	Q9NYB9	Motor Cortex	975.5	ABI2_TASV_7_1x_S3	Yes	No	369.8	0.3790876473603281	NA	NA	NA	NA	NA	NA	NA	NA	NA	NA
ABI2	TASV_7	Q9NYB9	Occipital Cortex	1089.8	ABI2_TASV_7_1x_S3	Yes	No	239.5	0.21976509451275464	NA	NA	NA	NA	NA	NA	NA	NA	NA	NA
ABI2	TASV_7	Q9NYB9	Parietal Cortex	952.1	ABI2_TASV_7_1x_S3	Yes	No	341.7	0.35889087280747817	NA	NA	NA	NA	NA	NA	NA	NA	28.618156	posteroventral (inferior) parietal cortex
ABI2	TASV_7	Q9NYB9	Pia mater (medial)	382	ABI2_TASV_7_1x_S3	Yes	No	259.8	0.6801047120418848	NA	NA	NA	NA	NA	NA	NA	NA	NA	NA
ABI2	TASV_7	Q9NYB9	Pia mater (posterior)	458.8	ABI2_TASV_7_1x_S3	Yes	No	170.2	0.3709677419354838	NA	NA	NA	NA	NA	NA	NA	NA	NA	NA
ABI2	TASV_7	Q9NYB9	Pia mater (anterior)	390.7	ABI2_TASV_7_1x_S3	Yes	No	191.8	0.4909137445610443	NA	NA	NA	NA	NA	NA	NA	NA	NA	NA
ABI2	TASV_7	Q9NYB9	Primary Visual Cortex	963.4	ABI2_TASV_7_1x_S3	Yes	No	378.6	0.3929831845547021	NA	NA	NA	NA	NA	NA	NA	NA	21.298567	primary visual cortex (striate cortex, area V1/17)
ABI2	TASV_7	Q9NYB9	Somatosensory Cortex	1093.3	ABI2_TASV_7_1x_S3	Yes	No	274.6	0.2511661940912833	NA	NA	NA	NA	NA	NA	NA	NA	NA	NA
ABI2	TASV_7	Q9NYB9	Striatum	904	ABI2_TASV_7_1x_S3	Yes	No	285.9	0.3162610619469026	NA	NA	NA	NA	NA	NA	NA	NA	24.602402	striatum
ABI2	TASV_7	Q9NYB9	Thalamus (anterior)	660.6	ABI2_TASV_7_1x_S3	Yes	No	214	0.32394792612776263	NA	NA	NA	NA	NA	NA	NA	NA	NA	NA
ABI2	TASV_7	Q9NYB9	Thalamus (medial)	573.1	ABI2_TASV_7_1x_S3	Yes	No	164	0.28616297330308843	NA	NA	NA	NA	NA	NA	NA	NA	17.695313	mediodorsal nucleus of thalamus
ABI2	TASV_7	Q9NYB9	Thalamus (posterior)	450.4	ABI2_TASV_7_1x_S3	Yes	No	326	0.7238010657193606	NA	NA	NA	NA	NA	NA	NA	NA	NA	NA
ABI2	VADY_15	Q9NYB9	Cingulate Cortex	986	ABI2_VADY_15_1x_C5	No	Yes	1034.3	1.0489858012170385	NA	NA	NA	NA	NA	NA	NA	NA	27.455429	anterior (rostral) cingulate (medial prefrontal) cortex
ABI2	VADY_15	Q9NYB9	Frontal Cortex	953.9	ABI2_VADY_15_1x_C5	No	Yes	982.9	1.0304015095922003	NA	NA	NA	NA	NA	NA	NA	NA	26.824712	dorsolateral prefrontal cortex
ABI2	VADY_15	Q9NYB9	Hippocampus (anterior)	996.8	ABI2_VADY_15_1x_C5	No	Yes	882.9	0.8857343499197432	NA	NA	NA	NA	NA	NA	NA	NA	25.775297	hippocampus (hippocampal formation)
ABI2	VADY_15	Q9NYB9	Hippocampus (posterior)	1126.8	ABI2_VADY_15_1x_C5	No	Yes	1098.7	0.9750621228257011	NA	NA	NA	NA	NA	NA	NA	NA	25.775297	hippocampus (hippocampal formation)
ABI2	VADY_15	Q9NYB9	Hypothalamus	733.4	ABI2_VADY_15_1x_C5	No	Yes	642.6	0.8761930733569676	NA	NA	NA	NA	NA	NA	NA	NA	NA	NA
ABI2	VADY_15	Q9NYB9	Insular Cortex/Claustrum	871.5	ABI2_VADY_15_1x_C5	No	Yes	825.4	0.9471026965002869	NA	NA	NA	NA	NA	NA	NA	NA	NA	NA
ABI2	VADY_15	Q9NYB9	Motor Cortex	975.5	ABI2_VADY_15_1x_C5	No	Yes	932	0.955407483341876	NA	NA	NA	NA	NA	NA	NA	NA	NA	NA
ABI2	VADY_15	Q9NYB9	Occipital Cortex	1089.8	ABI2_VADY_15_1x_C5	No	Yes	860.4	0.7895026610387227	NA	NA	NA	NA	NA	NA	NA	NA	NA	NA
ABI2	VADY_15	Q9NYB9	Parietal Cortex	952.1	ABI2_VADY_15_1x_C5	No	Yes	775.2	0.8142001890557715	NA	NA	NA	NA	NA	NA	NA	NA	28.618156	posteroventral (inferior) parietal cortex
ABI2	VADY_15	Q9NYB9	Pia mater (medial)	382	ABI2_VADY_15_1x_C5	No	Yes	501.7	1.3133507853403141	NA	NA	NA	NA	NA	NA	NA	NA	NA	NA
ABI2	VADY_15	Q9NYB9	Pia mater (posterior)	458.8	ABI2_VADY_15_1x_C5	No	Yes	670.2	1.460767218831735	NA	NA	NA	NA	NA	NA	NA	NA	NA	NA
ABI2	VADY_15	Q9NYB9	Pia mater (anterior)	390.7	ABI2_VADY_15_1x_C5	No	Yes	493.9	1.2641412848733042	NA	NA	NA	NA	NA	NA	NA	NA	NA	NA
ABI2	VADY_15	Q9NYB9	Primary Visual Cortex	963.4	ABI2_VADY_15_1x_C5	No	Yes	742	0.7701889142619888	NA	NA	NA	NA	NA	NA	NA	NA	21.298567	primary visual cortex (striate cortex, area V1/17)
ABI2	VADY_15	Q9NYB9	Somatosensory Cortex	1093.3	ABI2_VADY_15_1x_C5	No	Yes	963.6	0.881368334400439	NA	NA	NA	NA	NA	NA	NA	NA	NA	NA
ABI2	VADY_15	Q9NYB9	Striatum	904	ABI2_VADY_15_1x_C5	No	Yes	792.1	0.8762168141592921	NA	NA	NA	NA	NA	NA	NA	NA	24.602402	striatum
ABI2	VADY_15	Q9NYB9	Thalamus (anterior)	660.6	ABI2_VADY_15_1x_C5	No	Yes	583.7	0.8835906751438087	NA	NA	NA	NA	NA	NA	NA	NA	NA	NA
ABI2	VADY_15	Q9NYB9	Thalamus (medial)	573.1	ABI2_VADY_15_1x_C5	No	Yes	677.3	1.1818181818181817	NA	NA	NA	NA	NA	NA	NA	NA	17.695313	mediodorsal nucleus of thalamus
ABI2	VADY_15	Q9NYB9	Thalamus (posterior)	450.4	ABI2_VADY_15_1x_C5	No	Yes	476.7	1.058392539964476	NA	NA	NA	NA	NA	NA	NA	NA	NA	NA
ABI3	VADY_15	NA	NA	NA	NA	NA	NA	NA	NA	NA	NA	NA	NA	NA	NA	NA	NA	NA	NA
ABI3BP	QVIQ_9	Q7Z7G0	Cingulate Cortex	33.5	NA	NA	NA	NA	NA	NA	NA	NA	NA	ABI3BP_QVIQ_9_N5	Yes	181.4	5.414925373134328	0.154214	anterior (rostral) cingulate (medial prefrontal) cortex
ABI3BP	QVIQ_9	Q7Z7G0	Frontal Cortex	28.1	NA	NA	NA	NA	NA	NA	NA	NA	NA	ABI3BP_QVIQ_9_N5	Yes	202.2	7.195729537366547	0.270355	dorsolateral prefrontal cortex
ABI3BP	QVIQ_9	Q7Z7G0	Hippocampus (anterior)	27.8	NA	NA	NA	NA	NA	NA	NA	NA	NA	ABI3BP_QVIQ_9_N5	Yes	172.3	6.197841726618705	0.561043	hippocampus (hippocampal formation)
ABI3BP	QVIQ_9	Q7Z7G0	Hippocampus (posterior)	21.3	NA	NA	NA	NA	NA	NA	NA	NA	NA	ABI3BP_QVIQ_9_N5	Yes	155.9	7.31924882629108	0.561043	hippocampus (hippocampal formation)
ABI3BP	QVIQ_9	Q7Z7G0	Hypothalamus	18.8	NA	NA	NA	NA	NA	NA	NA	NA	NA	ABI3BP_QVIQ_9_N5	Yes	104.8	5.574468085106383	NA	NA
ABI3BP	QVIQ_9	Q7Z7G0	Insular Cortex/Claustrum	54.2	NA	NA	NA	NA	NA	NA	NA	NA	NA	ABI3BP_QVIQ_9_N5	Yes	327.8	6.047970479704797	NA	NA
ABI3BP	QVIQ_9	Q7Z7G0	Motor Cortex	25.8	NA	NA	NA	NA	NA	NA	NA	NA	NA	ABI3BP_QVIQ_9_N5	Yes	143.2	5.550387596899224	NA	NA
ABI3BP	QVIQ_9	Q7Z7G0	Occipital Cortex	22.5	NA	NA	NA	NA	NA	NA	NA	NA	NA	ABI3BP_QVIQ_9_N5	Yes	167.4	7.44	NA	NA
ABI3BP	QVIQ_9	Q7Z7G0	Parietal Cortex	29.4	NA	NA	NA	NA	NA	NA	NA	NA	NA	ABI3BP_QVIQ_9_N5	Yes	137.5	4.67687074829932	0.337961	posteroventral (inferior) parietal cortex
ABI3BP	QVIQ_9	Q7Z7G0	Pia mater (medial)	225.8	NA	NA	NA	NA	NA	NA	NA	NA	NA	ABI3BP_QVIQ_9_N5	Yes	1242.9	5.504428697962799	NA	NA
ABI3BP	QVIQ_9	Q7Z7G0	Pia mater (posterior)	213.5	NA	NA	NA	NA	NA	NA	NA	NA	NA	ABI3BP_QVIQ_9_N5	Yes	1177.3	5.514285714285714	NA	NA
ABI3BP	QVIQ_9	Q7Z7G0	Pia mater (anterior)	224.5	NA	NA	NA	NA	NA	NA	NA	NA	NA	ABI3BP_QVIQ_9_N5	Yes	1262.7	5.624498886414254	NA	NA
ABI3BP	QVIQ_9	Q7Z7G0	Primary Visual Cortex	80.4	NA	NA	NA	NA	NA	NA	NA	NA	NA	ABI3BP_QVIQ_9_N5	Yes	536.3	6.670398009950247	0.233842	primary visual cortex (striate cortex, area V1/17)
ABI3BP	QVIQ_9	Q7Z7G0	Somatosensory Cortex	29.8	NA	NA	NA	NA	NA	NA	NA	NA	NA	ABI3BP_QVIQ_9_N5	Yes	159.1	5.338926174496644	NA	NA
ABI3BP	QVIQ_9	Q7Z7G0	Striatum	22.2	NA	NA	NA	NA	NA	NA	NA	NA	NA	ABI3BP_QVIQ_9_N5	Yes	126.2	5.684684684684685	0.090695	striatum
ABI3BP	QVIQ_9	Q7Z7G0	Thalamus (anterior)	65.2	NA	NA	NA	NA	NA	NA	NA	NA	NA	ABI3BP_QVIQ_9_N5	Yes	450.2	6.904907975460122	NA	NA
ABI3BP	QVIQ_9	Q7Z7G0	Thalamus (medial)	37.3	NA	NA	NA	NA	NA	NA	NA	NA	NA	ABI3BP_QVIQ_9_N5	Yes	312.2	8.369973190348526	0.050506	mediodorsal nucleus of thalamus
ABI3BP	QVIQ_9	Q7Z7G0	Thalamus (posterior)	28.7	NA	NA	NA	NA	NA	NA	NA	NA	NA	ABI3BP_QVIQ_9_N5	Yes	324.4	11.30313588850174	NA	NA
ABI3BP	ENGS_8	Q7Z7G0	Cingulate Cortex	33.5	NA	NA	NA	NA	NA	NA	NA	NA	NA	ABI3BP_ENGS_8_N2	Yes	56.6	1.6895522388059703	0.154214	anterior (rostral) cingulate (medial prefrontal) cortex
ABI3BP	ENGS_8	Q7Z7G0	Frontal Cortex	28.1	NA	NA	NA	NA	NA	NA	NA	NA	NA	ABI3BP_ENGS_8_N2	Yes	62.4	2.2206405693950177	0.270355	dorsolateral prefrontal cortex
ABI3BP	ENGS_8	Q7Z7G0	Hippocampus (anterior)	27.8	NA	NA	NA	NA	NA	NA	NA	NA	NA	ABI3BP_ENGS_8_N2	Yes	34.4	1.237410071942446	0.561043	hippocampus (hippocampal formation)
ABI3BP	ENGS_8	Q7Z7G0	Hippocampus (posterior)	21.3	NA	NA	NA	NA	NA	NA	NA	NA	NA	ABI3BP_ENGS_8_N2	Yes	34.2	1.6056338028169015	0.561043	hippocampus (hippocampal formation)
ABI3BP	ENGS_8	Q7Z7G0	Hypothalamus	18.8	NA	NA	NA	NA	NA	NA	NA	NA	NA	ABI3BP_ENGS_8_N2	Yes	39.8	2.1170212765957444	NA	NA
ABI3BP	ENGS_8	Q7Z7G0	Insular Cortex/Claustrum	54.2	NA	NA	NA	NA	NA	NA	NA	NA	NA	ABI3BP_ENGS_8_N2	Yes	79.5	1.466789667896679	NA	NA
ABI3BP	ENGS_8	Q7Z7G0	Motor Cortex	25.8	NA	NA	NA	NA	NA	NA	NA	NA	NA	ABI3BP_ENGS_8_N2	Yes	49.3	1.9108527131782944	NA	NA
ABI3BP	ENGS_8	Q7Z7G0	Occipital Cortex	22.5	NA	NA	NA	NA	NA	NA	NA	NA	NA	ABI3BP_ENGS_8_N2	Yes	40.9	1.8177777777777777	NA	NA
ABI3BP	ENGS_8	Q7Z7G0	Parietal Cortex	29.4	NA	NA	NA	NA	NA	NA	NA	NA	NA	ABI3BP_ENGS_8_N2	Yes	53.3	1.8129251700680271	0.337961	posteroventral (inferior) parietal cortex
ABI3BP	ENGS_8	Q7Z7G0	Pia mater (medial)	225.8	NA	NA	NA	NA	NA	NA	NA	NA	NA	ABI3BP_ENGS_8_N2	Yes	287.8	1.2745792736935342	NA	NA
ABI3BP	ENGS_8	Q7Z7G0	Pia mater (posterior)	213.5	NA	NA	NA	NA	NA	NA	NA	NA	NA	ABI3BP_ENGS_8_N2	Yes	275.4	1.2899297423887586	NA	NA
ABI3BP	ENGS_8	Q7Z7G0	Pia mater (anterior)	224.5	NA	NA	NA	NA	NA	NA	NA	NA	NA	ABI3BP_ENGS_8_N2	Yes	312	1.3897550111358574	NA	NA
ABI3BP	ENGS_8	Q7Z7G0	Primary Visual Cortex	80.4	NA	NA	NA	NA	NA	NA	NA	NA	NA	ABI3BP_ENGS_8_N2	Yes	93.8	1.1666666666666665	0.233842	primary visual cortex (striate cortex, area V1/17)
ABI3BP	ENGS_8	Q7Z7G0	Somatosensory Cortex	29.8	NA	NA	NA	NA	NA	NA	NA	NA	NA	ABI3BP_ENGS_8_N2	Yes	45.4	1.523489932885906	NA	NA
ABI3BP	ENGS_8	Q7Z7G0	Striatum	22.2	NA	NA	NA	NA	NA	NA	NA	NA	NA	ABI3BP_ENGS_8_N2	Yes	42.3	1.9054054054054053	0.090695	striatum
ABI3BP	ENGS_8	Q7Z7G0	Thalamus (anterior)	65.2	NA	NA	NA	NA	NA	NA	NA	NA	NA	ABI3BP_ENGS_8_N2	Yes	116.5	1.7868098159509203	NA	NA
ABI3BP	ENGS_8	Q7Z7G0	Thalamus (medial)	37.3	NA	NA	NA	NA	NA	NA	NA	NA	NA	ABI3BP_ENGS_8_N2	Yes	85.9	2.302949061662199	0.050506	mediodorsal nucleus of thalamus
ABI3BP	ENGS_8	Q7Z7G0	Thalamus (posterior)	28.7	NA	NA	NA	NA	NA	NA	NA	NA	NA	ABI3BP_ENGS_8_N2	Yes	76.4	2.6620209059233453	NA	NA
ABL1	DIME_17	P00519	Cingulate Cortex	820.1	ABL1_DIME_17_1x_S/T	Yes	No	275.7	0.3361785148152664	NA	NA	NA	NA	NA	NA	NA	NA	16.595887	anterior (rostral) cingulate (medial prefrontal) cortex
ABL1	DIME_17	P00519	Cingulate Cortex	820.1	ABL1_DIME_17_2x_S6_S/T	Yes	No	642.4	0.7833191074259236	NA	NA	NA	NA	NA	NA	NA	NA	16.595887	anterior (rostral) cingulate (medial prefrontal) cortex
ABL1	DIME_17	P00519	Frontal Cortex	766.9	ABL1_DIME_17_1x_S/T	Yes	No	247.2	0.3223366801408267	NA	NA	NA	NA	NA	NA	NA	NA	15.810677	dorsolateral prefrontal cortex
ABL1	DIME_17	P00519	Frontal Cortex	766.9	ABL1_DIME_17_2x_S6_S/T	Yes	No	608.7	0.7937149563176426	NA	NA	NA	NA	NA	NA	NA	NA	15.810677	dorsolateral prefrontal cortex
ABL1	DIME_17	P00519	Hippocampus (anterior)	846.7	ABL1_DIME_17_1x_S/T	Yes	No	295.4	0.3488839022085744	NA	NA	NA	NA	NA	NA	NA	NA	13.007271	hippocampus (hippocampal formation)
ABL1	DIME_17	P00519	Hippocampus (anterior)	846.7	ABL1_DIME_17_2x_S6_S/T	Yes	No	665.1	0.7855202551080666	NA	NA	NA	NA	NA	NA	NA	NA	13.007271	hippocampus (hippocampal formation)
ABL1	DIME_17	P00519	Hippocampus (posterior)	872.3	ABL1_DIME_17_1x_S/T	Yes	No	332.7	0.38140547976613554	NA	NA	NA	NA	NA	NA	NA	NA	13.007271	hippocampus (hippocampal formation)
ABL1	DIME_17	P00519	Hippocampus (posterior)	872.3	ABL1_DIME_17_2x_S6_S/T	Yes	No	672.9	0.7714089189499026	NA	NA	NA	NA	NA	NA	NA	NA	13.007271	hippocampus (hippocampal formation)
ABL1	DIME_17	P00519	Hypothalamus	506.5	ABL1_DIME_17_1x_S/T	Yes	No	267.9	0.528923988153998	NA	NA	NA	NA	NA	NA	NA	NA	NA	NA
ABL1	DIME_17	P00519	Hypothalamus	506.5	ABL1_DIME_17_2x_S6_S/T	Yes	No	442.9	0.8744323790720632	NA	NA	NA	NA	NA	NA	NA	NA	NA	NA
ABL1	DIME_17	P00519	Insular Cortex/Claustrum	640	ABL1_DIME_17_1x_S/T	Yes	No	314.8	0.491875	NA	NA	NA	NA	NA	NA	NA	NA	NA	NA
ABL1	DIME_17	P00519	Insular Cortex/Claustrum	640	ABL1_DIME_17_2x_S6_S/T	Yes	No	476.9	0.74515625	NA	NA	NA	NA	NA	NA	NA	NA	NA	NA
ABL1	DIME_17	P00519	Motor Cortex	807.5	ABL1_DIME_17_1x_S/T	Yes	No	252.6	0.3128173374613003	NA	NA	NA	NA	NA	NA	NA	NA	NA	NA
ABL1	DIME_17	P00519	Motor Cortex	807.5	ABL1_DIME_17_2x_S6_S/T	Yes	No	629.8	0.779938080495356	NA	NA	NA	NA	NA	NA	NA	NA	NA	NA
ABL1	DIME_17	P00519	Occipital Cortex	845.7	ABL1_DIME_17_1x_S/T	Yes	No	277.3	0.32789405226439633	NA	NA	NA	NA	NA	NA	NA	NA	NA	NA
ABL1	DIME_17	P00519	Occipital Cortex	845.7	ABL1_DIME_17_2x_S6_S/T	Yes	No	626.2	0.7404516968192031	NA	NA	NA	NA	NA	NA	NA	NA	NA	NA
ABL1	DIME_17	P00519	Parietal Cortex	813.6	ABL1_DIME_17_1x_S/T	Yes	No	301.5	0.37057522123893805	NA	NA	NA	NA	NA	NA	NA	NA	5.415787	posteroventral (inferior) parietal cortex
ABL1	DIME_17	P00519	Parietal Cortex	813.6	ABL1_DIME_17_2x_S6_S/T	Yes	No	623.2	0.7659783677482793	NA	NA	NA	NA	NA	NA	NA	NA	5.415787	posteroventral (inferior) parietal cortex
ABL1	DIME_17	P00519	Pia mater (medial)	443.8	ABL1_DIME_17_1x_S/T	Yes	No	181.3	0.4085173501577287	NA	NA	NA	NA	NA	NA	NA	NA	NA	NA
ABL1	DIME_17	P00519	Pia mater (medial)	443.8	ABL1_DIME_17_2x_S6_S/T	Yes	No	347.3	0.7825597115817936	NA	NA	NA	NA	NA	NA	NA	NA	NA	NA
ABL1	DIME_17	P00519	Pia mater (posterior)	510.8	ABL1_DIME_17_1x_S/T	Yes	No	188.9	0.3698120595144871	NA	NA	NA	NA	NA	NA	NA	NA	NA	NA
ABL1	DIME_17	P00519	Pia mater (posterior)	510.8	ABL1_DIME_17_2x_S6_S/T	Yes	No	365.7	0.7159357870007831	NA	NA	NA	NA	NA	NA	NA	NA	NA	NA
ABL1	DIME_17	P00519	Pia mater (anterior)	483.5	ABL1_DIME_17_1x_S/T	Yes	No	178.9	0.37001034126163396	NA	NA	NA	NA	NA	NA	NA	NA	NA	NA
ABL1	DIME_17	P00519	Pia mater (anterior)	483.5	ABL1_DIME_17_2x_S6_S/T	Yes	No	346.2	0.716028955532575	NA	NA	NA	NA	NA	NA	NA	NA	NA	NA
ABL1	DIME_17	P00519	Primary Visual Cortex	812.1	ABL1_DIME_17_1x_S/T	Yes	No	256.4	0.3157246644501908	NA	NA	NA	NA	NA	NA	NA	NA	7.133799	primary visual cortex (striate cortex, area V1/17)
ABL1	DIME_17	P00519	Primary Visual Cortex	812.1	ABL1_DIME_17_2x_S6_S/T	Yes	No	588.7	0.724910725280138	NA	NA	NA	NA	NA	NA	NA	NA	7.133799	primary visual cortex (striate cortex, area V1/17)
ABL1	DIME_17	P00519	Somatosensory Cortex	777.2	ABL1_DIME_17_1x_S/T	Yes	No	291.7	0.3753216675244467	NA	NA	NA	NA	NA	NA	NA	NA	NA	NA
ABL1	DIME_17	P00519	Somatosensory Cortex	777.2	ABL1_DIME_17_2x_S6_S/T	Yes	No	619	0.7964487905301081	NA	NA	NA	NA	NA	NA	NA	NA	NA	NA
ABL1	DIME_17	P00519	Striatum	667.5	ABL1_DIME_17_1x_S/T	Yes	No	376.4	0.5638951310861423	NA	NA	NA	NA	NA	NA	NA	NA	18.138879	striatum
ABL1	DIME_17	P00519	Striatum	667.5	ABL1_DIME_17_2x_S6_S/T	Yes	No	608.2	0.9111610486891386	NA	NA	NA	NA	NA	NA	NA	NA	18.138879	striatum
ABL1	DIME_17	P00519	Thalamus (anterior)	614.3	ABL1_DIME_17_1x_S/T	Yes	No	274	0.446036138694449	NA	NA	NA	NA	NA	NA	NA	NA	NA	NA
ABL1	DIME_17	P00519	Thalamus (anterior)	614.3	ABL1_DIME_17_2x_S6_S/T	Yes	No	447.4	0.7283086439850236	NA	NA	NA	NA	NA	NA	NA	NA	NA	NA
ABL1	DIME_17	P00519	Thalamus (medial)	597.8	ABL1_DIME_17_1x_S/T	Yes	No	265	0.4432920709267314	NA	NA	NA	NA	NA	NA	NA	NA	6.340276	mediodorsal nucleus of thalamus
ABL1	DIME_17	P00519	Thalamus (medial)	597.8	ABL1_DIME_17_2x_S6_S/T	Yes	No	464	0.776179324188692	NA	NA	NA	NA	NA	NA	NA	NA	6.340276	mediodorsal nucleus of thalamus
ABL1	DIME_17	P00519	Thalamus (posterior)	666.1	ABL1_DIME_17_1x_S/T	Yes	No	221.9	0.3331331631887104	NA	NA	NA	NA	NA	NA	NA	NA	NA	NA
ABL1	DIME_17	P00519	Thalamus (posterior)	666.1	ABL1_DIME_17_2x_S6_S/T	Yes	No	511.4	0.767752589701246	NA	NA	NA	NA	NA	NA	NA	NA	NA	NA
ABL1	HSSE_8	P00519	Cingulate Cortex	820.1	ABL1_HSSE_8_1x_S5	Yes	No	135.2	0.16485794415315203	NA	NA	NA	NA	NA	NA	NA	NA	16.595887	anterior (rostral) cingulate (medial prefrontal) cortex
ABL1	HSSE_8	P00519	Frontal Cortex	766.9	ABL1_HSSE_8_1x_S5	Yes	No	114.1	0.14878080584170034	NA	NA	NA	NA	NA	NA	NA	NA	15.810677	dorsolateral prefrontal cortex
ABL1	HSSE_8	P00519	Hippocampus (anterior)	846.7	ABL1_HSSE_8_1x_S5	Yes	No	98.5	0.1163340025983229	NA	NA	NA	NA	NA	NA	NA	NA	13.007271	hippocampus (hippocampal formation)
ABL1	HSSE_8	P00519	Hippocampus (posterior)	872.3	ABL1_HSSE_8_1x_S5	Yes	No	101.8	0.11670296916198555	NA	NA	NA	NA	NA	NA	NA	NA	13.007271	hippocampus (hippocampal formation)
ABL1	HSSE_8	P00519	Hypothalamus	506.5	ABL1_HSSE_8_1x_S5	Yes	No	74.9	0.1478775913129319	NA	NA	NA	NA	NA	NA	NA	NA	NA	NA
ABL1	HSSE_8	P00519	Insular Cortex/Claustrum	640	ABL1_HSSE_8_1x_S5	Yes	No	98.5	0.15390625	NA	NA	NA	NA	NA	NA	NA	NA	NA	NA
ABL1	HSSE_8	P00519	Motor Cortex	807.5	ABL1_HSSE_8_1x_S5	Yes	No	118.5	0.14674922600619195	NA	NA	NA	NA	NA	NA	NA	NA	NA	NA
ABL1	HSSE_8	P00519	Occipital Cortex	845.7	ABL1_HSSE_8_1x_S5	Yes	No	146	0.17263805131843443	NA	NA	NA	NA	NA	NA	NA	NA	NA	NA
ABL1	HSSE_8	P00519	Parietal Cortex	813.6	ABL1_HSSE_8_1x_S5	Yes	No	104.7	0.12868731563421829	NA	NA	NA	NA	NA	NA	NA	NA	5.415787	posteroventral (inferior) parietal cortex
ABL1	HSSE_8	P00519	Pia mater (medial)	443.8	ABL1_HSSE_8_1x_S5	Yes	No	87	0.1960342496620099	NA	NA	NA	NA	NA	NA	NA	NA	NA	NA
ABL1	HSSE_8	P00519	Pia mater (posterior)	510.8	ABL1_HSSE_8_1x_S5	Yes	No	148.2	0.2901331245105716	NA	NA	NA	NA	NA	NA	NA	NA	NA	NA
ABL1	HSSE_8	P00519	Pia mater (anterior)	483.5	ABL1_HSSE_8_1x_S5	Yes	No	119.7	0.24756980351602897	NA	NA	NA	NA	NA	NA	NA	NA	NA	NA
ABL1	HSSE_8	P00519	Primary Visual Cortex	812.1	ABL1_HSSE_8_1x_S5	Yes	No	137.3	0.1690678487870952	NA	NA	NA	NA	NA	NA	NA	NA	7.133799	primary visual cortex (striate cortex, area V1/17)
ABL1	HSSE_8	P00519	Somatosensory Cortex	777.2	ABL1_HSSE_8_1x_S5	Yes	No	132.7	0.17074112197632524	NA	NA	NA	NA	NA	NA	NA	NA	NA	NA
ABL1	HSSE_8	P00519	Striatum	667.5	ABL1_HSSE_8_1x_S5	Yes	No	62.2	0.09318352059925095	NA	NA	NA	NA	NA	NA	NA	NA	18.138879	striatum
ABL1	HSSE_8	P00519	Thalamus (anterior)	614.3	ABL1_HSSE_8_1x_S5	Yes	No	115.7	0.18834445710564873	NA	NA	NA	NA	NA	NA	NA	NA	NA	NA
ABL1	HSSE_8	P00519	Thalamus (medial)	597.8	ABL1_HSSE_8_1x_S5	Yes	No	109.3	0.1828370692539311	NA	NA	NA	NA	NA	NA	NA	NA	6.340276	mediodorsal nucleus of thalamus
ABL1	HSSE_8	P00519	Thalamus (posterior)	666.1	ABL1_HSSE_8_1x_S5	Yes	No	172.2	0.2585197417805134	NA	NA	NA	NA	NA	NA	NA	NA	NA	NA
ABL1	SSTL_8	P00519	Cingulate Cortex	820.1	ABL1_SSTL_8_1x_S2	Yes	No	352.5	0.4298256310206072	NA	NA	NA	NA	NA	NA	NA	NA	16.595887	anterior (rostral) cingulate (medial prefrontal) cortex
ABL1	SSTL_8	P00519	Frontal Cortex	766.9	ABL1_SSTL_8_1x_S2	Yes	No	391.7	0.5107575955144087	NA	NA	NA	NA	NA	NA	NA	NA	15.810677	dorsolateral prefrontal cortex
ABL1	SSTL_8	P00519	Hippocampus (anterior)	846.7	ABL1_SSTL_8_1x_S2	Yes	No	693.8	0.8194165584032124	NA	NA	NA	NA	NA	NA	NA	NA	13.007271	hippocampus (hippocampal formation)
ABL1	SSTL_8	P00519	Hippocampus (posterior)	872.3	ABL1_SSTL_8_1x_S2	Yes	No	443.7	0.5086552791470824	NA	NA	NA	NA	NA	NA	NA	NA	13.007271	hippocampus (hippocampal formation)
ABL1	SSTL_8	P00519	Hypothalamus	506.5	ABL1_SSTL_8_1x_S2	Yes	No	217.6	0.42961500493583415	NA	NA	NA	NA	NA	NA	NA	NA	NA	NA
ABL1	SSTL_8	P00519	Insular Cortex/Claustrum	640	ABL1_SSTL_8_1x_S2	Yes	No	179.5	0.28046875	NA	NA	NA	NA	NA	NA	NA	NA	NA	NA
ABL1	SSTL_8	P00519	Motor Cortex	807.5	ABL1_SSTL_8_1x_S2	Yes	No	386.8	0.4790092879256966	NA	NA	NA	NA	NA	NA	NA	NA	NA	NA
ABL1	SSTL_8	P00519	Occipital Cortex	845.7	ABL1_SSTL_8_1x_S2	Yes	No	433.1	0.5121201371644791	NA	NA	NA	NA	NA	NA	NA	NA	NA	NA
ABL1	SSTL_8	P00519	Parietal Cortex	813.6	ABL1_SSTL_8_1x_S2	Yes	No	420.2	0.5164700098328416	NA	NA	NA	NA	NA	NA	NA	NA	5.415787	posteroventral (inferior) parietal cortex
ABL1	SSTL_8	P00519	Pia mater (medial)	443.8	ABL1_SSTL_8_1x_S2	Yes	No	337.5	0.7604776926543488	NA	NA	NA	NA	NA	NA	NA	NA	NA	NA
ABL1	SSTL_8	P00519	Pia mater (posterior)	510.8	ABL1_SSTL_8_1x_S2	Yes	No	487.6	0.9545810493343775	NA	NA	NA	NA	NA	NA	NA	NA	NA	NA
ABL1	SSTL_8	P00519	Pia mater (anterior)	483.5	ABL1_SSTL_8_1x_S2	Yes	No	475.7	0.9838676318510858	NA	NA	NA	NA	NA	NA	NA	NA	NA	NA
ABL1	SSTL_8	P00519	Primary Visual Cortex	812.1	ABL1_SSTL_8_1x_S2	Yes	No	1064.5	1.3107991626646964	NA	NA	NA	NA	NA	NA	NA	NA	7.133799	primary visual cortex (striate cortex, area V1/17)
ABL1	SSTL_8	P00519	Somatosensory Cortex	777.2	ABL1_SSTL_8_1x_S2	Yes	No	365.8	0.470663921770458	NA	NA	NA	NA	NA	NA	NA	NA	NA	NA
ABL1	SSTL_8	P00519	Striatum	667.5	ABL1_SSTL_8_1x_S2	Yes	No	230.5	0.3453183520599251	NA	NA	NA	NA	NA	NA	NA	NA	18.138879	striatum
ABL1	SSTL_8	P00519	Thalamus (anterior)	614.3	ABL1_SSTL_8_1x_S2	Yes	No	271.1	0.4413153182484129	NA	NA	NA	NA	NA	NA	NA	NA	NA	NA
ABL1	SSTL_8	P00519	Thalamus (medial)	597.8	ABL1_SSTL_8_1x_S2	Yes	No	360.2	0.602542656406825	NA	NA	NA	NA	NA	NA	NA	NA	6.340276	mediodorsal nucleus of thalamus
ABL1	SSTL_8	P00519	Thalamus (posterior)	666.1	ABL1_SSTL_8_1x_S2	Yes	No	1102.5	1.655156883350848	NA	NA	NA	NA	NA	NA	NA	NA	NA	NA
ABL1	GTVT_8	P00519	Cingulate Cortex	820.1	ABL1_GTVT_8_1x_T4	Yes	No	926.2	1.1293744665284722	NA	NA	NA	NA	NA	NA	NA	NA	16.595887	anterior (rostral) cingulate (medial prefrontal) cortex
ABL1	GTVT_8	P00519	Frontal Cortex	766.9	ABL1_GTVT_8_1x_T4	Yes	No	906.4	1.1819011605163645	NA	NA	NA	NA	NA	NA	NA	NA	15.810677	dorsolateral prefrontal cortex
ABL1	GTVT_8	P00519	Hippocampus (anterior)	846.7	ABL1_GTVT_8_1x_T4	Yes	No	953	1.1255462383370733	NA	NA	NA	NA	NA	NA	NA	NA	13.007271	hippocampus (hippocampal formation)
ABL1	GTVT_8	P00519	Hippocampus (posterior)	872.3	ABL1_GTVT_8_1x_T4	Yes	No	883.5	1.0128396193969964	NA	NA	NA	NA	NA	NA	NA	NA	13.007271	hippocampus (hippocampal formation)
ABL1	GTVT_8	P00519	Hypothalamus	506.5	ABL1_GTVT_8_1x_T4	Yes	No	620.3	1.2246791707798617	NA	NA	NA	NA	NA	NA	NA	NA	NA	NA
ABL1	GTVT_8	P00519	Insular Cortex/Claustrum	640	ABL1_GTVT_8_1x_T4	Yes	No	756.4	1.181875	NA	NA	NA	NA	NA	NA	NA	NA	NA	NA
ABL1	GTVT_8	P00519	Motor Cortex	807.5	ABL1_GTVT_8_1x_T4	Yes	No	907.1	1.1233436532507741	NA	NA	NA	NA	NA	NA	NA	NA	NA	NA
ABL1	GTVT_8	P00519	Occipital Cortex	845.7	ABL1_GTVT_8_1x_T4	Yes	No	993.3	1.1745299751684994	NA	NA	NA	NA	NA	NA	NA	NA	NA	NA
ABL1	GTVT_8	P00519	Parietal Cortex	813.6	ABL1_GTVT_8_1x_T4	Yes	No	989	1.2155850540806292	NA	NA	NA	NA	NA	NA	NA	NA	5.415787	posteroventral (inferior) parietal cortex
ABL1	GTVT_8	P00519	Pia mater (medial)	443.8	ABL1_GTVT_8_1x_T4	Yes	No	737.2	1.6611086074808472	NA	NA	NA	NA	NA	NA	NA	NA	NA	NA
ABL1	GTVT_8	P00519	Pia mater (posterior)	510.8	ABL1_GTVT_8_1x_T4	Yes	No	790.2	1.5469851213782302	NA	NA	NA	NA	NA	NA	NA	NA	NA	NA
ABL1	GTVT_8	P00519	Pia mater (anterior)	483.5	ABL1_GTVT_8_1x_T4	Yes	No	733.2	1.516442605997932	NA	NA	NA	NA	NA	NA	NA	NA	NA	NA
ABL1	GTVT_8	P00519	Primary Visual Cortex	812.1	ABL1_GTVT_8_1x_T4	Yes	No	1050	1.2929442186922793	NA	NA	NA	NA	NA	NA	NA	NA	7.133799	primary visual cortex (striate cortex, area V1/17)
ABL1	GTVT_8	P00519	Somatosensory Cortex	777.2	ABL1_GTVT_8_1x_T4	Yes	No	987	1.2699433865156973	NA	NA	NA	NA	NA	NA	NA	NA	NA	NA
ABL1	GTVT_8	P00519	Striatum	667.5	ABL1_GTVT_8_1x_T4	Yes	No	654.2	0.9800749063670413	NA	NA	NA	NA	NA	NA	NA	NA	18.138879	striatum
ABL1	GTVT_8	P00519	Thalamus (anterior)	614.3	ABL1_GTVT_8_1x_T4	Yes	No	883.9	1.4388735145694287	NA	NA	NA	NA	NA	NA	NA	NA	NA	NA
ABL1	GTVT_8	P00519	Thalamus (medial)	597.8	ABL1_GTVT_8_1x_T4	Yes	No	846.7	1.416359986617598	NA	NA	NA	NA	NA	NA	NA	NA	6.340276	mediodorsal nucleus of thalamus
ABL1	GTVT_8	P00519	Thalamus (posterior)	666.1	ABL1_GTVT_8_1x_T4	Yes	No	1051.8	1.579042185857979	NA	NA	NA	NA	NA	NA	NA	NA	NA	NA
ABL1	MERP_10	P00519	Cingulate Cortex	820.1	ABL1_MERP_10_1x_C7	No	Yes	732.8	0.8935495671259601	NA	NA	NA	NA	NA	NA	NA	NA	16.595887	anterior (rostral) cingulate (medial prefrontal) cortex
ABL1	MERP_10	P00519	Frontal Cortex	766.9	ABL1_MERP_10_1x_C7	No	Yes	582.5	0.7595514408658235	NA	NA	NA	NA	NA	NA	NA	NA	15.810677	dorsolateral prefrontal cortex
ABL1	MERP_10	P00519	Hippocampus (anterior)	846.7	ABL1_MERP_10_1x_C7	No	Yes	474.9	0.5608834297862288	NA	NA	NA	NA	NA	NA	NA	NA	13.007271	hippocampus (hippocampal formation)
ABL1	MERP_10	P00519	Hippocampus (posterior)	872.3	ABL1_MERP_10_1x_C7	No	Yes	515.2	0.5906224922618366	NA	NA	NA	NA	NA	NA	NA	NA	13.007271	hippocampus (hippocampal formation)
ABL1	MERP_10	P00519	Hypothalamus	506.5	ABL1_MERP_10_1x_C7	No	Yes	815	1.6090819348469891	NA	NA	NA	NA	NA	NA	NA	NA	NA	NA
ABL1	MERP_10	P00519	Insular Cortex/Claustrum	640	ABL1_MERP_10_1x_C7	No	Yes	502.9	0.78578125	NA	NA	NA	NA	NA	NA	NA	NA	NA	NA
ABL1	MERP_10	P00519	Motor Cortex	807.5	ABL1_MERP_10_1x_C7	No	Yes	481.5	0.5962848297213622	NA	NA	NA	NA	NA	NA	NA	NA	NA	NA
ABL1	MERP_10	P00519	Occipital Cortex	845.7	ABL1_MERP_10_1x_C7	No	Yes	542.2	0.6411256946907887	NA	NA	NA	NA	NA	NA	NA	NA	NA	NA
ABL1	MERP_10	P00519	Parietal Cortex	813.6	ABL1_MERP_10_1x_C7	No	Yes	583	0.7165683382497542	NA	NA	NA	NA	NA	NA	NA	NA	5.415787	posteroventral (inferior) parietal cortex
ABL1	MERP_10	P00519	Pia mater (medial)	443.8	ABL1_MERP_10_1x_C7	No	Yes	713.8	1.6083821541234788	NA	NA	NA	NA	NA	NA	NA	NA	NA	NA
ABL1	MERP_10	P00519	Pia mater (posterior)	510.8	ABL1_MERP_10_1x_C7	No	Yes	901.4	1.7646828504306968	NA	NA	NA	NA	NA	NA	NA	NA	NA	NA
ABL1	MERP_10	P00519	Pia mater (anterior)	483.5	ABL1_MERP_10_1x_C7	No	Yes	740	1.530506721820062	NA	NA	NA	NA	NA	NA	NA	NA	NA	NA
ABL1	MERP_10	P00519	Primary Visual Cortex	812.1	ABL1_MERP_10_1x_C7	No	Yes	449.8	0.5538726757788449	NA	NA	NA	NA	NA	NA	NA	NA	7.133799	primary visual cortex (striate cortex, area V1/17)
ABL1	MERP_10	P00519	Somatosensory Cortex	777.2	ABL1_MERP_10_1x_C7	No	Yes	489.5	0.6298250128667009	NA	NA	NA	NA	NA	NA	NA	NA	NA	NA
ABL1	MERP_10	P00519	Striatum	667.5	ABL1_MERP_10_1x_C7	No	Yes	438.5	0.6569288389513108	NA	NA	NA	NA	NA	NA	NA	NA	18.138879	striatum
ABL1	MERP_10	P00519	Thalamus (anterior)	614.3	ABL1_MERP_10_1x_C7	No	Yes	400.7	0.6522871561126485	NA	NA	NA	NA	NA	NA	NA	NA	NA	NA
ABL1	MERP_10	P00519	Thalamus (medial)	597.8	ABL1_MERP_10_1x_C7	No	Yes	525.7	0.8793911007025762	NA	NA	NA	NA	NA	NA	NA	NA	6.340276	mediodorsal nucleus of thalamus
ABL1	MERP_10	P00519	Thalamus (posterior)	666.1	ABL1_MERP_10_1x_C7	No	Yes	655.1	0.9834859630686084	NA	NA	NA	NA	NA	NA	NA	NA	NA	NA
ABL2	TVST_14	P42684	Cingulate Cortex	13.6	ABL2_TVST_14_1x_S3	Yes	No	433.5	31.875	NA	NA	NA	NA	NA	NA	NA	NA	5.178427	anterior (rostral) cingulate (medial prefrontal) cortex
ABL2	TVST_14	P42684	Cingulate Cortex	13.6	ABL2_TVST_14_2x_T1	Yes	No	127.3	9.360294117647058	NA	NA	NA	NA	NA	NA	NA	NA	5.178427	anterior (rostral) cingulate (medial prefrontal) cortex
ABL2	TVST_14	P42684	Frontal Cortex	9.6	ABL2_TVST_14_1x_S3	Yes	No	414.3	43.15625	NA	NA	NA	NA	NA	NA	NA	NA	4.732213	dorsolateral prefrontal cortex
ABL2	TVST_14	P42684	Frontal Cortex	9.6	ABL2_TVST_14_2x_T1	Yes	No	109.5	11.40625	NA	NA	NA	NA	NA	NA	NA	NA	4.732213	dorsolateral prefrontal cortex
ABL2	TVST_14	P42684	Hippocampus (anterior)	11.6	ABL2_TVST_14_1x_S3	Yes	No	558.9	48.18103448275862	NA	NA	NA	NA	NA	NA	NA	NA	3.201384	hippocampus (hippocampal formation)
ABL2	TVST_14	P42684	Hippocampus (anterior)	11.6	ABL2_TVST_14_2x_T1	Yes	No	123.2	10.620689655172415	NA	NA	NA	NA	NA	NA	NA	NA	3.201384	hippocampus (hippocampal formation)
ABL2	TVST_14	P42684	Hippocampus (posterior)	14.2	ABL2_TVST_14_1x_S3	Yes	No	465	32.74647887323944	NA	NA	NA	NA	NA	NA	NA	NA	3.201384	hippocampus (hippocampal formation)
ABL2	TVST_14	P42684	Hippocampus (posterior)	14.2	ABL2_TVST_14_2x_T1	Yes	No	112.1	7.894366197183099	NA	NA	NA	NA	NA	NA	NA	NA	3.201384	hippocampus (hippocampal formation)
ABL2	TVST_14	P42684	Hypothalamus	10.8	ABL2_TVST_14_1x_S3	Yes	No	226.9	21.00925925925926	NA	NA	NA	NA	NA	NA	NA	NA	NA	NA
ABL2	TVST_14	P42684	Hypothalamus	10.8	ABL2_TVST_14_2x_T1	Yes	No	88.6	8.203703703703702	NA	NA	NA	NA	NA	NA	NA	NA	NA	NA
ABL2	TVST_14	P42684	Insular Cortex/Claustrum	15.4	ABL2_TVST_14_1x_S3	Yes	No	171.9	11.162337662337663	NA	NA	NA	NA	NA	NA	NA	NA	NA	NA
ABL2	TVST_14	P42684	Insular Cortex/Claustrum	15.4	ABL2_TVST_14_2x_T1	Yes	No	64.4	4.181818181818182	NA	NA	NA	NA	NA	NA	NA	NA	NA	NA
ABL2	TVST_14	P42684	Motor Cortex	17.5	ABL2_TVST_14_1x_S3	Yes	No	419.4	23.965714285714284	NA	NA	NA	NA	NA	NA	NA	NA	NA	NA
ABL2	TVST_14	P42684	Motor Cortex	17.5	ABL2_TVST_14_2x_T1	Yes	No	77.1	4.405714285714286	NA	NA	NA	NA	NA	NA	NA	NA	NA	NA
ABL2	TVST_14	P42684	Occipital Cortex	15.2	ABL2_TVST_14_1x_S3	Yes	No	457.7	30.111842105263158	NA	NA	NA	NA	NA	NA	NA	NA	NA	NA
ABL2	TVST_14	P42684	Occipital Cortex	15.2	ABL2_TVST_14_2x_T1	Yes	No	83.7	5.506578947368421	NA	NA	NA	NA	NA	NA	NA	NA	NA	NA
ABL2	TVST_14	P42684	Parietal Cortex	12.7	ABL2_TVST_14_1x_S3	Yes	No	335.1	26.385826771653548	NA	NA	NA	NA	NA	NA	NA	NA	3.762328	posteroventral (inferior) parietal cortex
ABL2	TVST_14	P42684	Parietal Cortex	12.7	ABL2_TVST_14_2x_T1	Yes	No	59.7	4.700787401574804	NA	NA	NA	NA	NA	NA	NA	NA	3.762328	posteroventral (inferior) parietal cortex
ABL2	TVST_14	P42684	Pia mater (medial)	3.3	ABL2_TVST_14_1x_S3	Yes	No	151.5	45.909090909090914	NA	NA	NA	NA	NA	NA	NA	NA	NA	NA
ABL2	TVST_14	P42684	Pia mater (medial)	3.3	ABL2_TVST_14_2x_T1	Yes	No	262.7	79.60606060606061	NA	NA	NA	NA	NA	NA	NA	NA	NA	NA
ABL2	TVST_14	P42684	Pia mater (posterior)	3.9	ABL2_TVST_14_1x_S3	Yes	No	212.9	54.58974358974359	NA	NA	NA	NA	NA	NA	NA	NA	NA	NA
ABL2	TVST_14	P42684	Pia mater (posterior)	3.9	ABL2_TVST_14_2x_T1	Yes	No	285	73.07692307692308	NA	NA	NA	NA	NA	NA	NA	NA	NA	NA
ABL2	TVST_14	P42684	Pia mater (anterior)	4.1	ABL2_TVST_14_1x_S3	Yes	No	219.6	53.5609756097561	NA	NA	NA	NA	NA	NA	NA	NA	NA	NA
ABL2	TVST_14	P42684	Pia mater (anterior)	4.1	ABL2_TVST_14_2x_T1	Yes	No	283.2	69.07317073170732	NA	NA	NA	NA	NA	NA	NA	NA	NA	NA
ABL2	TVST_14	P42684	Primary Visual Cortex	5.1	ABL2_TVST_14_1x_S3	Yes	No	726.8	142.50980392156862	NA	NA	NA	NA	NA	NA	NA	NA	3.68951	primary visual cortex (striate cortex, area V1/17)
ABL2	TVST_14	P42684	Primary Visual Cortex	5.1	ABL2_TVST_14_2x_T1	Yes	No	235.6	46.19607843137255	NA	NA	NA	NA	NA	NA	NA	NA	3.68951	primary visual cortex (striate cortex, area V1/17)
ABL2	TVST_14	P42684	Somatosensory Cortex	11.4	ABL2_TVST_14_1x_S3	Yes	No	342.8	30.07017543859649	NA	NA	NA	NA	NA	NA	NA	NA	NA	NA
ABL2	TVST_14	P42684	Somatosensory Cortex	11.4	ABL2_TVST_14_2x_T1	Yes	No	59.7	5.236842105263158	NA	NA	NA	NA	NA	NA	NA	NA	NA	NA
ABL2	TVST_14	P42684	Striatum	15.8	ABL2_TVST_14_1x_S3	Yes	No	253.7	16.056962025316455	NA	NA	NA	NA	NA	NA	NA	NA	3.186523	striatum
ABL2	TVST_14	P42684	Striatum	15.8	ABL2_TVST_14_2x_T1	Yes	No	62.2	3.9367088607594938	NA	NA	NA	NA	NA	NA	NA	NA	3.186523	striatum
[truncated: 474,429 more rows]
